# Supplementary material for: Soil respiration variation along an altitudinal gradient in the Italian Alps: Disentangling forest structure and temperature effects
Source: PLoS One. 2021 Aug 17;16(8):e0247893. doi: 10.1371/journal.pone.0247893 (PMC8370607; doi:10.1371/journal.pone.0247893)
Supplement: S1 File — (XLSX) [file pone.0247893.s001.xlsx]

## Sheet: Site A
Number	Species	Diameter (cm) at 0.8 m	Height (m)	Basal area	Dominating tree height (m)
1	Pinus mugo	4.5	1.7	0.00159043	2
2	Pinus mugo	4.6	1.4	0.0016619	1.5
3	Pinus mugo	3.4	1.2	0.00090792	2.1
4	Pinus mugo	4.7	1.7	0.00173494	2
5	Pinus mugo	5.6	1.5	0.00246301	2.2
6	Pinus mugo	7.7	2.1	0.00465663	1.8
7	Pinus mugo	4	1.4	0.00125664	1.9
8	Pinus mugo	6.7	1.9	0.00352565	1.6
9	Pinus mugo	5.8	2	0.00264208	1.6
10	Pinus mugo	6.9	1.6	0.00373928	2.1
11	Pinus mugo	4.2	1.05	0.00138544
12	Pinus mugo	2.2	0.9	0.000380133
13	Pinus mugo	4.9	1.2	0.00188574
14	Pinus mugo	3.2	1	0.000804248
15	Pinus mugo	5	2	0.0019635
16	Pinus mugo	3.5	1.1	0.000962113
17	Pinus mugo	4.7	2.1	0.00173494
18	Pinus mugo	3.1	1.2	0.000754768
19	Pinus mugo	2.5	1	0.000490874
20	Pinus mugo	3.5	1.6	0.000962113
21	Pinus mugo	2.6	1.6	0.000530929
22	Pinus mugo	2	1.1	0.000314159
23	Pinus mugo	4.5	1.4	0.00159043
24	Pinus mugo	3.9	1.7	0.00119459
25	Pinus mugo	5.6	2.1	0.00246301
26	Pinus mugo	4.1	1.5	0.00132025
27	Pinus mugo	6	1.8	0.00282743
28	Pinus mugo	5.8	2.2	0.00264208
29	Pinus mugo	2.7	1.2	0.000572555
30	Pinus mugo	2.4	1.1	0.000452389
31	Pinus mugo	4.8	1.5	0.00180956	average height
32	Pinus mugo	7.5	1.6	0.00441786	dominant height

## Sheet: Site B
Number	Species	Diameter at 1.30 m height (cm)	Tree height (m)	Basal area (m2)	Dominating tree height (m)
1	Picea abies	26	11.47	0.0530929	34.11
2	Picea abies	42.5	20.65	0.141863	25.56
3	Picea abies	15	13.51	0.0176715	27.05
4	Picea abies	14	11.36	0.0153938	33.03
5	Picea abies	7.5	5.27	0.00441786	27.1
6	Picea abies	7	6.87	0.00384845	27.45
7	Picea abies	17	15.44	0.022698	30.58
8	Picea abies	8	7.76	0.00502655	30.24
9	Picea abies	6	6.24	0.00282743	22.93
10	Picea abies	5	7	0.0019635	26.99
11	Picea abies	7	7.73	0.00384845
12	Picea abies	8	7.25	0.00502655
13	Picea abies	6	6.93	0.00282743
14	Picea abies	7	7.12	0.00384845
15	Picea abies	6	7.58	0.00282743
16	Picea abies	7	5.75	0.00384845
17	Picea abies	6	5.67	0.00282743
18	Sorbus aucuparia	5	6.65	0.0019635
19	Picea abies	54.5	27.1	0.233283
20	Picea abies	34.5	25.61	0.093482
21	Picea abies	31.6	22.43	0.0784267
22	Picea abies	31	18.52	0.0754768
23	Picea abies	43	24.64	0.14522
24	Picea abies	51	28.89	0.204282
25	Picea abies	10	9.11	0.00785398
26	Picea abies	8	6.61	0.00502655
27	Picea abies	9	8.72	0.00636173
28	Picea abies	9	6.02	0.00636173
29	Picea abies	7	7.03	0.00384845
30	Picea abies	7	7.16	0.00384845
31	Picea abies	9	8.7	0.00636173
32	Picea abies	9	9.47	0.00636173
33	Picea abies	5	4.95	0.0019635
34	Picea abies	6	5.27	0.00282743
35	Picea abies	9	9.23	0.00636173
36	Picea abies	9	9.72	0.00636173
37	Picea abies	32.5	12.64	0.0829577
38	Picea abies	59	30.58	0.273397
39	Picea abies	6	2.39	0.00282743
40	Picea abies	35.5	26.59	0.0989798
41	Picea abies	42	26.58	0.138544
42	Picea abies	7	4.76	0.00384845
43	Picea abies	6	3.71	0.00282743
44	Picea abies	26	19.99	0.0530929
45	Pinus cembra	46	23.38	0.16619
46	Picea abies	43	25.95	0.14522
47	Picea abies	5	3.22	0.0019635
48	Picea abies	52.5	34.11	0.216475
49	Picea abies	7	4.1	0.00384845
50	Picea abies	43	31.37	0.14522
51	Picea abies	54	33.03	0.229022
52	Picea abies	36.5	24.66	0.104635
53	Picea abies	26	19.22	0.0530929
54	Pinus cembra	38	18.92	0.113411
55	Picea abies	6	5.12	0.00282743
56	Pinus cembra	25.5	13.84	0.0510705
57	Picea abies	45	28.46	0.159043
58	Picea abies	9	6.61	0.00636173
59	Picea abies	5	4.59	0.0019635
60	Picea abies	31.5	22.47	0.0779311
61	Picea abies	42.5	28.22	0.141863
62	Picea abies	42.5	31.3	0.141863
63	Picea abies	6	6.31	0.00282743
64	Picea abies	45	27.75	0.159043
65	Picea abies	10	7.55	0.00785398
66	Picea abies	38	22.51	0.113411
67	Picea abies	24	20.97	0.0452389
68	Picea abies	6	4.85	0.00282743
69	Larix decidua	67.5	22.93	0.357847
70	Picea abies	6	4.72	0.00282743
71	Picea abies	43	29.37	0.14522
72	Picea abies	9	5.66	0.00636173
73	Picea abies	52	24.43	0.212372
74	Picea abies	6	9.78	0.00282743
75	Picea abies	5	6.19	0.0019635
76	Picea abies	5	6.71	0.0019635
77	Picea abies	5	5.81	0.0019635
78	Picea abies	6	6.66	0.00282743
79	Picea abies	5	5.86	0.0019635
80	Picea abies	5	5.4	0.0019635
81	Picea abies	13.5	9.36	0.0143139
82	Picea abies	62	30.24	0.301907
83	Picea abies	7	6.39	0.00384845
84	Picea abies	51	29.17	0.204282
85	Picea abies	38	26.5	0.113411
86	Picea abies	15	9.03	0.0176715
87	Picea abies	32	9.41	0.0804248
88	Picea abies	26	20.36	0.0530929
89	Picea abies	51.5	25.62	0.208307
90	Picea abies	42.5	28.41	0.141863
91	Picea abies	7	7.91	0.00384845
92	Picea abies	36.5	22.55	0.104635
93	Picea abies	18	17.93	0.0254469
94	Picea abies	13	15.02	0.0132732
95	Picea abies	6	9.04	0.00282743
96	Picea abies	9	8.74	0.00636173
97	Picea abies	5	7.54	0.0019635
98	Picea abies	5	6.32	0.0019635
99	Picea abies	8	9.33	0.00502655
100	Picea abies	11	12.85	0.00950332
101	Picea abies	45	26.81	0.159043
102	Picea abies	13.5	11.25	0.0143139
103	Picea abies	57	27.45	0.255176
104	Picea abies	8	9.66	0.00502655
105	Larix decidua	80	26.99	0.502655
106	Picea abies	11	10.87	0.00950332
107	Picea abies	49	24.69	0.188574
108	Picea abies	8	8.12	0.00502655
109	Picea abies	7	9.23	0.00384845
110	Picea abies	6	7.42	0.00282743
111	Picea abies	33	25.14	0.0855299
112	Picea abies	40.5	29.6	0.128825
113	Picea abies	9	9.22	0.00636173
114	Picea abies	33	27.36	0.0855299
115	Picea abies	49	25.85	0.188574
116	Picea abies	53.1	27.05	0.221452
117	Pinus cembra	27.5	17.48	0.0593957
118	Picea abies	6	8.26	0.00282743
119	Picea abies	53	25.56	0.220618	#REF!	Average height
120	Picea abies	36.5	24.74	0.104635	#REF!	Dominant height
				8.24302

## Sheet: Site C
Number	Species	Diameter at 1.30 m height (cm)	Tree height (m)	Basal area (m2)	Dominating tree height (m)
1	Pinus sylvestris	39	23	0.119459	18
2	Pinus sylvestris	33	20	0.0855299	20.8
3	Pinus sylvestris	41	22.3	0.132025	21.9
4	Pinus sylvestris	35	20.2	0.0962113	25.2
5	Pinus sylvestris	42	24	0.138544	22
6	Pinus sylvestris	37	22	0.107521	23
7	Pinus sylvestris	43	25	0.14522	22.3
8	Pinus sylvestris	34	18	0.090792	24
9	Pinus sylvestris	36	18	0.101788	25
10	Pinus sylvestris	24	19.9	0.0452389	23
11	Pinus sylvestris	35	22.2	0.0962113
12	Pinus sylvestris	36	20.8	0.101788
13	Pinus sylvestris	32	21	0.0804248
14	Pinus sylvestris	36	21.9	0.101788
15	Pinus sylvestris	30	21.2	0.0706858
16	Pinus sylvestris	36	25.2	0.101788
17	Pinus sylvestris	28	20	0.0615752
18	Larix decidua	44	23	0.152053
19	Pinus sylvestris	35	25.5	0.0962113
20	Pinus sylvestris	10	6.9	0.00785398
			21.005

## Sheet: Site D
Number	Species	Diameter at 1.30 m height (cm)	Tree height (m)	Basal area (m2)	Dominating tree height (m)
1	Castanea sativa	20	13	0.0314159	11.8
2	Quercus petrea	14	9.5	0.0153938	18
3	Pinus sylvestris	32	16	0.0804248	22
4	Fraxinus ornus	5	6	0.0019635	19
5	Quercus petrea	14	12	0.0153938	20
6	Quercus petrea	10	10	0.00785398	16
7	Castanea sativa	14	10	0.0153938	19.6
8	Fraxinus ornus	10	14	0.00785398	16
9	Castanea sativa	15	11	0.0176715	20
10	Castanea sativa	12	12	0.0113097	25.2
11	Castanea sativa	15	12	0.0176715
12	Castanea sativa	20	15	0.0314159
13	Castanea sativa	21	15	0.0346361
14	Quercus petrea	12	15	0.0113097
15	Castanea sativa	18	15	0.0254469
16	Castanea sativa	15	12	0.0176715
17	Quercus petrea	9	10	0.00636173
18	Quercus petrea	15	16	0.0176715
19	Quercus petrea	12	10	0.0113097
20	Castanea sativa	25	16	0.0490874
21	Castanea sativa	21	12	0.0346361
22	Pinus sylvestris	22	18	0.0380133
23	Pinus sylvestris	24	19	0.0452389
24	Pinus sylvestris	16	18	0.0201062
25	Quercus petrea	11	10	0.00950332
26	Pinus sylvestris	23	22	0.0415476
27	Castanea sativa	13	13	0.0132732
28	larix	49	25.2	0.188574
29	Castanea sativa	19	15.6	0.0283529
30	Castanea sativa	21	11.8	0.0346361
31	Castanea sativa	24	20	0.0452389
32	Castanea sativa	27	19.6	0.0572555
33	Castanea sativa	17	14.5	0.022698
34	Castanea sativa	18	14.3	0.0254469
35	larix decidua	40	20	0.125664
36	Quercus petrea	11	12	0.00950332
37	Castanea sativa	20	17	0.0314159
38	Castanea sativa	9	6.4	0.00636173
39	Quercus petrea	18	18	0.0254469	#REF!	average height
40	Quercus petrea	16	16	0.0201062	#REF!	dominant height
				1.25028

## Sheet: Site E
Number	Species	Diameter at 1.30 m height (cm)	Tree height (m)	Basal area (m2)	Dominating tree height (m)
1	Quercus petrea	13	6.5	0.0132732	7
2	Fraxinus ornus	10	7.5	0.00785398	9
3	Quercus petrea	6	4	0.00282743	7
4	Quercus petrea	18	9	0.0254469	5
5	Quercus petrea	9	6	0.00636173	9
6	Quercus petrea	5	3	0.0019635	8
7	Quercus petrea	5	3	0.0019635	7.9
8	Fraxinus ornus	7	6	0.00384845	12.1
9	Fraxinus ornus	5	6	0.0019635	9.2
10	Quercus pubescens	20	7.9	0.0314159	12.5
11	Ostria carpinifolia	8	6	0.00502655
12	Quercus petrea	25	9.2	0.0490874
13	Quercus petrea	8	5	0.00502655
14	Chamaecyparis lawsoniana	5	3	0.0019635
15	Fraxinus ornus	7	8	0.00384845
16	Fraxinus ornus	6	6	0.00282743
17	Fraxinus ornus	10	8	0.00785398
18	Fraxinus ornus	5	7	0.0019635
19	Fraxinus ornus	9	8	0.00636173
20	Fraxinus ornus	14	9	0.0153938
21	Fraxinus ornus	9	7	0.00636173
22	Chamaecyparis lawsoniana	6	5	0.00282743
23	Quercus petrea	7	5	0.00384845
24	Quercus petrea	13	7	0.0132732
25	Quercus petrea	7	6	0.00384845
26	Quercus petrea	15	5	0.0176715
27	Quercus petrea	11	5	0.00950332
28	Fraxinus ornus	12	7.8	0.0113097
29	Fraxinus ornus	6	7	0.00282743
30	Chamaecyparis lawsoniana	12	6	0.0113097
31	Chamaecyparis lawsoniana	7	5	0.00384845
32	Quercus petrea	14	7	0.0153938
33	Quercus petrea	31	12.5	0.0754768
34	Quercus petrea	19	8	0.0283529
35	Quercus petrea	24	12.1	0.0452389
36	Fraxinus ornus	5	7	0.0019635
37	Fraxinus ornus	9	7	0.00636173	#REF!	average height
38	Fraxinus ornus	6	6	0.00282743	#REF!	dominant height
