# Supplementary material for: Soil respiration variation along an altitudinal gradient in the Italian Alps: Disentangling forest structure and temperature effects
Source: PLoS One. 2021 Aug 17;16(8):e0247893. doi: 10.1371/journal.pone.0247893 (PMC8370607; doi:10.1371/journal.pone.0247893)
Supplement: S2 File — (XLSX) [file pone.0247893.s002.xlsx]

## Sheet: SR
datetime	plot_id	slope	initial_CO2	R2	tcham	pressure	cdry	t4 (soil T)	v1	v2	v3	v4	doy	date	hour	datetime	site	collar	flux
2017-07-13 09:08:24	a1.	0.6817	401.036	0.988589	12.6318	78.2806	435.12	10.0936	0.445574	0.363623	0.645361	0.000197	194.381	2017-07-13 09:07:58	9.1328	2017-07-13 09:08:24	a	1	4.01528
2017-07-13 09:12:46	a2.	0.617349	427.169	0.993961	13.1956	78.2667	458.036	10.0277	0.453213	0.37318	0.659131	0.001016	194.384	2017-07-13 09:12:59	9.2164	2017-07-13 09:12:46	a	2	3.62844
2017-07-13 09:17:09	a3.	0.691516	414.848	0.978578	13.4015	78.2577	449.423	9.99492	0.46218	0.405295	0.687902	0.004393	194.387	2017-07-13 09:16:44	9.2789	2017-07-13 09:17:09	a	3	4.06097
2017-07-13 09:21:31	a4.	0.647467	407.011	0.977544	14.9088	78.2461	439.384	9.92836	0.488443	0.451934	0.789557	0.490754	194.39	2017-07-13 09:21:58	9.3661	2017-07-13 09:21:31	a	4	3.78183
2017-07-13 09:23:42	a5.	0.524726	432.178	0.976298	16.9564	78.2472	458.414	9.90328	0.50823	0.503361	0.853164	0.544344	194.393	2017-07-13 09:25:08	9.4189	2017-07-13 09:23:42	a	5	3.04331
2017-07-13 09:34:37	a7.	0.719743	412.34	0.996505	14.7308	78.2818	448.327	10.3529	0.532852	0.502852	0.878836	0.594016	194.399	2017-07-13 09:35:13	9.5869	2017-07-13 09:34:37	a	7	4.20851
2017-07-13 09:38:59	a8.	0.318022	399.079	0.98644	14.1151	78.287	414.98	10.3484	0.463787	0.478033	0.862853	0.549967	194.402	2017-07-13 09:38:42	9.645	2017-07-13 09:38:59	a	8	1.86366
2017-07-13 10:05:12	a14	0.298461	397.837	0.97916	16.9472	78.271	412.76	10.409	0.414951	0.379951	0.708459	0.407361	194.421	2017-07-13 10:06:06	10.1017	2017-07-13 10:05:12	a	14	1.7316
2017-07-13 10:09:34	a15	0.660491	403.945	0.994134	21.9884	78.2902	436.97	10.4469	0.396803	0.40677	0.718016	0.419	194.424	2017-07-13 10:09:58	10.1661	2017-07-13 10:09:34	a	15	3.76748
2017-07-13 10:27:03	a19	1.22507	413.568	0.986827	21.7293	78.2659	474.822	13.6598	0.588082	0.557525	0.934213	0.513	194.436	2017-07-13 10:28:00	10.4667	2017-07-13 10:27:03	a	19	6.99184
2017-07-13 13:30:33	b1.	1.32403	378.161	0.996417	18.8357	81.6103	444.363	24.7895	0.524754	0.453639	0.756262	0.509738	194.563	2017-07-13 13:30:47	13.5131	2017-07-13 13:30:33	b	1	7.95765
2017-07-13 13:34:55	b2.	0.898899	441.716	0.994439	19.8203	81.6352	486.661	26.8031	0.529508	0.465098	0.794656	0.621131	194.566	2017-07-13 13:35:49	13.5969	2017-07-13 13:34:55	b	2	5.38601
2017-07-13 13:39:17	b3.	1.22033	434.016	0.997832	19.1807	81.6284	495.033	28.6008	0.548082	0.473131	0.805672	0.542557	194.57	2017-07-13 13:40:39	13.6775	2017-07-13 13:39:17	b	3	7.32733
2017-07-13 13:48:01	b4.	1.44539	450.805	0.996582	19.4031	81.6302	523.075	26.5211	0.57982	0.509197	0.868869	0.684738	194.575	2017-07-13 13:48:10	13.8028	2017-07-13 13:48:01	b	4	8.6723
2017-07-13 14:09:52	b5.	1.57909	391.753	0.986567	18.6734	81.6495	470.707	25.9287	0.598508	0.504557	0.856918	0.565	194.59	2017-07-13 14:10:11	14.1697	2017-07-13 14:09:52	b	5	9.50039
2017-07-13 14:14:14	b6.	1.20255	422.639	0.991732	18.6531	81.641	482.767	27.3698	0.595262	0.500164	0.854164	0.449311	194.594	2017-07-13 14:14:58	14.2494	2017-07-13 14:14:14	b	6	7.23475
2017-07-13 14:38:16	b9.	2.00224	452.922	0.996914	19.3805	81.6362	553.034	25.9687	0.750066	0.534377	0.886738	0.680607	194.611	2017-07-13 14:39:41	14.6617	2017-07-13 14:38:16	b	9	12.0152
2017-07-13 14:51:23	b11	1.51313	437.528	0.99807	19.6866	81.6656	513.185	28.5697	0.742492	0.520164	0.821967	0.008443	194.62	2017-07-13 14:52:16	14.8714	2017-07-13 14:51:23	b	11	9.07385
2017-07-13 15:11:02	b15	1.07881	432.029	0.99588	18.6341	81.6312	485.969	14.2544	0.775	0.541557	0.853459	6.6e-05	194.633	2017-07-13 15:11:35	15.1933	2017-07-13 15:11:02	b	15	6.48993
2017-07-13 15:17:35	b17	1.66716	485.985	0.995972	18.2605	81.6675	569.343	13.3748	0.617098	0.545049	0.940607	0.677885	194.638	2017-07-13 15:19:01	15.3172	2017-07-13 15:17:35	b	17	10.0467
2017-07-13 17:22:07	c2.	0.823825	412.301	0.995718	24.7172	85.2684	453.492	19.0808	0.555738	0.569229	0.95482	0.682377	194.725	2017-07-13 17:23:19	17.3886	2017-07-13 17:22:07	c	2	5.07111
2017-07-13 17:26:29	c3.	0.964823	420.512	0.997643	24.4874	85.2562	468.753	19.0864	0.545475	0.564312	0.948689	0.663803	194.727	2017-07-13 17:27:00	17.45	2017-07-13 17:26:29	c	3	5.94277
2017-07-13 17:30:51	c4.	0.81672	422.342	0.996454	24.0526	85.2538	463.178	19.0605	0.527869	0.555295	0.934311	0.643934	194.73	2017-07-13 17:30:29	17.5081	2017-07-13 17:30:51	c	4	5.03775
2017-07-13 17:43:57	c7.	1.06425	428.223	0.996047	23.5895	85.2497	481.435	18.9787	0.452311	0.503885	0.838443	0.549754	194.738	2017-07-13 17:43:29	17.7247	2017-07-13 17:43:57	c	7	6.57454
2017-07-13 17:54:53	c9.	0.817797	413.515	0.984609	22.9388	85.2471	454.404	19.9418	0.422672	0.468213	0.742656	0.481393	194.746	2017-07-13 17:54:24	17.9069	2017-07-13 17:54:53	c	9	5.06297
2017-07-13 17:57:04	c10	0.653777	418.991	0.992653	23.6359	85.2469	451.68	20.0639	0.416557	0.467377	0.752852	0.47677	194.749	2017-07-13 17:58:04	17.9681	2017-07-13 17:57:04	c	10	4.03801
2017-07-13 18:23:17	c12	0.707757	416.211	0.99505	22.8861	85.2746	451.599	18.1816	0.406951	0.425	0.56282	0.018656	194.766	2017-07-13 18:22:43	18.3789	2017-07-13 18:23:17	c	12	4.38391
2017-07-13 18:32:01	c14	0.435669	409.32	0.984421	22.1505	85.2429	431.104	17.3248	0.42	0.435967	0.563393	0.004	194.773	2017-07-13 18:32:43	18.5453	2017-07-13 18:32:01	c	14	2.70429
2017-07-13 18:38:34	c16	0.535043	414.203	0.991268	21.9102	85.2418	440.955	17.3579	0.39541	0.398393	0.516918	0.002	194.776	2017-07-13 18:37:59	18.6331	2017-07-13 18:38:34	c	16	3.32379
2017-07-14 16:22:44	d1.	1.41771	454.96	0.996066	20.6271	90.3166	525.846	17.4654	0.357656	0.362426	0.589672	0.833967	195.683	2017-07-14 16:23:29	16.3914	2017-07-14 16:22:44	d	1	9.37216
2017-07-14 16:53:19	d14	1.74883	450.754	0.994784	20.5966	90.2449	538.195	17.6057	0.345	0.34618	0.498934	0.186787	195.703	2017-07-14 16:52:45	16.8792	2017-07-14 16:53:19	d	14	11.5531
2017-07-14 16:55:30	d13	1.83342	456.886	0.994874	20.4793	90.2921	548.558	17.4349	0.355131	0.346934	0.511377	0.281836	195.706	2017-07-14 16:56:36	16.9433	2017-07-14 16:55:30	d	13	12.1232
2017-07-14 16:59:52	d12	1.93603	454.831	0.996167	20.4808	90.2933	551.632	17.4243	0.33059	0.322803	0.494033	0.298246	195.708	2017-07-14 17:00:07	17.0019	2017-07-14 16:59:52	d	12	12.8017
2017-07-14 17:02:03	d11	1.63801	450.515	0.996977	20.3739	90.2795	532.416	17.723	0.34	0.348557	0.531689	0.364328	195.711	2017-07-14 17:03:29	17.0581	2017-07-14 17:02:03	d	11	10.8334
2017-07-14 17:06:25	d10	1.04207	448.407	0.994222	20.352	90.281	500.51	18.1925	0.346	0.351508	0.544197	0.420787	195.713	2017-07-14 17:06:42	17.1117	2017-07-14 17:06:25	d	10	6.89259
2017-07-14 17:08:37	d9.	0.9729	455.797	0.997445	20.3415	90.2967	504.442	18.0769	0.342557	0.326295	0.48377	0.023131	195.715	2017-07-14 17:09:52	17.1644	2017-07-14 17:08:37	d	9	6.43646
2017-07-14 17:15:10	d17	3.20493	453.405	0.9965	20.1239	90.2985	613.652	17.5782	0.349	0.351	0.526082	0.286803	195.72	2017-07-14 17:16:21	17.2725	2017-07-14 17:15:10	d	17	21.2191
2017-07-14 18:18:31	e1.	1.24786	436.03	0.993109	24.6628	95.1894	498.423	21.8926	0.42618	0.455197	0.58441	0.336738	195.763	2017-07-14 18:19:02	18.3172	2017-07-14 18:18:31	e	1	8.57654
2017-07-14 18:20:42	e2.	1.1664	453.023	0.997602	24.4772	95.1952	511.343	22.1407	0.414525	0.45018	0.59218	0.34259	195.765	2017-07-14 18:22:08	18.3689	2017-07-14 18:20:42	e	2	8.02215
2017-07-14 18:27:15	e3.	0.995897	431.857	0.996362	23.9239	95.1966	481.652	21.4192	0.394475	0.436738	0.581311	0.341066	195.769	2017-07-14 18:27:27	18.4575	2017-07-14 18:27:15	e	3	6.86236
2017-07-14 18:33:48	e5.	1.03922	441.988	0.996579	23.7839	95.1734	493.95	22.0643	0.371279	0.419475	0.593607	0.408246	195.774	2017-07-14 18:34:26	18.5739	2017-07-14 18:33:48	e	5	7.16255
2017-07-14 19:13:08	e10	1.23793	438.466	0.996902	23.4595	95.2633	500.362	21.9046	0.361836	0.379098	0.536049	35204.6	195.802	2017-07-14 19:14:16	19.2381	2017-07-14 19:13:08	e	10	8.5495
2017-07-14 19:17:30	e12	1.72966	454.746	0.994665	23.4075	95.2644	541.229	21.2889	0.34	0.394984	0.566131	0.388721	195.804	2017-07-14 19:18:27	19.3078	2017-07-14 19:17:30	e	12	11.9477
2017-07-14 19:34:58	e16	1.37071	461.122	0.99761	22.5095	95.2666	529.658	21.6141	0.363984	0.40318	0.60482	0.39241	195.816	2017-07-14 19:34:27	19.5742	2017-07-14 19:34:58	e	16	9.49722
2017-07-14 19:37:09	e17	1.14528	490.326	0.996457	22.4428	95.249	547.59	21.6903	0.374951	0.397541	0.60059	0.393492	195.818	2017-07-14 19:38:04	19.6344	2017-07-14 19:37:09	e	17	7.93561
2017-07-14 19:41:32	e18	1.83542	467.93	0.997829	22.3925	95.2462	559.701	22.1303	0.372	0.401	0.606508	0.424771	195.82	2017-07-14 19:41:06	19.685	2017-07-14 19:41:32	e	18	12.7194
2017-08-03 18:54:21	c1.	1.31139	799.468	0.995854	25.4785	85.5338	865.037	-186.029	0.149705	0	0.169049	0	215.788	2017-08-03 18:54:08	18.9022	2017-08-03 18:54:21	c	1	8.0768
2017-08-03 18:56:32	c1.	1.18686	428.752	0.985467	25.1716	85.5428	488.096	-186.078	0.147082	0	0.173492	0	215.79	2017-08-03 18:57:20	18.9556	2017-08-03 18:56:32	c	1	7.31816
2017-08-03 18:58:43	c2.	0.943842	408.489	0.993409	24.978	85.5556	455.681	-186.22	0.144639	0	0.177131	0.001197	215.792	2017-08-03 19:00:09	19.0025	2017-08-03 18:58:43	c	2	5.82435
2017-08-03 19:03:06	c3.	1.2478	413.354	0.996691	24.73	85.5587	475.744	-186.392	0.142672	0	0.178377	0.001984	215.794	2017-08-03 19:03:03	19.0508	2017-08-03 19:03:06	c	3	7.70671
2017-08-03 19:05:17	c4.	0.881802	433.387	0.996384	24.4966	85.5636	477.477	-186.636	0.141967	0	0.184525	0.007639	215.796	2017-08-03 19:05:56	19.0989	2017-08-03 19:05:17	c	4	5.45082
2017-08-03 19:16:12	c7.	1.16011	407.602	0.994356	23.9423	85.5528	465.607	-187.944	0.138656	0	0.198639	0.027689	215.804	2017-08-03 19:17:29	19.2914	2017-08-03 19:16:12	c	7	7.18364
2017-08-03 19:22:45	c9.	0.70208	437.619	0.994622	23.4187	85.5849	472.723	-188.465	0.138574	0	0.205279	0.037836	215.808	2017-08-03 19:23:56	19.3992	2017-08-03 19:22:45	c	9	4.35673
2017-08-03 19:27:07	c10	0.756239	443.959	0.9946	23.0844	85.591	481.771	-188.717	0.139	0	0.20841	0.050377	215.811	2017-08-03 19:27:18	19.455	2017-08-03 19:27:07	c	10	4.69844
2017-08-03 19:35:52	c12	0.91398	437.185	0.995244	23.0975	85.5602	482.884	-189.45	0.138	0	0.205	0.011295	215.817	2017-08-03 19:36:04	19.6014	2017-08-03 19:35:52	c	12	5.67618
2017-08-03 19:42:25	c14	0.650359	477.876	0.991522	22.7239	85.5525	510.394	-189.647	0.139	0	0.207394	0.012689	215.822	2017-08-03 19:43:34	19.7264	2017-08-03 19:42:25	c	14	4.04373
2017-08-03 19:48:58	c16	0.471014	446.98	0.993159	22.6621	85.6005	470.53	-189.8	0.14	0	0.21059	0.015	215.826	2017-08-03 19:49:24	19.8236	2017-08-03 19:48:58	c	16	2.93087
2017-08-04 13:15:22	b1.	0.829395	476.393	0.990098	22.7877	81.7447	517.863	-188.349	0.176066	0	0.201738	0.033721	216.553	2017-08-04 13:16:28	13.2744	2017-08-04 13:15:22	b	1	4.92633
2017-08-04 13:19:44	b2.	0.942953	429.011	0.991028	22.7423	81.7207	476.159	-188.374	0.166475	0	0.196213	4.9e-05	216.556	2017-08-04 13:20:56	13.3489	2017-08-04 13:19:44	b	2	5.60004
2017-08-04 13:26:17	b3.	1.45322	458.152	0.997016	22.9279	81.7421	530.812	-188.586	0.158738	0	0.203312	0.103836	216.56	2017-08-04 13:25:40	13.4278	2017-08-04 13:26:17	b	3	8.62726
2017-08-04 13:32:50	b4.	1.75397	469.212	0.998358	23.6654	81.7333	556.91	-188.738	0.152016	0	0.204279	0.05841	216.564	2017-08-04 13:32:32	13.5422	2017-08-04 13:32:50	b	4	10.3857
2017-08-04 13:35:01	b5.	1.60025	440.394	0.996363	23.3288	81.7607	520.407	-188.724	0.151951	0	0.19977	0.039082	216.567	2017-08-04 13:35:55	13.5986	2017-08-04 13:35:01	b	5	9.48948
2017-08-04 13:39:23	b6.	1.35853	460.741	0.994187	23.3126	81.7841	528.668	-188.682	0.150229	0	0.204984	0.047279	216.569	2017-08-04 13:39:09	13.6525	2017-08-04 13:39:23	b	6	8.05882
2017-08-04 13:56:52	b9.	2.12969	476.218	0.998523	23.8953	81.7564	582.702	-187.446	0.144606	0.008951	0.269	0.401902	216.582	2017-08-04 13:57:38	13.9606	2017-08-04 13:56:52	b	9	12.6043
2017-08-04 14:07:47	b11	1.55375	435.76	0.998183	23.4864	81.7462	513.447	-187.818	0.141148	0.005738	0.252574	0.309869	216.589	2017-08-04 14:07:53	14.1314	2017-08-04 14:07:47	b	11	9.20721
2017-08-04 14:27:27	b15	1.49808	478.139	0.997677	23.8088	81.7462	553.043	-188.142	0.14023	0.015754	0.23741	0.165607	216.602	2017-08-04 14:27:22	14.4561	2017-08-04 14:27:27	b	15	8.86764
2017-08-04 14:34:00	b17	2.12098	503.431	0.998479	23.0007	81.7764	609.48	-188.198	0.142115	0.02	0.244656	0.135148	216.608	2017-08-04 14:34:53	14.5814	2017-08-04 14:34:00	b	17	12.5937
2017-08-04 17:48:26	e1.	1.09681	511.817	0.996048	34.5139	94.9033	566.658	-173.925	0.141033	0.152705	0.235754	0.112344	216.743	2017-08-04 17:49:15	17.8208	2017-08-04 17:48:26	e	1	7.27507
2017-08-04 17:50:37	e2.	1.06441	422.433	0.996164	34.3618	94.9134	475.654	-174.423	0.132721	0.158115	0.242508	0.119852	216.744	2017-08-04 17:51:57	17.8658	2017-08-04 17:50:37	e	2	7.06445
2017-08-04 17:54:59	e3.	1.00134	434.146	0.997886	33.8551	94.9328	484.213	-124.707	0.130443	0.156951	0.247229	0.127508	216.746	2017-08-04 17:54:47	17.9131	2017-08-04 17:54:59	e	3	6.65817
2017-08-04 17:57:10	e4.	0.997016	445.216	0.998174	33.28	94.9347	495.066	132.707	0.129	0.155525	0.25041	0.138344	216.748	2017-08-04 17:57:46	17.9628	2017-08-04 17:57:10	e	4	6.642
2017-08-04 18:01:32	e5.	1.84725	422.085	0.991472	33.001	94.9528	514.447	-175.324	0.123033	0.149115	0.248098	0.120279	216.751	2017-08-04 18:00:51	18.0142	2017-08-04 18:01:32	e	5	12.3197
2017-08-04 18:16:49	e10	1.05836	466.882	0.991424	33.5936	94.9531	519.8	-145.138	0.121738	0.17177	0.240918	0.173115	216.762	2017-08-04 18:17:30	18.2917	2017-08-04 18:16:49	e	10	7.04481
2017-08-04 18:23:23	e12	1.24317	425.566	0.995494	33.5121	94.9303	487.725	194.711	0.137328	0.179262	0.256672	0.259311	216.766	2017-08-04 18:23:37	18.3936	2017-08-04 18:23:23	e	12	8.27521
2017-08-04 18:36:29	e17	1.2617	443.935	0.996847	32.4995	94.9605	507.02	194.28	0.128	0.184246	0.26523	0.154508	216.776	2017-08-04 18:37:40	18.6278	2017-08-04 18:36:29	e	17	8.42905
2017-08-04 18:40:51	e18	1.84306	460.656	0.99456	32.47	94.9685	552.809	194.184	0.127049	0.183967	0.264984	0.155672	216.779	2017-08-04 18:41:12	18.6867	2017-08-04 18:40:51	e	18	12.3151
2017-08-05 11:08:16	a1.	1.07265	432.098	0.996318	20.0208	78.44	485.73	-186.094	0.182	0	0.226459	0.019377	217.464	2017-08-05 11:07:47	11.1297	2017-08-05 11:08:16	a	1	6.17129
2017-08-05 11:10:27	a2.	1.21901	425.545	0.99609	20.4103	78.4656	486.496	-185.59	0.17877	0	0.235295	0.067164	217.466	2017-08-05 11:10:59	11.1831	2017-08-05 11:10:27	a	2	7.00635
2017-08-05 11:14:49	a3.	1.05369	448.401	0.982704	20.9793	78.437	501.085	-184.996	0.171951	0	0.239426	0.088869	217.469	2017-08-05 11:14:49	11.2469	2017-08-05 11:14:49	a	3	6.04223
2017-08-05 11:17:00	a4.	1.40244	421.667	0.99164	22.8256	78.4431	491.789	-184.75	0.158853	0	0.230967	0.116148	217.471	2017-08-05 11:18:08	11.3022	2017-08-05 11:17:00	a	4	7.99255
2017-08-05 11:23:33	a5.	1.11966	431.552	0.990701	22.3112	78.453	487.535	-185.269	0.152016	0	0.233787	0.151672	217.475	2017-08-05 11:23:28	11.3911	2017-08-05 11:23:33	a	5	6.39288
2017-08-05 11:32:18	a7.	2.76065	453.119	0.990138	21.9426	78.4579	591.152	-186.273	0.146967	0.001049	0.230426	0.131918	217.481	2017-08-05 11:32:42	11.545	2017-08-05 11:32:18	a	7	15.7831
2017-08-05 11:51:57	a14	1.09844	427.541	0.997571	24.4084	78.4311	482.463	-181.82	0.149525	0.038016	0.223377	0	217.495	2017-08-05 11:53:05	11.8847	2017-08-05 11:51:57	a	14	6.22579
2017-08-05 11:56:19	a15	0.946223	425.134	0.996902	27.4057	78.4598	472.446	-181.189	0.140475	0.041836	0.223508	0.167787	217.497	2017-08-05 11:56:10	11.9361	2017-08-05 11:56:19	a	15	5.31152
2017-08-05 12:09:26	a19	1.52446	427.53	0.989904	27.1557	78.451	503.753	-178.831	0.149049	0.076836	0.264328	0.290328	217.507	2017-08-05 12:10:51	12.1808	2017-08-05 12:09:26	a	19	8.56352
2017-08-05 15:47:53	d1.	1.65892	392.831	0.99512	30.3064	90.2482	475.777	-236.666	0.11	0	0.163574	0.027852	217.659	2017-08-05 15:49:09	15.8192	2017-08-05 15:47:53	d	1	10.6089
2017-08-05 15:52:15	d2.	0.700834	413.866	0.993943	30.301	90.2489	448.908	-233.738	0.111754	0.041967	0.192656	0.072459	217.662	2017-08-05 15:53:00	15.8833	2017-08-05 15:52:15	d	2	4.48199
2017-08-05 15:56:37	d3.	1.57264	432.486	0.993648	30.2085	90.2571	511.119	-237.344	0.116246	0.00818	0.18482	0.062508	217.664	2017-08-05 15:56:13	15.9369	2017-08-05 15:56:37	d	3	10.0614
2017-08-05 15:58:48	d4.	0.619889	454.533	0.992133	30.0292	90.2593	485.527	-195.618	0.111147	0.016033	0.201098	0.05177	217.667	2017-08-05 16:00:08	16.0022	2017-08-05 15:58:48	d	4	3.96834
2017-08-05 16:31:34	d10	0.720202	458.956	0.99376	29.3782	90.2564	494.966	-239.081	0.112098	0.052	0.263869	0.173934	217.688	2017-08-05 16:31:16	16.5211	2017-08-05 16:31:34	d	10	4.62029
2017-08-05 16:33:46	d11	1.4195	447.245	0.996923	29.16	90.2429	518.22	-239.114	0.120426	0.073557	0.247115	0.182541	217.691	2017-08-05 16:34:32	16.5756	2017-08-05 16:33:46	d	11	9.11169
2017-08-05 16:38:08	d12	1.42208	429.551	0.996519	29.5674	90.2446	500.655	-239.286	0.113	0.087541	0.253918	0.183377	217.693	2017-08-05 16:38:02	16.6339	2017-08-05 16:38:08	d	12	9.11614
2017-08-05 16:40:19	d13	1.18797	448.805	0.995562	29.4556	90.2379	508.204	-180.934	0.108853	0.058787	0.252984	0.18782	217.695	2017-08-05 16:41:14	16.6872	2017-08-05 16:40:19	d	13	7.61765
2017-08-05 16:44:41	d14	1.57073	442.583	0.998378	29.4134	90.2202	521.119	-238.85	0.115164	0.057459	0.235459	0.16723	217.697	2017-08-05 16:44:12	16.7367	2017-08-05 16:44:41	d	14	10.0714
2017-08-05 16:53:25	d17	2.17987	458.964	0.996104	29.4046	90.2338	567.958	-239.25	0.0972295	0.031607	0.191344	0.04641	217.704	2017-08-05 16:53:18	16.8883	2017-08-05 16:53:25	d	17	13.9797
2017-08-24 08:54:06	e1.	0.802526	456.536	0.986143	19.8136	95.9553	496.663	-189.625	0.167951	0	0.230836	0.137607	236.371	2017-08-24 08:53:46	8.8961	2017-08-24 08:54:06	e	1	5.65219
2017-08-24 08:56:17	e2.	0.7824	484.752	0.996163	19.8592	95.9766	523.872	-190.168	0.166	0	0.233934	0.157869	236.373	2017-08-24 08:56:36	8.9433	2017-08-24 08:56:17	e	2	5.51081
2017-08-24 11:18:17	b1.	1.15841	400.354	0.984793	19.5193	82.0503	458.275	-188.618	0.165	0	0.237361	0.144066	236.471	2017-08-24 11:18:39	11.3108	2017-08-24 11:18:17	b	1	6.98341
2017-08-24 11:20:28	b2.	0.759893	408.859	0.990594	18.9046	82.0415	446.853	-189.942	0.164016	0	0.246803	0.101377	236.474	2017-08-24 11:21:47	11.3631	2017-08-24 11:20:28	b	2	4.59012
2017-08-24 11:24:50	e3.	1.26586	401.558	0.997789	18.8157	82.0611	464.851	-190.971	0.165082	0	0.248508	0.167443	236.476	2017-08-24 11:24:56	11.4156	2017-08-24 11:24:50	e	3	7.65055
2017-08-24 13:55:34	a1.	1.67323	365.561	0.994586	20.2592	78.6398	449.222	-187.172	0.161	0	0.212049	0.028393	236.58	2017-08-24 13:55:41	13.9281	2017-08-24 13:55:34	a	1	9.64332
2017-08-24 13:57:45	a2.	0.957429	414.703	0.99729	20.1451	78.6252	462.575	-188.322	0.159934	0	0.214229	0.031934	236.582	2017-08-24 13:58:38	13.9775	2017-08-24 13:57:45	a	2	5.51908
2017-08-24 13:59:56	a3.	0.913386	414.43	0.989094	20.079	78.6153	460.099	-189.217	0.158984	0	0.218361	0.075131	236.584	2017-08-24 14:01:07	14.0186	2017-08-24 13:59:56	a	3	5.26571
2017-08-24 14:02:07	a4.	0.961155	423.324	0.949246	20.2911	78.6046	471.382	-189.972	0.156738	0	0.222967	0.101279	236.586	2017-08-24 14:03:36	14.0603	2017-08-24 14:02:07	a	4	5.53634
2017-08-24 14:06:29	a5.	0.486079	414.901	0.947907	20.0085	78.6118	439.205	-190.591	0.156033	0	0.227393	0.131377	236.588	2017-08-24 14:06:07	14.1022	2017-08-24 14:06:29	a	5	2.80282
2017-08-24 14:13:03	a7.	1.86437	417.138	0.995184	23.6003	78.5946	510.357	-187.161	0.142164	0	0.203361	0.075082	236.592	2017-08-24 14:12:35	14.2097	2017-08-24 14:13:03	a	7	10.6179
2017-08-24 14:15:14	a8.	0.553723	399.91	0.993131	26.8018	78.5869	427.596	-183.651	0.132574	0	0.18582	0.079656	236.594	2017-08-24 14:15:27	14.2578	2017-08-24 14:15:14	a	8	3.11956
2017-08-24 14:30:31	a14	1.13279	419.064	0.991451	23.9293	78.6038	475.703	-182.256	0.159885	0.055803	0.413557	1.19344	236.605	2017-08-24 14:31:28	14.5247	2017-08-24 14:30:31	a	14	6.44501
2017-08-24 14:32:42	a15	0.951555	413.147	0.996608	23.3418	78.6013	460.725	-183.146	0.150279	0.03441	0.329295	0.552492	236.607	2017-08-24 14:34:06	14.5686	2017-08-24 14:32:42	a	15	5.42442
2017-08-24 14:43:38	a19	1.56761	421.302	0.993232	22.6743	78.6216	499.682	-187.262	0.131066	0.015	0.317344	0.733934	236.615	2017-08-24 14:45:00	14.7503	2017-08-24 14:43:38	a	19	8.95877
2017-08-24 15:49:10	c1.	1.10549	384.394	0.947303	25.1608	85.7123	439.669	-183.692	0.144869	0	0.174	0.016967	236.659	2017-08-24 15:49:23	15.8231	2017-08-24 15:49:10	c	1	6.8302
2017-08-24 16:11:01	c9.	0.753684	415.395	0.992561	27.8349	85.7354	453.079	-179.185	0.124918	0	0.174492	0.060459	236.674	2017-08-24 16:10:58	16.1828	2017-08-24 16:11:01	c	9	4.61644
2017-08-24 16:15:23	c10	0.717919	414.419	0.996484	25.1229	85.7303	450.315	18.207	0.133656	0.020721	0.210869	0.080541	236.678	2017-08-24 16:16:20	16.2722	2017-08-24 16:15:23	c	10	4.43709
2017-08-24 16:21:56	c12	0.285261	407.39	0.883407	27.3397	85.9164	421.653	19.798	0.124541	0.013967	0.207508	0.100262	236.682	2017-08-24 16:22:09	16.3692	2017-08-24 16:21:56	c	12	1.75384
2017-08-24 16:26:18	c14	0.549723	412.886	0.985742	27.4466	85.7254	440.372	-181.685	0.119098	0.007344	0.196508	0.110574	236.686	2017-08-24 16:27:16	16.4544	2017-08-24 16:26:18	c	14	3.3711
2017-08-24 16:30:40	c16	0.468187	402.883	0.993971	26.0721	85.73	426.292	-182.088	0.128967	0.015295	0.208148	0.113967	236.689	2017-08-24 16:32:07	16.5353	2017-08-24 16:30:40	c	16	2.88444
2017-08-24 17:18:44	d1.	1.06901	438.645	0.997228	24.4959	90.7256	492.096	-185.632	0.128098	0	0.181443	0.038164	236.721	2017-08-24 17:18:15	17.3042	2017-08-24 17:18:44	d	1	7.00672
2017-08-24 17:20:55	c2.	0.666778	419.131	0.994421	24.3351	90.7405	452.47	-186.074	0.129	0	0.186229	0.030902	236.723	2017-08-24 17:20:58	17.3494	2017-08-24 17:20:55	c	2	4.3734
2017-08-24 17:23:06	c3.	1.33563	448.144	0.997266	24.0772	90.7415	514.925	-186.523	0.125426	0	0.192	0.048951	236.725	2017-08-24 17:23:49	17.3969	2017-08-24 17:23:06	c	3	8.76811
2017-08-24 17:27:28	c4.	0.548136	426.85	0.992549	23.8529	90.7362	454.257	-186.949	0.125967	0	0.195	0.041016	236.727	2017-08-24 17:26:51	17.4475	2017-08-24 17:27:28	c	4	3.6009
2017-08-24 17:34:01	c7.	1.04221	437.368	0.996102	23.8802	90.7179	489.478	-187.854	0.122148	0	0.190803	0.072934	236.733	2017-08-24 17:35:23	17.5897	2017-08-24 17:34:01	c	7	6.84461
2017-08-24 18:00:14	d10	0.738948	430.524	0.995956	23.3431	90.7712	467.471	-189.205	0.125	0	0.20541	0.105852	236.75	2017-08-24 17:59:46	17.9961	2017-08-24 18:00:14	d	10	4.86463
2017-08-24 18:02:25	d11	1.23364	451.29	0.997897	23.2911	90.7469	512.973	-189.243	0.126	0	0.208	0.101574	236.752	2017-08-24 18:02:19	18.0386	2017-08-24 18:02:25	d	11	8.12055
2017-08-24 18:04:36	d12	1.44008	430.616	0.997335	23.4651	90.7587	502.62	-189.252	0.126	0	0.205049	0.073393	236.754	2017-08-24 18:04:59	18.0831	2017-08-24 18:04:36	d	12	9.47509
2017-08-24 18:06:47	d13	1.27006	438.223	0.997724	23.3967	90.7318	501.726	-189.145	0.126	0	0.205	0.091344	236.755	2017-08-24 18:07:43	18.1286	2017-08-24 18:06:47	d	13	8.35592
2017-08-24 18:11:10	d14	1.40546	438.903	0.997857	23.3984	90.7443	509.176	-189.123	0.132656	0	0.211361	0.135607	236.757	2017-08-24 18:10:32	18.1756	2017-08-24 18:11:10	d	14	9.24793
2017-08-24 18:17:43	d17	1.9902	469.655	0.998008	23.2529	90.7321	569.165	-189.2	0.130246	0	0.196246	0.068918	236.763	2017-08-24 18:18:16	18.3044	2017-08-24 18:17:43	d	17	13.1002
2017-09-14 09:05:31	b2.	0.488841	423.248	0.989713	8.03656	81.2433	447.69	-204.172	0.267984	0	0.337705	0.028246	257.38	2017-09-14 09:06:34	9.1094	2017-09-14 09:05:31	b	2	3.03713
2017-09-14 09:07:42	b1.	0.602418	406.535	0.990193	7.8641	81.2384	436.656	-205.121	0.269688	0	0.340934	0.022902	257.381	2017-09-14 09:08:53	9.1481	2017-09-14 09:07:42	b	1	3.74484
2017-09-14 09:12:04	b3.	0.822538	405.446	0.99529	7.6282	81.2387	446.573	-206.078	0.273852	0	0.346361	0.038328	257.383	2017-09-14 09:11:44	9.1956	2017-09-14 09:12:04	b	3	5.1175
2017-09-14 09:14:16	b4.	1.27348	406.74	0.997511	7.58115	81.2405	470.414	-206.913	0.276853	0	0.348	0.023836	257.385	2017-09-14 09:14:33	9.2425	2017-09-14 09:14:16	b	4	7.92459
2017-09-14 09:16:27	b5.	1.01819	403.705	0.991878	7.55	81.2428	454.614	-207.466	0.278869	0	0.348525	0.024754	257.387	2017-09-14 09:16:46	9.2794	2017-09-14 09:16:27	b	5	6.33686
2017-09-14 09:18:38	b6.	1.01324	419.156	0.996853	7.55574	81.2602	469.818	-207.93	0.28	0	0.348689	0.024607	257.388	2017-09-14 09:19:00	9.3167	2017-09-14 09:18:38	b	6	6.3073
2017-09-14 09:20:49	b9.	1.34349	431.783	0.997481	7.49049	81.2787	498.958	-208.603	0.283115	0	0.435721	0.675049	257.39	2017-09-14 09:22:11	9.3697	2017-09-14 09:20:49	b	9	8.36687
2017-09-14 09:25:11	b11	0.801461	410.762	0.996447	7.45738	81.2634	450.835	-208.997	0.283	0	0.378738	0.015557	257.393	2017-09-14 09:25:26	9.4239	2017-09-14 09:25:11	b	11	4.99092
2017-09-14 09:27:22	b15	0.908787	405.258	0.99578	7.50426	81.2669	450.698	-209.283	0.284	0	0.371328	0.099066	257.395	2017-09-14 09:28:38	9.4772	2017-09-14 09:27:22	b	15	5.65857
2017-09-14 09:29:33	b17	1.07588	401.135	0.998004	7.48541	81.2979	454.929	-209.399	0.284443	0	0.357279	0	257.396	2017-09-14 09:30:48	9.5133	2017-09-14 09:29:33	b	17	6.70198
2017-09-14 10:56:56	a1.	0.204259	473.717	0.95282	6.02508	77.699	483.93	6.63771	0.38641	0	0.384393	0	257.456	2017-09-14 10:56:37	10.9436	2017-09-14 10:56:56	a	1	1.22242
2017-09-14 11:01:18	a3.	0.470546	414.156	0.983499	6.13082	77.6723	437.683	6.69393	0.375787	0	0.382508	0	257.46	2017-09-14 11:01:52	11.0311	2017-09-14 11:01:18	a	3	2.81404
2017-09-14 11:03:29	a4.	0.389781	406.696	0.988989	6.27066	77.673	426.185	6.85885	0.369902	0	0.38	0	257.461	2017-09-14 11:04:25	11.0736	2017-09-14 11:03:29	a	4	2.32988
2017-09-14 11:05:40	a5.	0.257351	401.661	0.973538	6.27393	77.6612	414.529	6.91951	0.364853	0	0.377771	0	257.463	2017-09-14 11:07:10	11.1194	2017-09-14 11:05:40	a	5	1.53804
2017-09-14 11:10:02	a7.	0.69812	410.042	0.994769	6.28656	77.6733	444.948	6.95426	0.359098	35204.6	0.374	35204.6	257.465	2017-09-14 11:10:03	11.1675	2017-09-14 11:10:02	a	7	4.17274
2017-09-14 11:12:13	a8.	0.242038	403.499	0.972745	6.2959	77.658	415.601	6.95656	0.355115	0	0.373639	0	257.467	2017-09-14 11:12:28	11.2078	2017-09-14 11:12:13	a	8	1.44636
2017-09-14 11:14:24	a14	0.500511	410.598	0.957546	6.28344	77.6536	435.623	6.85262	0.351967	0	0.374623	0	257.469	2017-09-14 11:15:06	11.2517	2017-09-14 11:14:24	a	14	2.99089
2017-09-14 11:16:36	a15	0.15518	404.756	0.877288	6.39525	77.6531	412.515	6.71508	0.348344	0	0.372557	0	257.471	2017-09-14 11:17:50	11.2972	2017-09-14 11:16:36	a	15	0.926925
2017-09-14 11:20:58	a19	1.17144	409.19	0.986098	6.34394	77.6428	467.762	6.25098	0.345213	0	0.370148	0	257.473	2017-09-14 11:21:00	11.35	2017-09-14 11:20:58	a	19	6.99765
2017-09-14 13:27:40	c2.	0.568887	404.741	0.990572	12.9685	84.8408	433.186	-199.5	0.285574	0	0.308262	0.006639	257.561	2017-09-14 13:27:52	13.4644	2017-09-14 13:27:40	c	2	3.62733
2017-09-14 13:29:51	c3.	0.855194	408.268	0.996168	13.0782	84.843	451.028	-199.592	0.277918	0	0.305541	0.006115	257.563	2017-09-14 13:30:26	13.5072	2017-09-14 13:29:51	c	3	5.45093
2017-09-14 13:32:02	c4.	0.571259	408.875	0.990809	13.2028	84.819	437.438	-199.728	0.272639	0	0.304115	0.007656	257.565	2017-09-14 13:33:06	13.5517	2017-09-14 13:32:02	c	4	3.63854
2017-09-14 13:36:24	c7.	1.00744	422.679	0.996126	13.3028	84.8166	473.051	-200.025	0.265508	0	0.299787	0.00041	257.567	2017-09-14 13:36:22	13.6061	2017-09-14 13:36:24	c	7	6.41432
2017-09-14 13:38:35	c9.	0.48813	406.324	0.990993	13.2766	84.8139	430.731	-200.391	0.259688	0	0.295672	0.00223	257.569	2017-09-14 13:39:33	13.6592	2017-09-14 13:38:35	c	9	3.10808
2017-09-14 13:42:57	c10	0.442134	402.799	0.99069	13.0493	84.8161	424.906	-200.596	0.257246	0	0.296	0.002492	257.571	2017-09-14 13:42:18	13.705	2017-09-14 13:42:57	c	10	2.81751
2017-09-14 13:47:20	c12	0.87662	412.99	0.995366	12.973	84.8052	456.821	-200.867	0.254131	0	0.303033	0.016148	257.574	2017-09-14 13:46:52	13.7811	2017-09-14 13:47:20	c	12	5.58707
2017-09-14 13:49:31	c14	0.541707	406.621	0.991344	13.0444	84.7936	433.707	-200.887	0.250016	0	0.299164	0	257.576	2017-09-14 13:49:46	13.8294	2017-09-14 13:49:31	c	14	3.45119
2017-09-14 13:51:42	c16	0.459959	406.444	0.990166	13.2503	84.7897	429.442	-200.877	0.246967	0	0.29282	0	257.578	2017-09-14 13:52:23	13.8731	2017-09-14 13:51:42	c	16	2.92813
2017-09-14 14:33:12	d1.	0.612922	503.723	0.983937	14.1125	89.9438	534.369	-199.569	0.260934	0	0.284639	0.018393	257.606	2017-09-14 14:32:33	14.5425	2017-09-14 14:33:12	d	1	4.12667
2017-09-14 14:37:34	d3.	1.14167	468.691	0.997117	14.1313	89.9049	525.774	-199.601	0.248541	0	0.289623	0.014426	257.61	2017-09-14 14:38:13	14.6369	2017-09-14 14:37:34	d	3	7.68281
2017-09-14 15:01:36	d10	0.63472	480.505	0.991969	13.959	89.8825	512.241	-200.845	0.229033	0	0.327656	0.130541	257.626	2017-09-14 15:01:09	15.0192	2017-09-14 15:01:36	d	10	4.2728
2017-09-14 15:03:47	d11	1.0102	483.86	0.997864	13.9682	89.8903	534.37	-200.877	0.227197	0	0.305246	0.078361	257.628	2017-09-14 15:03:40	15.0611	2017-09-14 15:03:47	d	11	6.80081
2017-09-14 15:05:58	d12	1.19565	465.608	0.996862	13.9305	89.892	525.39	-199.722	0.223	0	0.289639	0.021672	257.63	2017-09-14 15:07:02	15.1172	2017-09-14 15:05:58	d	12	8.05052
2017-09-14 15:08:09	d13	1.07679	508.895	0.997013	13.9582	89.8634	562.734	177.5	0.221311	0	0.290049	0.017016	257.632	2017-09-14 15:09:30	15.1583	2017-09-14 15:08:09	d	13	7.24719
2017-09-14 15:12:31	d14	1.20921	477.839	0.997205	13.92	89.8629	538.299	-201.017	0.222246	0	0.291803	0.009115	257.634	2017-09-14 15:12:27	15.2075	2017-09-14 15:12:31	d	14	8.13952
2017-09-14 16:26:48	e1.	0.441189	498.88	0.901168	16.6367	94.7013	520.939	-196.181	0.22241	0	0.243164	0.03177	257.686	2017-09-14 16:28:06	16.4686	2017-09-14 16:26:48	e	1	3.10031
2017-09-14 16:31:10	e2.	0.827145	477.808	0.990848	16.7203	94.6846	519.165	-196.336	0.216541	0	0.249869	0.040393	257.688	2017-09-14 16:30:48	16.5133	2017-09-14 16:31:10	e	2	5.80978
2017-09-14 16:33:21	e3.	0.730137	440.854	0.992413	16.9377	94.7075	477.361	-196.474	0.210213	0	0.247738	0.033787	257.69	2017-09-14 16:33:20	16.5558	2017-09-14 16:33:21	e	3	5.12581
2017-09-14 16:35:32	e4.	0.678245	462.001	0.992941	17.102	94.6903	495.914	-196.61	0.205443	0	0.243082	0.021967	257.692	2017-09-14 16:36:00	16.6003	2017-09-14 16:35:32	e	4	4.75795
2017-09-14 16:37:43	e5.	0.872156	453.62	0.995835	17.2093	94.688	497.228	-196.743	0.200295	0	0.243295	0.071607	257.693	2017-09-14 16:38:36	16.6436	2017-09-14 16:37:43	e	5	6.11584
2017-10-05 08:52:54	c1.	0.591865	421.519	0.958525	12.2725	85.4888	451.113	-204.794	0.266213	0	0.30741	0	278.37	2017-10-05 08:53:03	8.8842	2017-10-05 08:52:54	c	1	3.81195
2017-10-05 08:55:06	c2.	0.404377	403.454	0.975665	13.158	85.4861	423.673	-203.87	0.255016	0	0.29382	0	278.372	2017-10-05 08:55:44	8.9289	2017-10-05 08:55:06	c	2	2.59627
2017-10-05 09:03:50	c3.	0.622158	410.272	0.98311	14.6943	85.4685	441.38	-203.298	0.235295	0	0.271688	0	278.378	2017-10-05 09:04:12	9.07	2017-10-05 09:03:50	c	3	3.97239
2017-10-05 09:06:01	c4.	0.399591	404.36	0.990867	15.5551	85.4684	424.339	-203.346	0.230557	0	0.267246	0	278.38	2017-10-05 09:06:40	9.1111	2017-10-05 09:06:01	c	4	2.54372
2017-10-05 09:08:12	c7.	0.766383	411.05	0.994207	16.3149	85.459	449.369	-202.888	0.221836	0	0.257279	0	278.382	2017-10-05 09:09:20	9.1556	2017-10-05 09:08:12	c	7	4.86531
2017-10-05 09:12:34	c9.	0.424471	403.45	0.988331	16.572	85.4598	424.673	-202.29	0.218475	0	0.254918	0	278.383	2017-10-05 09:12:07	9.2019	2017-10-05 09:12:34	c	9	2.69234
2017-10-05 09:14:45	c10	0.364452	403.557	0.970365	16.7788	85.4562	421.78	-201.433	0.210361	0	0.248738	0	278.385	2017-10-05 09:14:54	9.2483	2017-10-05 09:14:45	c	10	2.30991
2017-10-05 09:19:07	c12	0.702193	404.83	0.983863	14.3802	85.4793	439.939	-200.153	0.220803	0	0.265361	0	278.388	2017-10-05 09:18:48	9.3133	2017-10-05 09:19:07	c	12	4.48887
2017-10-05 09:21:18	c14	0.471757	412.182	0.988806	15.2713	85.4771	435.769	-198.995	0.219	0	0.267131	0	278.39	2017-10-05 09:21:26	9.3572	2017-10-05 09:21:18	c	14	3.00638
2017-10-05 09:23:29	c16	0.367537	403.894	0.986414	15.7772	85.4677	422.27	-198.472	0.214361	0	0.262688	0	278.392	2017-10-05 09:23:51	9.3975	2017-10-05 09:23:29	c	16	2.33785
2017-10-05 10:02:49	b1.	0.449712	422.455	0.988817	9.29328	81.5798	444.941	-237.436	0.267213	0	0.314	0	278.42	2017-10-05 10:04:00	10.0669	2017-10-05 10:02:49	b	1	2.79311
2017-10-05 10:07:11	b2.	0.397834	420.139	0.98738	9.28426	81.5776	440.03	-202.537	0.268016	0	0.325016	0	278.422	2017-10-05 10:07:22	10.1231	2017-10-05 10:07:11	b	2	2.47091
2017-10-05 10:09:22	b3.	0.663032	416.134	0.991333	10.3479	81.5794	449.286	-202.893	0.262098	0	0.319508	0	278.424	2017-10-05 10:10:24	10.1736	2017-10-05 10:09:22	b	3	4.10268
2017-10-05 10:13:44	b4.	0.835783	419.524	0.993547	10.1515	81.5882	461.313	-202.868	0.256885	0	0.311295	0	278.426	2017-10-05 10:14:12	10.2367	2017-10-05 10:13:44	b	4	5.17576
2017-10-05 10:15:55	b6.	0.865602	427.631	0.994005	10.0152	81.6023	470.911	-203.063	0.255656	0	0.311246	0	278.428	2017-10-05 10:16:43	10.2786	2017-10-05 10:15:55	b	6	5.36393
2017-10-05 10:22:28	b9.	0.815756	443.779	0.996757	10.1659	81.5794	484.566	-203.702	0.250885	0	0.308	0	278.433	2017-10-05 10:23:22	10.3894	2017-10-05 10:22:28	b	9	5.05094
2017-10-05 10:26:51	b11	0.523587	412.575	0.98625	10.0457	81.5877	438.755	-204.185	0.251705	0	0.30882	0	278.435	2017-10-05 10:26:33	10.4428	2017-10-05 10:26:51	b	11	3.24362
2017-10-05 10:29:02	b15	0.665169	428.687	0.989369	10.1892	81.5954	461.945	-204.429	0.249951	0	0.30582	0	278.437	2017-10-05 10:29:43	10.4956	2017-10-05 10:29:02	b	15	4.11902
2017-10-05 10:33:24	b17	0.799327	424.036	0.993396	9.89164	81.5982	464.002	-204.659	0.253197	0	0.313705	0	278.44	2017-10-05 10:33:23	10.5564	2017-10-05 10:33:24	b	17	4.95515
2017-10-05 11:58:36	a1.	0.383596	405.858	0.984862	12.0708	78.0464	425.038	-201.162	0.229754	0	0.27459	0	278.5	2017-10-05 11:59:21	11.9892	2017-10-05 11:58:36	a	1	2.25709
2017-10-05 12:00:47	a2.	0.424051	402.519	0.991348	12.1575	78.0393	423.721	-201.874	0.229984	0	0.277	0	278.501	2017-10-05 12:01:46	12.0294	2017-10-05 12:00:47	a	2	2.49414
2017-10-05 12:02:58	a3.	0.34234	400.477	0.973043	12.2743	78.0311	417.594	-202.463	0.229	0	0.277	0	278.503	2017-10-05 12:04:12	12.07	2017-10-05 12:02:58	a	3	2.0125
2017-10-05 12:05:09	a4.	0.263235	393.452	0.974971	11.8712	78.0298	406.614	-202.907	0.229148	0	0.277525	0	278.505	2017-10-05 12:06:35	12.1097	2017-10-05 12:05:09	a	4	1.54964
2017-10-05 12:09:31	a5.	0.22782	397.578	0.931058	11.8226	78.012	408.969	-203.162	0.229574	0	0.276049	0	278.506	2017-10-05 12:09:03	12.1508	2017-10-05 12:09:31	a	5	1.34107
2017-10-05 12:11:42	a7.	0.405783	400.543	0.990406	12.3664	78.0369	420.832	-203.394	0.227656	0	0.274639	0	278.508	2017-10-05 12:11:46	12.1961	2017-10-05 12:11:42	a	7	2.38488
2017-10-05 12:13:53	a8.	0.14925	394.559	0.946214	11.9631	78.0439	402.022	-203.693	0.22859	0	0.276311	0	278.51	2017-10-05 12:14:12	12.2367	2017-10-05 12:13:53	a	8	0.878492
2017-10-05 12:16:04	a14	0.212068	402.862	0.97161	11.923	78.0375	413.465	-203.879	0.228852	0	0.276607	0	278.512	2017-10-05 12:16:44	12.2789	2017-10-05 12:16:04	a	14	1.24832
2017-10-05 12:18:15	a15	0.281569	398.861	0.975262	13.9798	78.0308	412.94	-203.942	0.221853	0	0.268147	0	278.514	2017-10-05 12:19:24	12.3233	2017-10-05 12:18:15	a	15	1.64541
2017-10-05 12:22:37	a19	0.469024	396.317	0.991328	13.5325	78.0152	419.769	-203.926	0.218607	0	0.263098	0	278.515	2017-10-05 12:22:19	12.3719	2017-10-05 12:22:37	a	19	2.74458
2017-10-05 14:27:08	d1.	0.661913	412.462	0.99746	16.2752	90.2779	445.558	-196.559	0.204951	0	0.235	0	278.602	2017-10-05 14:26:48	14.4467	2017-10-05 14:27:08	d	1	4.43965
2017-10-05 14:29:20	d2.	0.588778	414.884	0.98992	16.297	90.2833	444.323	-196.846	0.201377	0	0.233066	0	278.604	2017-10-05 14:29:36	14.4933	2017-10-05 14:29:20	d	2	3.94905
2017-10-05 14:33:42	d3.	0.683887	428.781	0.992141	16.2982	90.2593	462.976	-197.263	0.198016	0	0.232	0	278.607	2017-10-05 14:33:27	14.5575	2017-10-05 14:33:42	d	3	4.58573
2017-10-05 14:35:53	d4.	0.511935	422.846	0.990483	16.4725	90.2582	448.442	-197.524	0.196721	0	0.230738	0	278.608	2017-10-05 14:36:04	14.6011	2017-10-05 14:35:53	d	4	3.43061
2017-10-05 14:38:04	d10	0.482362	419.931	0.993122	16.1631	90.2538	444.049	-197.838	0.195	0	0.229279	0	278.611	2017-10-05 14:39:22	14.6561	2017-10-05 14:38:04	d	10	3.23573
2017-10-05 14:40:15	d11	0.816738	419.496	0.995664	16.2752	90.241	460.333	-198.013	0.194	0	0.230984	0	278.612	2017-10-05 14:41:42	14.695	2017-10-05 14:40:15	d	11	5.47586
2017-10-05 14:44:37	d12	0.934424	422.19	0.995767	16.1657	90.2311	468.912	-198.133	0.193246	0	0.231	0	278.614	2017-10-05 14:44:19	14.7386	2017-10-05 14:44:37	d	12	6.26658
2017-10-05 14:46:48	d13	0.773796	424.766	0.996112	16.2246	90.2436	463.456	-198.223	0.191902	0	0.229885	0	278.616	2017-10-05 14:47:05	14.7847	2017-10-05 14:46:48	d	13	5.18902
2017-10-05 14:48:59	d14	0.85953	428.98	0.996489	16.3638	90.2346	471.956	-198.321	0.19	0	0.229	0	278.618	2017-10-05 14:49:57	14.8325	2017-10-05 14:48:59	d	14	5.7606
2017-10-05 14:53:21	d17	1.54374	424.205	0.99641	16.5185	90.268	501.392	-198.458	0.187	0	0.227	0	278.621	2017-10-05 14:53:48	14.8967	2017-10-05 14:53:21	d	17	10.3445
2017-10-05 15:58:54	e1.	0.488632	411.315	0.995207	21.7687	95.1889	435.747	-190.388	0.15218	0	0.17141	0	278.666	2017-10-05 15:58:22	15.9728	2017-10-05 15:58:54	e	1	3.39132
2017-10-05 16:01:05	e2.	0.469528	411.955	0.991596	21.9847	95.1841	435.432	-190.548	0.148246	0	0.167508	0	278.668	2017-10-05 16:01:39	16.0275	2017-10-05 16:01:05	e	2	3.25618
2017-10-05 16:03:16	e3.	0.503295	411.563	0.994688	22.179	95.188	436.728	-190.629	0.142443	0	0.165607	0	278.67	2017-10-05 16:04:26	16.0739	2017-10-05 16:03:16	e	3	3.4882
2017-10-05 16:07:38	e4.	0.541081	408.458	0.992875	21.8749	95.1623	435.512	-190.707	0.141	0	0.164934	0	278.671	2017-10-05 16:07:00	16.1167	2017-10-05 16:07:38	e	4	3.75294
2017-10-05 16:09:49	e5.	0.716979	410.606	0.990341	21.7946	95.1746	446.454	-190.692	0.139	0	0.163246	0	278.673	2017-10-05 16:09:33	16.1592	2017-10-05 16:09:49	e	5	4.97496
2017-10-05 16:16:22	e10	0.443472	402.877	0.993412	21.6526	95.1653	425.05	-190.588	0.134328	0	0.160967	0	278.678	2017-10-05 16:16:42	16.2783	2017-10-05 16:16:22	e	10	3.07834
2017-10-05 16:18:33	e12	0.563786	413.855	0.991754	21.3562	95.1613	442.044	-190.631	0.136	0	0.164049	0	278.68	2017-10-05 16:19:21	16.3225	2017-10-05 16:18:33	e	12	3.91727
2017-10-05 16:22:55	e17	0.637976	421.064	0.991239	21.671	95.1402	452.963	-190.766	0.13323	0	0.161508	0	278.682	2017-10-05 16:22:18	16.3717	2017-10-05 16:22:55	e	17	4.42703
2017-10-05 16:25:06	e18	0.759863	422.172	0.995856	21.4933	95.1316	460.166	-190.836	0.134	0	0.165918	0	278.684	2017-10-05 16:24:39	16.4108	2017-10-05 16:25:06	e	18	5.27553
2017-10-31 09:48:14	c1.	0.271966	399.155	0.97255	6.26133	85.7622	412.617	7.98483	0.309883	0	0.36035	0	304.409	2017-10-31 09:48:32	9.8089	2017-10-31 09:48:14	c	1	1.79502
2017-10-31 09:50:25	c2.	0.224582	395.619	0.963555	6.67617	85.7657	406.736	6.94333	0.3049	0	0.35965	0	304.411	2017-10-31 09:51:40	9.8611	2017-10-31 09:50:25	c	2	1.48014
2017-10-31 09:54:48	c3.	0.372715	398.416	0.987838	7.44067	85.771	416.866	6.10483	0.299817	0	0.3545	0	304.413	2017-10-31 09:54:08	9.9022	2017-10-31 09:54:48	c	3	2.44989
2017-10-31 09:56:59	c4.	0.23069	399.449	0.970398	8.05767	85.7688	410.868	6.37483	0.29295	0	0.339317	0	304.415	2017-10-31 09:56:58	9.9494	2017-10-31 09:56:59	c	4	1.51299
2017-10-31 09:59:10	c7.	0.260969	398.566	0.970514	8.831	85.7688	411.484	6.6605	0.284217	0	0.337033	0	304.416	2017-10-31 09:59:32	9.9922	2017-10-31 09:59:10	c	7	1.70687
2017-10-31 10:01:21	c9.	0.145415	396.485	0.919785	7.72817	85.7615	403.683	6.00567	0.288533	0	0.3251	0	304.418	2017-10-31 10:02:10	10.0361	2017-10-31 10:01:21	c	9	0.954742
2017-10-31 10:03:32	c10	0.141434	395.45	0.938954	8.21633	85.7567	402.451	6.602	0.28865	0	0.335583	0	304.42	2017-10-31 10:04:31	10.0753	2017-10-31 10:03:32	c	10	0.926943
2017-10-31 10:07:54	c12	0.302137	402.456	0.983923	7.09233	85.7468	417.411	7.02083	0.2951	0	0.350167	0	304.422	2017-10-31 10:07:48	10.13	2017-10-31 10:07:54	c	12	1.98788
2017-10-31 10:10:05	c14	0.203193	397.493	0.949505	5.99733	85.7533	407.551	6.95217	0.296533	0	0.3532	0	304.424	2017-10-31 10:10:20	10.1722	2017-10-31 10:10:05	c	14	1.34224
2017-10-31 10:12:16	c16	0.176869	398.218	0.946779	6.29057	85.7672	406.354	6.52887	0.297981	0	0.355189	0	304.425	2017-10-31 10:12:45	10.2125	2017-10-31 10:12:16	c	16	1.16731
2017-10-31 10:51:35	b2.	0.191485	405.707	0.968576	3.71967	81.8032	415.186	4.17	0.3538	0	0.39155	0	304.453	2017-10-31 10:52:24	10.8733	2017-10-31 10:51:35	b	2	1.21656
2017-10-31 10:55:58	b3.	0.311518	412.574	0.973221	3.7105	81.8237	427.995	4.4555	0.352617	0	0.396183	0	304.455	2017-10-31 10:55:49	10.9303	2017-10-31 10:55:58	b	3	1.97972
2017-10-31 10:58:09	b4.	0.411962	418.469	0.985042	3.77017	81.8208	438.861	3.60983	0.348	0	0.391467	0	304.458	2017-10-31 10:59:23	10.9897	2017-10-31 10:58:09	b	4	2.61739
2017-10-31 11:04:42	b5.	0.428405	417.029	0.990342	3.798	81.8095	438.235	3.04233	0.34495	0	0.39	0	304.462	2017-10-31 11:05:47	11.0964	2017-10-31 11:04:42	b	5	2.72121
2017-10-31 11:09:04	b6.	0.3238	461.3	0.980943	3.86333	81.7962	477.328	3.65733	0.3446	0	0.39215	0	304.464	2017-10-31 11:08:43	11.1453	2017-10-31 11:09:04	b	6	2.05594
2017-10-31 11:11:15	b9.	0.423313	412.038	0.986824	3.82267	81.8133	432.991	3.42017	0.341317	0	0.3864	0	304.467	2017-10-31 11:11:49	11.1969	2017-10-31 11:11:15	b	9	2.68876
2017-10-31 11:13:26	b11	0.243598	402.76	0.970767	3.80833	81.8385	414.818	3.0255	0.340483	0	0.3872	0	304.469	2017-10-31 11:14:39	11.2442	2017-10-31 11:13:26	b	11	1.54781
2017-10-31 11:17:48	b15	0.30182	405.056	0.982001	4.03817	81.8488	419.997	3.629	0.3384	0	0.386133	0	304.47	2017-10-31 11:17:26	11.2906	2017-10-31 11:17:48	b	15	1.91641
2017-10-31 11:19:59	b17	0.418283	401.358	0.982286	3.80722	81.8517	420.808	4.06055	0.338	0	0.385111	0	304.472	2017-10-31 11:19:44	11.3292	2017-10-31 11:19:59	b	17	2.6582
2017-10-31 11:54:56	a1.	0.435457	372.252	0.978823	3.7545	78.231	393.807	0.6915	0.369	0	0.397983	0	304.497	2017-10-31 11:55:47	11.9297	2017-10-31 11:54:56	a	1	2.64543
2017-10-31 11:57:08	a2.	0.133855	395.436	0.942628	4.02817	78.2195	402.062	0.641333	0.365267	0	0.3494	0	304.499	2017-10-31 11:58:10	11.9694	2017-10-31 11:57:08	a	2	0.812259
2017-10-31 11:59:19	a3.	0.136547	394.449	0.961311	3.64833	78.1955	401.208	0.6055	0.363	0	0.364117	0	304.5	2017-10-31 12:00:35	12.0097	2017-10-31 11:59:19	a	3	0.829475
2017-10-31 12:03:41	a4.	0.148483	395.075	0.947549	3.38967	78.193	402.425	0.561333	0.362017	0	0.3742	0	304.502	2017-10-31 12:03:09	12.0525	2017-10-31 12:03:41	a	4	0.902799
2017-10-31 12:05:52	a5.	0.111149	393.867	0.88311	3.54483	78.2032	399.369	1.40583	0.36	0	0.395667	0.06325	304.504	2017-10-31 12:05:45	12.0958	2017-10-31 12:05:52	a	5	0.675511
2017-10-31 12:16:47	a7.	0.128348	404.872	0.932149	3.951	78.1785	411.225	1.41483	0.357167	0	0.386933	0	304.512	2017-10-31 12:17:42	12.295	2017-10-31 12:16:47	a	7	0.778649
2017-10-31 12:18:58	a8.	0.0847433	394.385	0.813574	3.68033	78.193	398.58	1.2845	0.361817	0	0.397183	0	304.514	2017-10-31 12:20:09	12.3358	2017-10-31 12:18:58	a	8	0.514709
2017-10-31 12:23:20	a14	0.0812616	399.278	0.848488	3.76633	78.194	403.3	0.718	0.360017	0	0.3887	0	304.516	2017-10-31 12:22:55	12.3819	2017-10-31 12:23:20	a	14	0.493416
2017-10-31 12:25:31	a15	0.0939389	395.69	0.83352	3.529	78.2028	400.34	0.630167	0.362017	0	0.397017	0	304.517	2017-10-31 12:25:12	12.42	2017-10-31 12:25:31	a	15	0.570945
2017-10-31 12:27:43	a19	0.13111	402.426	0.909645	3.94173	78.1911	408.392	1.79404	0.35825	0	0.398692	0.018192	304.519	2017-10-31 12:28:02	12.4672	2017-10-31 12:27:43	a	19	0.795558
2017-10-31 14:49:42	d2.	0.194381	410.666	0.951633	11.4123	90.9853	420.288	9.08617	0.2832	0	0.308783	0	304.618	2017-10-31 14:49:28	14.8244	2017-10-31 14:49:42	d	2	1.33644
2017-10-31 14:51:53	d3.	0.24799	407.57	0.965184	11.2625	90.9595	419.845	9.15317	0.274867	0	0.268317	0	304.62	2017-10-31 14:53:21	14.8892	2017-10-31 14:51:53	d	3	1.70544
2017-10-31 14:56:15	d4.	0.110506	407.839	0.871176	11.2442	90.963	413.308	9.21683	0.269433	0	0.277783	0	304.623	2017-10-31 14:56:40	14.9444	2017-10-31 14:56:15	d	4	0.760029
2017-10-31 15:00:38	d10	0.130862	407.271	0.904242	11.2053	90.9782	413.748	9.60317	0.26695	0	0.299667	0	304.626	2017-10-31 15:01:32	15.0256	2017-10-31 15:00:38	d	10	0.900309
2017-10-31 15:02:49	d11	0.191327	407.974	0.962905	11.129	90.9708	417.445	9.29717	0.264667	0	0.301	0	304.628	2017-10-31 15:03:47	15.0631	2017-10-31 15:02:49	d	11	1.31655
2017-10-31 15:05:00	d12	0.241822	406.698	0.961727	11.1673	90.9875	418.668	9.70833	0.262533	0	0.29025	0	304.629	2017-10-31 15:06:11	15.1031	2017-10-31 15:05:00	d	12	1.66409
2017-10-31 15:09:22	d13	0.272843	407.678	0.975617	10.9737	90.9715	421.184	9.94083	0.262633	0	0.297733	0	304.631	2017-10-31 15:08:49	15.1472	2017-10-31 15:09:22	d	13	1.87851
2017-10-31 15:11:33	d14	0.248348	409.158	0.97064	10.8493	90.9763	421.451	10.1972	0.2599	0	0.29235	0	304.633	2017-10-31 15:11:28	15.1911	2017-10-31 15:11:33	d	14	1.7107
2017-10-31 15:13:44	d17	0.396249	410.251	0.986821	11.0515	90.9732	428.479	10.233	0.256	0	0.281679	0	304.635	2017-10-31 15:14:00	15.2333	2017-10-31 15:13:44	d	17	2.72746
2017-10-31 16:19:16	e1.	0.154346	407.834	0.938914	18.0333	96.1287	415.475	-18.9222	0.2011	0	0.223083	0	304.681	2017-10-31 16:20:21	16.3392	2017-10-31 16:19:16	e	1	1.09568
2017-10-31 16:21:27	e2.	0.155313	410.814	0.960276	18.0195	96.1352	418.502	-19.0482	0.197133	0	0.224867	0	304.682	2017-10-31 16:22:39	16.3775	2017-10-31 16:21:27	e	2	1.10267
2017-10-31 16:25:49	e3.	0.15192	409.953	0.953767	17.656	96.1362	417.473	-18.5022	0.1954	0	0.2108	0	304.684	2017-10-31 16:25:17	16.4214	2017-10-31 16:25:49	e	3	1.07995
2017-10-31 16:28:00	e4.	0.170453	412.435	0.951966	17.7617	96.1288	420.873	-199.056	0.189833	35791.3	0.2151	35791.3	304.686	2017-10-31 16:27:46	16.4628	2017-10-31 16:28:00	e	4	1.21115
2017-10-31 16:30:12	e5.	0.226425	413.409	0.964106	17.3253	96.1202	424.617	-238.38	0.190683	0	0.243483	0.233783	304.688	2017-10-31 16:30:07	16.5019	2017-10-31 16:30:12	e	5	1.61114
2017-10-31 16:32:23	e10	0.123004	413.839	0.90162	16.5373	96.1212	419.928	-238.375	0.19	0	0.254083	0	304.69	2017-10-31 16:33:22	16.5561	2017-10-31 16:32:23	e	10	0.877629
2017-10-31 16:34:34	e12	0.190527	409.65	0.962256	16.2928	96.1485	419.081	-238.566	0.19	0	0.23195	0	304.692	2017-10-31 16:36:01	16.6003	2017-10-31 16:34:34	e	12	1.36094
2017-10-31 16:38:56	e16	0.220621	411.862	0.969572	16.5602	96.1062	422.783	-238.467	0.189017	0	0.232367	0	304.694	2017-10-31 16:39:06	16.6517	2017-10-31 16:38:56	e	16	1.57375
2017-10-31 16:41:07	e17	0.171352	410.932	0.930773	16.8725	96.127	419.413	-238.747	0.1877	0	0.22965	0	304.695	2017-10-31 16:41:23	16.6897	2017-10-31 16:41:07	e	17	1.22125
2017-10-31 16:43:18	e18	0.272498	409.711	0.983037	16.7353	96.124	423.2	-238.746	0.184917	0	0.226117	0	304.697	2017-10-31 16:43:41	16.7281	2017-10-31 16:43:18	e	18	1.943
2017-12-04 11:24:07	b2.	-0.153403	455.589	0.926879	-2.58883	81.6625	447.996	-219.269	0.499183	0	0.488267	0	338.476	2017-12-04 11:24:39	11.4108	2017-12-04 11:24:07	b	2	-0.995618
2017-12-04 11:30:40	b4.	0.208817	403.072	0.941205	-2.77683	81.6623	413.408	-219.662	0.48835	0	0.484017	0	338.48	2017-12-04 11:31:42	11.5283	2017-12-04 11:30:40	b	4	1.35621
2017-12-04 11:35:02	b5.	0.188475	402.266	0.93652	-2.84933	81.6622	411.596	-219.897	0.4832	0	0.482917	0	338.483	2017-12-04 11:34:56	11.5822	2017-12-04 11:35:02	b	5	1.22442
2017-12-04 11:37:14	b6.	0.199909	403.013	0.952852	-2.80583	81.6608	412.908	-220.043	0.478717	0	0.481083	0	338.484	2017-12-04 11:37:24	11.6233	2017-12-04 11:37:14	b	6	1.29847
2017-12-04 11:39:25	b9.	0.161751	403.825	0.943703	-2.78717	81.6653	411.832	-220.302	0.4732	0	0.478983	0	338.487	2017-12-04 11:40:50	11.6806	2017-12-04 11:39:25	b	9	1.05061
2017-12-04 11:43:47	b11	0.116617	406.15	0.876344	-2.75433	81.657	411.923	-220.669	0.470517	0	0.477	0	338.49	2017-12-04 11:44:51	11.7475	2017-12-04 11:43:47	b	11	0.757284
2017-12-04 11:48:09	b15	0.124635	405.692	0.884083	-2.7715	81.6722	411.862	-220.718	0.468033	0	0.478	0	338.492	2017-12-04 11:47:57	11.7992	2017-12-04 11:48:09	b	15	0.809549
2017-12-04 11:50:20	b17	0.205625	403.675	0.94898	-2.8725	81.6895	413.854	-220.763	0.467	0	0.478	0	338.493	2017-12-04 11:50:17	11.8381	2017-12-04 11:50:20	b	17	1.33639
2017-12-04 11:52:31	b1.	0.122184	399.632	0.907079	-2.78467	81.6577	405.68	-220.934	0.465	0	0.475667	0	338.496	2017-12-04 11:53:40	11.8944	2017-12-04 11:52:31	b	1	0.793528
2017-12-04 14:16:42	c1.	0.168019	399.654	0.947065	3.42283	85.5938	407.971	-209.876	0.3835	35791.3	0.401167	35791.3	338.595	2017-12-04 14:16:42	14.2783	2017-12-04 14:16:42	c	1	1.11813
2017-12-04 14:18:53	c2.	0.110105	398.237	0.910394	3.593	85.5833	403.688	-208.859	0.382267	0	0.404	0	338.596	2017-12-04 14:18:54	14.315	2017-12-04 14:18:53	c	2	0.732189
2017-12-04 14:21:04	c3.	0.167745	397.514	0.944765	3.2385	85.5873	405.817	-208.667	0.378	0	0.402733	0	338.598	2017-12-04 14:21:13	14.3536	2017-12-04 14:21:04	c	3	1.11697
2017-12-04 14:23:15	c4.	0.123508	399.361	0.898779	3.33	85.5863	405.474	-209.181	0.37395	0	0.401	0	338.6	2017-12-04 14:23:43	14.3953	2017-12-04 14:23:15	c	4	0.822125
2017-12-04 14:27:37	c7.	0.139363	399.584	0.904685	3.38433	85.5915	406.483	-210.832	0.369	0	0.399083	0	338.602	2017-12-04 14:27:18	14.455	2017-12-04 14:27:37	c	7	0.927537
2017-12-04 14:29:48	c9.	0.100251	398.811	0.853924	3.376	85.5607	403.773	-212.475	0.36655	0	0.412183	0.076633	338.605	2017-12-04 14:30:38	14.5106	2017-12-04 14:29:48	c	9	0.667003
2017-12-04 14:36:21	c12	0.129177	405.776	0.899596	2.95917	85.5845	412.171	-215.295	0.36825	0	0.419767	0.067983	338.609	2017-12-04 14:37:15	14.6208	2017-12-04 14:36:21	c	12	0.860997
2017-12-04 14:42:55	c14	0.179135	401.003	0.925105	2.90089	85.5843	409.512	-216.543	0.372411	0	0.417875	0.032464	338.613	2017-12-04 14:42:53	14.7147	2017-12-04 14:42:55	c	14	1.19423
2017-12-13 16:41:43	e1.	0.287665	438.935	0.91581	4.39667	95.3263	453.175	-207.768	0.33965	0	0.379483	0	347.696	2017-12-13 16:42:30	16.7083	2017-12-13 16:41:43	e	1	2.12455
2017-12-13 16:43:54	e2.	0.195774	437.835	0.970869	4.31033	95.346	447.526	-208.866	0.341	0	0.381817	0	347.698	2017-12-13 16:44:58	16.7494	2017-12-13 16:43:54	e	2	1.44664
2017-12-13 16:48:16	e3.	0.202964	451.934	0.963183	4.12683	95.3745	461.981	-210.02	0.341	0	0.382083	0	347.7	2017-12-13 16:47:52	16.7978	2017-12-13 16:48:16	e	3	1.50121
2017-12-13 16:50:27	e4.	0.179526	432.87	0.959402	4.065	95.3435	441.756	-210.949	0.341783	0	0.385	0	347.702	2017-12-13 16:50:24	16.84	2017-12-13 16:50:27	e	4	1.32771
2017-12-13 16:52:38	e5.	0.321422	436.935	0.98104	3.17167	95.3665	452.846	-211.799	0.345917	0	0.388567	0	347.704	2017-12-13 16:52:59	16.8831	2017-12-13 16:52:38	e	5	2.38539
2017-12-13 16:57:00	e10	0.219675	439.358	0.951817	3.34483	95.354	450.232	-213.031	0.345133	0	0.387667	0	347.706	2017-12-13 16:57:11	16.9531	2017-12-13 16:57:00	e	10	1.62906
2017-12-13 16:59:11	e12	0.203814	433.85	0.959133	3.29283	95.3763	443.939	-213.783	0.347333	0	0.389533	0	347.708	2017-12-13 16:59:51	16.9975	2017-12-13 16:59:11	e	12	1.51207
2017-12-13 17:07:56	e16	0.166679	451.38	0.939722	3.39717	95.35	459.63	-215.366	0.348467	0	0.391	0	347.714	2017-12-13 17:08:30	17.1417	2017-12-13 17:07:56	e	16	1.23576
2017-12-13 17:10:07	e17	0.221755	439.295	0.955144	3.2255	95.3628	450.272	-215.694	0.3487	0	0.392067	0	347.716	2017-12-13 17:11:18	17.1883	2017-12-13 17:10:07	e	17	1.64534
2017-12-13 17:14:29	e18	0.248196	445.151	0.977394	3.03783	95.3705	457.437	-216.002	0.349	0	0.394	0	347.718	2017-12-13 17:14:21	17.2392	2017-12-13 17:14:29	e	18	1.84292
2017-12-14 11:28:56	d11	0.15855	413.7	0.945108	0.403667	89.4802	421.548	-237.844	0.449317	0	0.4497	0	348.478	2017-12-14 11:29:06	11.485	2017-12-14 11:28:56	d	11	1.1152
2017-12-14 11:31:07	d12	0.192032	416.927	0.954696	0.367833	89.4892	426.432	-238.101	0.44445	0	0.4473	0	348.48	2017-12-14 11:31:45	11.5292	2017-12-14 11:31:07	d	12	1.35102
2017-12-14 11:33:18	d13	0.215911	416.511	0.974374	0.268667	89.4883	427.199	-238.028	0.4414	0	0.446967	0	348.482	2017-12-14 11:34:30	11.575	2017-12-14 11:33:18	d	13	1.51955
2017-12-14 11:37:40	d14	0.201537	418.944	0.939491	0.204167	89.4792	428.92	-238.282	0.439433	0	0.447	0	348.484	2017-12-14 11:37:18	11.6217	2017-12-14 11:37:40	d	14	1.41858
2017-12-14 11:42:02	d17	0.181341	456.355	0.939222	0.260167	89.4905	465.331	-238.202	0.434917	0	0.44495	0	348.488	2017-12-14 11:42:53	11.7147	2017-12-14 11:42:02	d	17	1.27633
2017-12-14 11:50:47	d1.	0.132183	420.266	0.901733	0.164667	89.4522	426.81	-238.332	0.429367	0	0.424183	0	348.493	2017-12-14 11:50:36	11.8433	2017-12-14 11:50:47	d	1	0.930264
2017-12-14 11:52:58	d2.	0.127244	422.5	0.81766	0.246667	89.4695	428.798	-238.416	0.42835	35791.3	0.437217	35791.3	348.495	2017-12-14 11:53:20	11.8889	2017-12-14 11:52:58	d	2	0.895412
2017-12-14 11:55:09	d3.	0.139614	418.511	0.933416	0.222833	89.4823	425.422	-238.521	0.424417	0	0.439017	0	348.497	2017-12-14 11:55:48	11.93	2017-12-14 11:55:09	d	3	0.982685
2017-12-14 11:57:20	d4.	0.121511	413.358	0.844898	0.2225	89.4587	418.887	-238.366	0.420577	0	0.439	0	348.499	2017-12-14 11:58:38	11.9772	2017-12-14 11:57:20	d	4	0.855039
2018-01-11 11:00:28	e1.	0.154783	418.156	0.950582	4.983	95.3592	425.818	-211.381	0.341467	35791.3	0.376983	35791.3	11.4587	2018-01-11 11:00:29	11.0081	2018-01-11 11:00:28	e	1	1.14114
2018-01-11 11:02:39	e2.	0.160366	445.367	0.936326	4.67033	95.3402	453.305	-211.841	0.339983	0	0.377	0	11.4603	2018-01-11 11:02:47	11.0464	2018-01-11 11:02:39	e	2	1.18339
2018-01-11 11:04:50	e3.	0.184103	458.401	0.933675	4.4615	95.3578	467.514	-212.349	0.338233	0	0.378	0	11.4621	2018-01-11 11:05:27	11.0908	2018-01-11 11:04:50	e	3	1.35983
2018-01-11 11:07:01	e4.	0.165752	454.471	0.947627	4.54467	95.3487	462.675	-212.784	0.3371	0	0.378017	0	11.4639	2018-01-11 11:08:00	11.1333	2018-01-11 11:07:01	e	4	1.22379
2018-01-11 11:09:12	e5.	0.274765	449.945	0.980524	4.33183	95.3682	463.546	-213.12	0.335967	0	0.377	0	11.4656	2018-01-11 11:10:31	11.1753	2018-01-11 11:09:12	e	5	2.03064
2018-01-11 11:13:34	e10	0.203642	452.589	0.952732	3.98533	95.3377	462.669	-213.435	0.33695	0	0.38155	0	11.468	2018-01-11 11:13:59	11.2331	2018-01-11 11:13:34	e	10	1.5064
2018-01-11 11:15:45	e12	0.192727	457.414	0.916772	3.9715	95.3722	466.954	-213.751	0.337	0	0.381317	0	11.4702	2018-01-11 11:17:09	11.2858	2018-01-11 11:15:45	e	12	1.42625
2018-01-11 11:20:08	e16	0.179175	458.411	0.946925	4.4155	95.338	467.28	-213.954	0.335	0	0.378883	0	11.4724	2018-01-11 11:20:17	11.3381	2018-01-11 11:20:08	e	16	1.32337
2018-01-11 11:22:19	e17	0.173788	463.135	0.944198	4.4675	95.3485	471.738	-214.018	0.335	0	0.378	0	11.4745	2018-01-11 11:23:18	11.3883	2018-01-11 11:22:19	e	17	1.28348
2018-01-11 11:26:41	e18	0.24801	460.436	0.973172	4.518	95.3385	472.712	-214.022	0.334767	0	0.37715	0	11.4765	2018-01-11 11:26:06	11.435	2018-01-11 11:26:41	e	18	1.83111
2018-01-11 12:40:57	d1.	0.168062	411.213	0.939438	3.67333	90.042	419.532	-237.823	0.38845	0	0.4045	0	11.528	2018-01-11 12:40:22	12.6728	2018-01-11 12:40:57	d	1	1.17548
2018-01-11 12:43:08	d2.	0.158639	409.741	0.931983	3.9045	90.0363	417.594	-237.935	0.38535	0	0.401867	0	11.5299	2018-01-11 12:43:00	12.7167	2018-01-11 12:43:08	d	2	1.10858
2018-01-11 12:45:19	d3.	0.159764	412.517	0.915521	3.9155	90.029	420.426	-238.033	0.380833	0	0.399	0	11.5322	2018-01-11 12:46:23	12.7731	2018-01-11 12:45:19	d	3	1.1163
2018-01-11 12:49:41	d4.	0.170422	412.144	0.953889	3.56333	90.0303	420.58	-238.172	0.3796	0	0.400783	0	11.5342	2018-01-11 12:49:15	12.8208	2018-01-11 12:49:41	d	4	1.1923
2018-01-11 12:51:53	d10	0.175308	412.905	0.932031	3.428	90.0267	421.583	-238.303	0.377783	0	0.401	0	11.5363	2018-01-11 12:52:16	12.8711	2018-01-11 12:51:53	d	10	1.22704
2018-01-11 12:54:04	d11	0.152256	412.482	0.928952	3.59717	90.0395	420.019	-238.265	0.374567	0	0.400317	0	11.5385	2018-01-11 12:55:29	12.9247	2018-01-11 12:54:04	d	11	1.06519
2018-01-11 13:00:37	d12	0.213198	411.758	0.972994	3.41333	90.0232	422.311	-238.334	0.372133	0	0.3834	0	11.5431	2018-01-11 13:02:04	13.0344	2018-01-11 13:00:37	d	12	1.49226
2018-01-11 13:04:59	d13	0.262608	412.231	0.95265	3.9065	90.0278	425.231	-238.518	0.37285	0	0.393983	0	11.5451	2018-01-11 13:04:53	13.0814	2018-01-11 13:04:59	d	13	1.83493
2018-01-11 13:07:10	d14	0.270077	412.238	0.97874	3.915	90.013	425.607	-238.493	0.37	0	0.394	0	11.5471	2018-01-11 13:07:45	13.1294	2018-01-11 13:07:10	d	14	1.88675
2018-01-11 13:11:32	d17	0.280007	412.56	0.97895	3.852	90.035	426.421	-238.432	0.369	0	0.394033	0	11.5492	2018-01-11 13:10:52	13.1811	2018-01-11 13:11:32	d	17	1.95704
2018-03-13 11:00:33	e1.	0.260979	452.586	0.979681	11.1962	94.6005	465.505	-202.729	0.258117	0	0.296917	0	72.4592	2018-03-13 11:01:17	11.0214	2018-03-13 11:00:33	e	1	1.86704
2018-03-13 11:07:06	e3.	0.289218	448.862	0.980921	11.2013	94.5947	463.179	7.8555	0.249967	0	0.298517	0.013383	72.4634	2018-03-13 11:07:18	11.1217	2018-03-13 11:07:06	e	3	2.06889
2018-03-13 11:09:17	e4.	0.280664	448.497	0.98167	11.35	94.577	462.39	7.83817	0.2478	0	0.305	0.064883	72.4653	2018-03-13 11:10:03	11.1675	2018-03-13 11:09:17	e	4	2.00628
2018-03-13 11:11:28	e5.	0.339977	438.571	0.988246	11.407	94.5913	455.4	7.93933	0.245433	0	0.3062	0.05615	72.4673	2018-03-13 11:12:51	11.2142	2018-03-13 11:11:28	e	5	2.43015
2018-03-13 11:15:50	e10	0.361946	440.039	0.985685	11.3793	94.5718	457.955	7.38517	0.242233	0	0.30215	0.02475	72.4697	2018-03-13 11:16:25	11.2736	2018-03-13 11:15:50	e	10	2.58691
2018-03-13 11:20:13	e12	0.291277	445.369	0.980539	11.3378	94.5733	459.787	7.34483	0.241683	0	0.296267	0	72.4719	2018-03-13 11:19:32	11.3256	2018-03-13 11:20:13	e	12	2.08216
2018-03-13 11:22:24	e16	0.350374	442.716	0.987953	11.3777	94.5795	460.06	7.54417	0.238517	0	0.298567	0.073867	72.4747	2018-03-13 11:23:35	11.3931	2018-03-13 11:22:24	e	16	2.50442
2018-03-13 11:24:35	e17	0.349255	440.333	0.988676	11.9725	94.5803	457.621	7.46417	0.233833	0	0.301	0.081317	72.4763	2018-03-13 11:25:50	11.4306	2018-03-13 11:24:35	e	17	2.49124
2018-03-13 11:26:46	e18	0.438543	436.233	0.986204	11.9658	94.5808	457.941	7.596	0.231917	0	0.301	0.086983	72.4778	2018-03-13 11:28:04	11.4678	2018-03-13 11:26:46	e	18	3.12821
2018-03-13 12:34:29	d1.	0.322454	412.827	0.969426	9.75583	89.461	428.788	4.85967	0.28265	0	0.3266	0	72.5238	2018-03-13 12:34:15	12.5708	2018-03-13 12:34:29	d	1	2.19261
2018-03-13 12:36:40	e2.	0.182794	421.986	0.96014	10.0118	89.449	431.034	5.047	0.276783	0	0.322617	0.050367	72.526	2018-03-13 12:37:26	12.6239	2018-03-13 12:36:40	e	2	1.24167
2018-03-13 12:38:51	d3.	0.279875	423.961	0.972625	9.89117	89.4545	437.815	4.95067	0.275283	0	0.3278	0.043533	72.5279	2018-03-13 12:40:12	12.67	2018-03-13 12:38:51	d	3	1.90204
2018-03-13 12:45:24	d4.	0.235609	426.679	0.963399	9.69817	89.4443	438.342	5.14217	0.271733	0	0.336083	0.089133	72.5322	2018-03-13 12:46:24	12.7733	2018-03-13 12:45:24	d	4	1.60212
2018-03-13 12:49:47	d10	0.245052	423.13	0.962661	9.73683	89.4285	435.26	5.92467	0.270667	0	0.332067	0.044233	72.5344	2018-03-13 12:49:32	12.8256	2018-03-13 12:49:47	d	10	1.6658
2018-03-13 12:51:58	d11	0.332999	421.207	0.984615	9.95467	89.4295	437.69	5.39133	0.267467	0	0.320133	0.002333	72.5363	2018-03-13 12:52:20	12.8722	2018-03-13 12:51:58	d	11	2.26193
2018-03-13 12:54:09	d12	0.353522	423.702	0.987908	9.90717	89.4597	441.202	5.53117	0.2661	0	0.317	0.007017	72.5379	2018-03-13 12:54:37	12.9103	2018-03-13 12:54:09	d	12	2.40255
2018-03-13 12:56:20	d13	0.315242	423.071	0.98611	9.85033	89.4673	438.676	5.80317	0.26405	0	0.32115	0.0429	72.5396	2018-03-13 12:57:05	12.9514	2018-03-13 12:56:20	d	13	2.14301
2018-03-13 13:00:42	d14	0.357765	425.883	0.985005	9.7755	89.4395	443.593	5.52017	0.263	0	0.336067	0.184117	72.5422	2018-03-13 13:00:47	13.0131	2018-03-13 13:00:42	d	14	2.43197
2018-03-13 13:07:15	d17	0.455659	423.339	0.986922	9.55745	89.4556	444.755	5.43545	0.263236	0	0.346473	0.234818	72.547	2018-03-13 13:07:37	13.1269	2018-03-13 13:07:15	d	17	3.10037
2018-03-13 14:52:07	c1.	0.249636	412.695	0.961613	10.0483	84.109	425.053	1.78483	0.277683	0	0.320983	0.0006	72.6199	2018-03-13 14:52:43	14.8786	2018-03-13 14:52:07	c	1	1.59427
2018-03-13 14:54:18	c2.	0.229709	410.16	0.963921	10.5677	84.1225	421.531	0.09	0.27235	0	0.318733	0.006067	72.6215	2018-03-13 14:54:54	14.915	2018-03-13 14:54:18	c	2	1.46456
2018-03-13 14:56:29	c3.	0.271003	410.869	0.978565	11.6365	84.1105	424.284	0.208167	0.26385	0	0.314767	0.044183	72.6231	2018-03-13 14:57:12	14.9533	2018-03-13 14:56:29	c	3	1.7211
2018-03-13 14:58:40	c4.	0.166601	405.242	0.942803	12.23	84.0955	413.489	0.352333	0.254983	0	0.308	0.045733	72.6248	2018-03-13 14:59:44	14.9956	2018-03-13 14:58:40	c	4	1.05567
2018-03-13 15:00:51	c7.	0.281006	411.111	0.978613	12.4243	84.1157	425.021	0.4765	0.251	0	0.30775	0.05405	72.6266	2018-03-13 15:02:20	15.0389	2018-03-13 15:00:51	c	7	1.77982
2018-03-13 15:05:13	c9.	0.310978	407.909	0.971523	11.2765	84.103	423.302	1.68483	0.254967	0	0.310933	0.056067	72.6285	2018-03-13 15:04:58	15.0828	2018-03-13 15:05:13	c	9	1.9773
2018-03-13 15:07:24	c10	0.201781	407.812	0.948019	11.8733	84.0792	417.8	0.749667	0.253083	0	0.313483	0.07015	72.6304	2018-03-13 15:07:51	15.1308	2018-03-13 15:07:24	c	10	1.27995
2018-03-13 15:11:46	c12	0.180846	408.787	0.954156	10.1688	84.1052	417.739	0.267	0.253883	0	0.318867	0.06705	72.6336	2018-03-13 15:12:26	15.2072	2018-03-13 15:11:46	c	12	1.15441
2018-03-13 15:16:08	c14	0.22799	408.808	0.973319	11.7225	84.0813	420.093	0.8135	0.249033	0	0.31765	0.064233	72.6358	2018-03-13 15:15:34	15.2594	2018-03-13 15:16:08	c	14	1.447
2018-03-13 15:18:19	c16	0.163974	406.57	0.949848	11.4954	84.0898	414.359	0.606071	0.242054	0	0.309714	0.073375	72.6376	2018-03-13 15:18:11	15.3031	2018-03-13 15:18:19	c	16	1.04164
2018-04-10 10:01:30	e1.	0.402189	455.274	0.992789	12.4063	94.8293	475.183	-195.662	0.234983	0	0.361683	0.840517	100.417	2018-04-10 10:01:04	10.0178	2018-04-10 10:01:30	e	1	2.872
2018-04-10 10:05:52	e2.	0.471243	459.397	0.987075	12.4427	94.8022	482.723	-197.53	0.231	0	0.298633	0	100.421	2018-04-10 10:05:39	10.0942	2018-04-10 10:05:52	e	2	3.36371
2018-04-10 10:08:03	e3.	0.445366	453.555	0.990155	12.323	94.8375	475.601	-198.487	0.229983	0	0.36025	0.598083	100.422	2018-04-10 10:08:28	10.1411	2018-04-10 10:08:03	e	3	3.18152
2018-04-10 10:10:14	e4.	0.487997	450.403	0.982529	12.422	94.8353	474.559	-199.119	0.229	0	0.374583	0.556883	100.424	2018-04-10 10:10:46	10.1794	2018-04-10 10:10:14	e	4	3.48477
2018-04-10 10:12:25	e5.	0.622976	448.274	0.994391	12.2023	94.8477	479.111	-199.75	0.2288	0	0.406133	0.84895	100.426	2018-04-10 10:13:23	10.2231	2018-04-10 10:12:25	e	5	4.45265
2018-04-10 10:16:47	e10	0.416742	440.994	0.988785	12.0767	94.8548	461.623	11.0092	0.228617	35791.3	0.328617	0.041367	100.428	2018-04-10 10:16:57	10.2825	2018-04-10 10:16:47	e	10	2.98016
2018-04-10 10:18:59	e12	0.470744	444.986	0.99078	12.433	94.8525	468.288	-237.256	0.227	0	0.331217	0.394083	100.431	2018-04-10 10:20:06	10.335	2018-04-10 10:18:59	e	12	3.36205
2018-04-10 10:25:32	e16	0.598672	444.918	0.994133	12.7007	94.8365	474.552	-14.0852	0.224	0	0.289217	0.02775	100.434	2018-04-10 10:25:25	10.4236	2018-04-10 10:25:32	e	16	4.27098
2018-04-10 10:38:38	e17	0.315394	507.606	0.986914	13.0138	94.8567	523.218	-14.2293	0.218	0	0.264	0	100.444	2018-04-10 10:39:09	10.6525	2018-04-10 10:38:38	e	17	2.24806
2018-04-10 10:40:49	e18	0.662039	447.845	0.994763	13.2665	94.8522	480.615	-14.1985	0.215567	0	0.262667	0	100.445	2018-04-10 10:41:22	10.6894	2018-04-10 10:40:49	e	18	4.71449
2018-04-10 11:55:06	d1.	0.249675	407.786	0.970945	12.5245	89.694	420.144	8.215	0.2461	0	0.3664	0.452767	100.497	2018-04-10 11:55:32	11.9256	2018-04-10 11:55:06	d	1	1.68566
2018-04-10 11:57:17	d2.	0.230082	406.092	0.97096	12.5013	89.696	417.481	9.91383	0.245367	0	0.3702	0.5078	100.499	2018-04-10 11:58:44	11.9789	2018-04-10 11:57:17	d	2	1.55354
2018-04-10 12:01:39	d3.	0.371015	408.074	0.986054	13.4498	89.7063	426.44	11.5018	0.237683	0	0.341617	0.161967	100.501	2018-04-10 12:02:00	12.0333	2018-04-10 12:01:39	d	3	2.49713
2018-04-10 12:06:01	d4.	0.400323	408.57	0.990671	14.1137	89.7327	428.386	12.0615	0.23185	0	0.3275	0.2918	100.504	2018-04-10 12:05:34	12.0928	2018-04-10 12:06:01	d	4	2.68895
2018-04-10 12:08:12	d10	0.287448	403.906	0.974235	15.4162	89.6943	418.135	9.163	0.221	0	0.315217	0.2581	100.506	2018-04-10 12:09:06	12.1517	2018-04-10 12:08:12	d	10	1.92124
2018-04-10 12:12:34	d11	0.453867	407.876	0.990635	15.8167	89.6687	430.343	8.57367	0.2164	0	0.29425	0.189967	100.508	2018-04-10 12:11:59	12.1997	2018-04-10 12:12:34	d	11	3.02848
2018-04-10 12:16:56	d12	0.547476	409.157	0.991948	17.0377	89.6637	436.257	8.321	0.205733	0	0.284	0.273483	100.511	2018-04-10 12:16:30	12.275	2018-04-10 12:16:56	d	12	3.63752
2018-04-10 12:19:07	d13	0.523996	403.691	0.993465	17.0048	89.684	429.629	8.25583	0.201167	0	0.2792	0.3152	100.513	2018-04-10 12:19:10	12.3194	2018-04-10 12:19:07	d	13	3.48269
2018-04-10 12:21:19	d14	0.483173	408.064	0.995341	15.3867	89.6932	431.981	8.32783	0.206383	0	0.293417	0.28125	100.515	2018-04-10 12:21:52	12.3644	2018-04-10 12:21:19	d	14	3.22971
2018-04-10 17:09:40	c1.	0.230068	404.818	0.96765	7.9295	84.4217	416.206	9.88333	0.303233	0	0.338033	0	100.716	2018-04-10 17:10:42	17.1783	2018-04-10 17:09:40	c	1	1.48588
2018-04-10 17:11:51	c3.	0.349824	414.042	0.983985	7.988	84.4237	431.359	9.72133	0.300167	0	0.3373	0	100.717	2018-04-10 17:13:00	17.2167	2018-04-10 17:11:51	c	3	2.2589
2018-04-10 17:14:02	c4.	0.164368	407.532	0.956783	8.0925	84.4302	415.668	9.60767	0.296783	0	0.335367	0	100.719	2018-04-10 17:15:15	17.2542	2018-04-10 17:14:02	c	4	1.06105
2018-04-10 17:18:24	c7.	0.319876	407.149	0.984581	8.11283	84.42	422.983	-208.778	0.29465	0	0.333967	0	100.722	2018-04-10 17:18:59	17.3164	2018-04-10 17:18:24	c	7	2.06451
2018-04-10 17:22:46	c9.	0.261161	410.943	0.968201	8.329	84.4223	423.87	-209.09	0.290517	0	0.33165	0	100.724	2018-04-10 17:22:22	17.3728	2018-04-10 17:22:46	c	9	1.68431
2018-04-10 17:24:58	c10	0.164152	401.931	0.928199	8.31667	84.3982	410.057	-209.153	0.29	0	0.331983	0	100.726	2018-04-10 17:25:34	17.4261	2018-04-10 17:24:58	c	10	1.05841
2018-05-09 09:41:23	a1.	0.530339	366.551	0.954438	7.13033	77.1523	392.803	4.7695	0.309617	0	0.39735	0.222167	129.405	2018-05-09 09:42:25	9.7069	2018-05-09 09:41:23	a	1	3.13915
2018-05-09 09:43:34	a2.	0.273395	394.666	0.976726	7.563	77.153	408.199	4.7415	0.303467	0	0.39115	0.213683	129.406	2018-05-09 09:45:03	9.7508	2018-05-09 09:43:34	a	2	1.61578
2018-05-09 09:45:45	a3.	0.256496	403.185	0.97539	7.62533	77.14	415.882	4.75433	0.2999	0	0.386967	0.20865	129.408	2018-05-09 09:47:14	9.7872	2018-05-09 09:45:45	a	3	1.51532
2018-05-09 09:50:07	a4.	0.231161	390.12	0.974352	7.7715	77.1417	401.563	4.7535	0.295833	0	0.383367	0.201817	129.409	2018-05-09 09:49:27	9.8242	2018-05-09 09:50:07	a	4	1.36497
2018-05-09 09:52:18	a5.	0.229405	391.248	0.960045	8.15533	77.1617	402.604	4.7815	0.291267	0	0.37795	0.19655	129.411	2018-05-09 09:51:38	9.8606	2018-05-09 09:52:18	a	5	1.35309
2018-05-09 09:54:29	a7.	0.259386	397.57	0.977163	8.3765	77.153	410.409	5.35417	0.2845	0	0.36535	0.1925	129.414	2018-05-09 09:55:34	9.9261	2018-05-09 09:54:29	a	7	1.52856
2018-05-09 09:56:40	a8.	0.13263	389.891	0.936638	8.57	77.1573	396.456	4.95883	0.281617	0	0.371683	0.247033	129.415	2018-05-09 09:57:46	9.9628	2018-05-09 09:56:40	a	8	0.781094
2018-05-09 09:58:51	a14	0.154504	392.172	0.932147	8.90083	77.1822	399.82	4.90833	0.27845	0	0.3963	0.519917	129.417	2018-05-09 10:00:15	10.0042	2018-05-09 09:58:51	a	14	0.909142
2018-05-09 10:03:13	a15	0.214127	391.363	0.960559	9.34367	77.155	401.962	5.48617	0.2735	0	0.386883	0.296033	129.419	2018-05-09 10:03:02	10.0506	2018-05-09 10:03:13	a	15	1.25756
2018-05-09 11:04:23	b1.	0.765836	384.014	0.99438	8.13067	80.6688	421.923	6.02033	0.317217	0	0.348	0	129.462	2018-05-09 11:05:30	11.0917	2018-05-09 11:04:23	b	1	4.72285
2018-05-09 11:08:46	b2.	0.377251	418.472	0.989654	8.053	80.6602	437.146	-13.1815	0.31395	0	0.362483	0.202917	129.464	2018-05-09 11:08:19	11.1386	2018-05-09 11:08:46	b	2	2.32687
2018-05-09 11:10:57	b3.	0.540807	418.394	0.992002	7.85017	80.6645	445.164	5.42067	0.311683	0	0.357517	0	129.466	2018-05-09 11:11:03	11.1842	2018-05-09 11:10:57	b	3	3.33827
2018-05-09 11:17:30	b4.	0.665837	419.254	0.99353	7.98733	80.7007	452.213	5.95083	0.304283	0	0.350733	0	129.47	2018-05-09 11:16:57	11.2825	2018-05-09 11:17:30	b	4	4.10988
2018-05-09 11:19:41	b5.	0.653451	415.757	0.991872	8.03683	80.6967	448.103	5.97183	0.3017	0	0.34175	0	129.472	2018-05-09 11:19:39	11.3275	2018-05-09 11:19:41	b	5	4.03252
2018-05-09 11:21:52	b9.	0.752215	414.219	0.99581	7.93467	80.6813	451.454	6.03583	0.301	0	0.397583	0.543567	129.474	2018-05-09 11:22:44	11.3789	2018-05-09 11:21:52	b	9	4.64281
2018-05-09 11:26:14	b11	0.535457	404.368	0.992042	7.95467	80.6848	430.873	6.17033	0.2991	0	0.374883	0.009033	129.476	2018-05-09 11:25:54	11.4317	2018-05-09 11:26:14	b	11	3.30484
2018-05-09 11:28:25	b15	0.463497	408.282	0.989214	8.09267	80.6828	431.226	6.36083	0.297	35791.3	0.345217	35791.3	129.478	2018-05-09 11:28:43	11.4786	2018-05-09 11:28:25	b	15	2.85923
2018-05-09 13:22:01	c1.	1.26239	374.762	0.99351	24.5172	84.4413	437.251	10.2303	0.161933	35791.3	0.172017	35791.4	129.558	2018-05-09 13:23:04	13.3844	2018-05-09 13:22:01	c	1	7.70053
2018-05-09 13:24:12	c2.	0.758604	399.971	0.994148	22.3132	84.4412	437.521	10.3078	0.160667	0	0.18175	0.036333	129.56	2018-05-09 13:25:40	13.4278	2018-05-09 13:24:12	c	2	4.66196
2018-05-09 13:28:34	c3.	0.925826	404.169	0.996132	21.909	84.4698	449.997	10.6627	0.1604	0	0.191067	0.045383	129.561	2018-05-09 13:28:09	13.4692	2018-05-09 13:28:34	c	3	5.69934
2018-05-09 13:30:45	c4.	0.503904	397.273	0.993294	23.1232	84.4602	422.216	10.969	0.150617	0	0.1778	0	129.563	2018-05-09 13:31:01	13.5172	2018-05-09 13:30:45	c	4	3.08894
2018-05-09 13:35:07	c7.	1.05972	404.585	0.996313	23.0435	84.4373	457.041	11.1163	0.147333	0	0.180717	0.047583	129.566	2018-05-09 13:34:29	13.5747	2018-05-09 13:35:07	c	7	6.49609
2018-05-09 13:37:18	c9.	0.85605	405.369	0.994899	24.6408	84.4407	447.743	11.5365	0.1365	0	0.17295	0.0519	129.568	2018-05-09 13:37:16	13.6211	2018-05-09 13:37:18	c	9	5.21966
2018-05-09 13:39:29	c10	0.62006	400.389	0.990397	24.3848	84.4307	431.082	10.966	0.130067	0	0.1644	0.031883	129.569	2018-05-09 13:39:58	13.6661	2018-05-09 13:39:29	c	10	3.78354
2018-05-09 13:43:52	c12	0.596484	400.367	0.99426	22.0482	84.4347	429.893	11.1905	0.138433	0	0.180617	0.029217	129.572	2018-05-09 13:43:14	13.7206	2018-05-09 13:43:52	c	12	3.66867
2018-05-09 13:46:03	c14	0.436419	394.771	0.990902	20.7752	84.4652	416.374	11.304	0.141267	0	0.186733	0.026333	129.574	2018-05-09 13:46:01	13.7669	2018-05-09 13:46:03	c	14	2.69679
2018-05-09 15:59:18	e1.	0.997403	403.712	0.995672	13.7808	94.8093	453.084	13.2873	0.26795	0	0.279417	0	129.667	2018-05-09 16:00:42	16.0117	2018-05-09 15:59:18	e	1	7.08675
2018-05-09 16:03:40	e2.	0.679727	439.35	0.986827	13.8413	94.8117	472.997	13.2155	0.259317	0	0.276383	0	129.67	2018-05-09 16:04:09	16.0692	2018-05-09 16:03:40	e	2	4.8287
2018-05-09 16:05:51	e3.	0.696317	434.162	0.994761	13.8065	94.8587	468.63	13.1747	0.2536	0	0.274683	0	129.672	2018-05-09 16:06:57	16.1158	2018-05-09 16:05:51	e	3	4.94961
2018-05-09 16:10:13	e4.	0.669849	441.161	0.992841	13.834	94.8343	474.318	13.1927	0.247867	0	0.271683	0	129.674	2018-05-09 16:10:07	16.1686	2018-05-09 16:10:13	e	4	4.75978
2018-05-09 16:12:25	e5.	0.740416	433.689	0.992825	13.5307	94.855	470.339	13.1297	0.245033	0	0.271983	0	129.676	2018-05-09 16:12:56	16.2156	2018-05-09 16:12:25	e	5	5.26793
2018-05-09 16:16:47	e10	0.82366	437.389	0.996127	13.3898	94.8537	478.16	15.0967	0.241667	0	0.268717	0	129.679	2018-05-09 16:17:00	16.2833	2018-05-09 16:16:47	e	10	5.863
2018-05-09 16:21:09	e12	0.736129	428.342	0.992018	13.4052	94.8538	464.78	15.4565	0.237617	0	0.278317	0.074217	129.681	2018-05-09 16:20:53	16.3481	2018-05-09 16:21:09	e	12	5.23966
2018-05-09 16:23:20	e16	1.00561	424.374	0.991654	13.2625	94.8422	474.152	15.9342	0.2361	0	0.287	0.0561	129.684	2018-05-09 16:24:14	16.4039	2018-05-09 16:23:20	e	16	7.1605
2018-05-09 16:27:42	e17	0.865246	487.25	0.99497	13.436	94.859	530.08	15.8785	0.233967	35791.3	0.285117	0.051517	129.686	2018-05-09 16:27:33	16.4592	2018-05-09 16:27:42	e	17	6.15837
2018-05-09 16:29:53	e18	1.16672	449.266	0.994294	13.3418	94.8564	504.102	15.8489	0.232364	0	0.288673	0.091291	129.688	2018-05-09 16:30:08	16.5022	2018-05-09 16:29:53	e	18	8.30661
2018-05-10 19:02:25	d2.	0.440182	491.035	0.987538	14.6837	90.0125	512.824	-237.969	0.254333	0	0.264	0	130.794	2018-05-10 19:03:31	19.0586	2018-05-10 19:02:25	d	2	2.96003
2018-05-10 19:04:36	d3.	0.671897	414.097	0.992863	14.7233	90.0097	447.356	-237.912	0.249033	0	0.2625	0	130.796	2018-05-10 19:05:51	19.0975	2018-05-10 19:04:36	d	3	4.51745
2018-05-10 19:08:58	d4.	0.53759	414.438	0.993746	14.5875	90.0098	441.049	-237.865	0.244633	0	0.261	0	130.798	2018-05-10 19:08:29	19.1414	2018-05-10 19:08:58	d	4	3.61616
2018-05-10 19:11:09	d17	0.891183	414.909	0.99521	14.8572	90.0232	459.023	-237.895	0.239467	0	0.258667	0	130.799	2018-05-10 19:11:18	19.1883	2018-05-10 19:11:09	d	17	5.98991
2018-06-06 09:21:39	a2.	0.521487	510.14	0.992344	12.6573	77.9325	535.953	8.98083	0.217833	0	0.26195	0	157.391	2018-06-06 09:22:31	9.3753	2018-06-06 09:21:39	a	2	3.05768
2018-06-06 09:28:12	a3.	0.516121	510.161	0.977839	11.6238	77.9183	535.709	8.92783	0.223	0	0.268833	0	157.394	2018-06-06 09:27:41	9.4614	2018-06-06 09:28:12	a	3	3.03664
2018-06-06 09:32:34	a4.	0.42452	466.179	0.966008	12.2777	77.9045	487.193	9.03383	0.221967	0	0.267667	0	157.398	2018-06-06 09:33:43	9.5619	2018-06-06 09:32:34	a	4	2.49153
2018-06-06 09:39:07	a5.	0.672852	508.596	0.977412	15.9622	77.9053	541.902	9.04333	0.203517	0	0.239383	0	157.402	2018-06-06 09:39:10	9.6528	2018-06-06 09:39:07	a	5	3.89873
2018-06-06 09:41:19	a7.	0.593621	403.502	0.984931	14.7985	77.9543	426.95	8.8925	0.205175	0	0.247075	0.060425	157.405	2018-06-06 09:42:26	9.7072	2018-06-06 09:41:19	a	7	3.45571
2018-06-06 09:43:30	a8.	0.262172	395.185	0.966117	13.6713	77.9603	405.541	8.52475	0.21105	0	0.263925	0.09725	157.406	2018-06-06 09:44:19	9.7386	2018-06-06 09:43:30	a	8	1.53232
2018-06-06 09:45:41	a14	0.461264	405.402	0.973741	13.0802	77.9437	428.234	8.48983	0.21575	0	0.2755	0.089983	157.407	2018-06-06 09:46:23	9.7731	2018-06-06 09:45:41	a	14	2.70096
2018-06-06 09:47:52	a15	0.635666	417.494	0.994346	16.5383	77.9575	448.959	9.77267	0.208883	0	0.273317	0.173617	157.409	2018-06-06 09:48:30	9.8083	2018-06-06 09:47:52	a	15	3.6784
2018-06-06 09:50:03	a19	1.05807	408.177	0.995988	17.2432	77.9363	460.552	9.93233	0.200217	0	0.268117	0.192233	157.411	2018-06-06 09:51:21	9.8558	2018-06-06 09:50:03	a	19	6.10621
2018-06-06 10:53:24	b1.	0.774422	418.716	0.995573	13.4042	81.4398	457.05	-238.664	0.228017	0	0.270033	0	157.454	2018-06-06 10:54:12	10.9036	2018-06-06 10:53:24	b	1	4.73272
2018-06-06 10:57:46	b2.	0.708465	430.846	0.994329	13.441	81.4258	465.915	9.94433	0.227983	35791.3	0.294217	0.297867	157.457	2018-06-06 10:58:33	10.9761	2018-06-06 10:57:46	b	2	4.32833
2018-06-06 11:02:08	b3.	0.939712	440.492	0.99593	13.2252	81.4122	487.008	9.17	0.228333	0	0.316167	0.27235	157.46	2018-06-06 11:02:26	11.0406	2018-06-06 11:02:08	b	3	5.74449
2018-06-06 11:06:30	b4.	1.03266	515.956	0.997397	13.5678	81.4473	567.072	9.84383	0.224	0	0.299483	0.170083	157.463	2018-06-06 11:06:49	11.1136	2018-06-06 11:06:30	b	4	6.30784
2018-06-06 11:13:04	b6.	0.800198	590.593	0.993358	13.3123	81.4805	630.203	9.271	0.223	0	0.298	0.167783	157.468	2018-06-06 11:14:24	11.24	2018-06-06 11:13:04	b	6	4.89425
2018-06-06 11:19:37	b9.	1.27843	642.814	0.995274	13.195	81.4618	706.096	10.1245	0.219	0	0.28	0.082	157.472	2018-06-06 11:20:26	11.3406	2018-06-06 11:19:37	b	9	7.82066
2018-06-06 11:23:59	b11	0.876398	456.786	0.995915	13.5448	81.4522	500.168	9.901	0.215483	35791.3	0.292483	0.24555	157.476	2018-06-06 11:24:55	11.4156	2018-06-06 11:23:59	b	11	5.3541
2018-06-06 11:28:21	b15	0.946055	414.334	0.997569	14.0692	81.4717	461.164	-201.097	0.212033	0	0.2844	0.140017	157.478	2018-06-06 11:28:13	11.4703	2018-06-06 11:28:21	b	15	5.77048
2018-06-06 11:30:32	b17	1.36339	447.27	0.99762	13.9218	81.4772	514.758	-200.921	0.212	0	0.27955	0.100767	157.48	2018-06-06 11:30:39	11.5108	2018-06-06 11:30:32	b	17	8.32087
2018-06-06 13:43:48	c1.	1.35547	392.597	0.993242	20.801	85.2053	459.693	-189.157	0.2176	35791.3	0.26225	0.026883	157.573	2018-06-06 13:45:17	13.7547	2018-06-06 13:43:48	c	1	8.44859
2018-06-06 13:48:10	c2.	0.861858	413.644	0.995536	20.9053	85.198	456.306	-189.157	0.215183	0	0.270333	0.0381	157.575	2018-06-06 13:47:47	13.7964	2018-06-06 13:48:10	c	2	5.36956
2018-06-06 13:50:21	c3.	2.05067	429.346	0.989786	21.5305	85.2035	530.854	-189.281	0.208517	0	0.272	0.042417	157.577	2018-06-06 13:51:07	13.8519	2018-06-06 13:50:21	c	3	12.7498
2018-06-06 13:54:43	c4.	0.708168	415.48	0.928126	22.2263	85.1817	450.534	184.687	0.20405	0.036067	0.55165	3.8523	157.58	2018-06-06 13:55:11	13.92	2018-06-06 13:54:43	c	4	4.39147
2018-06-06 13:59:05	c7.	1.44879	420.037	0.996639	23.52	85.1773	491.752	184.75	0.219967	0.049083	0.6757	2.67402	157.583	2018-06-06 13:58:49	13.9806	2018-06-06 13:59:05	c	7	8.94454
2018-06-06 14:03:27	c9.	1.22272	421.65	0.998022	25.6812	85.1805	482.175	184.752	0.21045	0.05495	0.5581	1.73135	157.586	2018-06-06 14:04:09	14.0694	2018-06-06 14:03:27	c	9	7.49452
2018-06-06 14:10:00	c10	0.718899	486.717	0.99341	22.8487	85.167	522.303	184.8	0.223867	0.071817	0.523483	1.32065	157.59	2018-06-06 14:09:28	14.1581	2018-06-06 14:10:00	c	10	4.44787
2018-06-06 14:14:23	c12	0.844252	544.011	0.991381	22.6078	85.1848	585.802	184.671	0.2257	0.07815	0.467933	0.85425	157.594	2018-06-06 14:15:18	14.2553	2018-06-06 14:14:23	c	12	5.22879
2018-06-06 14:16:34	c14	0.684649	402.844	0.994483	23.5957	85.2135	436.735	184.687	0.2302	0.094167	0.470217	0.806133	157.596	2018-06-06 14:17:37	14.2939	2018-06-06 14:16:34	c	14	4.2276
2018-06-06 14:18:45	c16	0.547366	401.351	0.991656	23.209	85.1905	428.446	184.843	0.234	0.093683	0.462667	0.7755	157.597	2018-06-06 14:19:55	14.3322	2018-06-06 14:18:45	c	16	3.3834
2018-06-06 15:06:48	d1.	0.657849	513.005	0.993102	22.6593	90.2518	545.568	-188.13	0.138983	0	0.16	0.016167	157.629	2018-06-06 15:06:23	15.1064	2018-06-06 15:06:48	d	1	4.31592
2018-06-06 15:08:59	d2.	0.507886	414.285	0.993261	22.778	90.2727	439.426	-188.635	0.137417	0	0.158	0.017933	157.631	2018-06-06 15:08:46	15.1461	2018-06-06 15:08:59	d	2	3.33149
2018-06-06 15:11:10	d3.	0.741395	408.575	0.995604	22.7868	90.284	445.274	-188.997	0.134	0	0.16	0.027167	157.633	2018-06-06 15:11:18	15.1883	2018-06-06 15:11:10	d	3	4.86367
2018-06-06 15:13:21	d4.	0.619777	413.463	0.994888	22.6727	90.2745	444.142	-189.238	0.135967	0	0.161967	0.020183	157.635	2018-06-06 15:13:58	15.2328	2018-06-06 15:13:21	d	4	4.06698
2018-06-06 15:17:44	d10	0.580517	414.897	0.990913	22.7652	90.2728	443.632	-189.344	0.134	0	0.164017	0.032233	157.637	2018-06-06 15:17:14	15.2872	2018-06-06 15:17:44	d	10	3.80809
2018-06-06 15:19:55	d11	0.898505	413.78	0.995693	22.8417	90.2727	458.256	-189.407	0.133	0	0.163633	0.02335	157.638	2018-06-06 15:19:26	15.3239	2018-06-06 15:19:55	d	11	5.8925
2018-06-06 15:22:06	d12	1.11105	427.852	0.997356	22.9288	90.2842	482.849	-189.501	0.132567	0	0.16105	0.01745	157.64	2018-06-06 15:21:42	15.3617	2018-06-06 15:22:06	d	12	7.2852
2018-06-06 15:26:28	d14	0.931536	407.342	0.997795	23.224	90.2803	453.453	-189.539	0.13	0	0.16225	0.051217	157.644	2018-06-06 15:27:00	15.45	2018-06-06 15:26:28	d	14	6.10176
2018-06-06 15:28:39	d17	1.18419	411.101	0.996924	23.5192	90.29	469.719	-189.403	0.127	0	0.16065	0.034683	157.646	2018-06-06 15:30:06	15.5017	2018-06-06 15:28:39	d	17	7.74983
2018-06-07 10:11:30	e1.	0.685782	473.693	0.996059	21.4778	95.5332	507.64	-190.396	0.16615	35791.3	0.176	35791.3	158.425	2018-06-07 10:12:22	10.2061	2018-06-07 10:11:30	e	1	4.78155
2018-06-07 10:13:41	e2.	0.926335	505.283	0.996627	21.6122	95.5495	551.136	-190.593	0.161667	0	0.174317	0	158.427	2018-06-07 10:14:57	10.2492	2018-06-07 10:13:41	e	2	6.45695
2018-06-07 10:18:03	e3.	0.876193	505.928	0.994243	21.6232	95.5488	549.299	-190.772	0.158	0	0.173117	0	158.429	2018-06-07 10:17:28	10.2911	2018-06-07 10:18:03	e	3	6.10717
2018-06-07 10:20:14	e4.	0.857622	509.877	0.996099	21.6448	95.5672	552.33	-190.911	0.155167	0	0.173	0	158.43	2018-06-07 10:19:49	10.3306	2018-06-07 10:20:14	e	4	5.97843
2018-06-07 10:22:25	e5.	1.19276	491.389	0.997061	21.6713	95.5655	550.431	-191.071	0.151983	0	0.169433	0	158.433	2018-06-07 10:23:08	10.3856	2018-06-07 10:22:25	e	5	8.31375
2018-06-07 10:26:48	e10	0.859131	486.465	0.996861	21.6047	95.5528	528.992	-191.244	0.149	35791.3	0.17155	35791.3	158.436	2018-06-07 10:27:29	10.4581	2018-06-07 10:26:48	e	10	5.98886
2018-07-12 09:31:33	e1.	0.497284	428.447	0.99148	19.497	95.4832	453.063	-237.723	0.17755	0	0.194017	0	193.397	2018-07-12 09:31:07	9.5186	2018-07-12 09:31:33	e	1	3.48891
2018-07-12 09:33:44	e2.	0.640382	434.223	0.994036	19.8147	95.4772	465.922	-238.108	0.1731	0	0.19295	0	193.398	2018-07-12 09:33:41	9.5614	2018-07-12 09:33:44	e	2	4.48772
2018-07-12 09:35:55	e3.	0.627027	441.388	0.994319	19.9278	95.4708	472.426	-238.214	0.170333	0	0.191783	0	193.4	2018-07-12 09:36:19	9.6053	2018-07-12 09:35:55	e	3	4.39214
2018-07-12 09:38:06	e4.	0.617895	454.91	0.995473	19.9645	95.4745	485.496	-237.926	0.167233	0	0.191367	0	193.402	2018-07-12 09:39:24	9.6567	2018-07-12 09:38:06	e	4	4.3278
2018-07-12 09:44:39	e10	0.591867	444.355	0.992239	19.9743	95.5108	473.653	-238.316	0.16245	0	0.187833	0	193.406	2018-07-12 09:44:20	9.7389	2018-07-12 09:44:39	e	10	4.14694
2018-07-12 09:49:01	e12	0.549677	572.928	0.995647	19.7865	95.481	600.137	-238.548	0.158983	0	0.187	0	193.41	2018-07-12 09:49:58	9.8328	2018-07-12 09:49:01	e	12	3.8526
2018-07-12 09:53:24	e16	0.841329	451.388	0.993205	19.8815	95.4737	493.034	-238.558	0.157033	0	0.187	0	193.412	2018-07-12 09:52:45	9.8792	2018-07-12 09:53:24	e	16	5.89437
2018-07-12 09:55:35	e17	0.922624	447.368	0.99464	19.9768	95.4832	493.038	-238.622	0.153917	0	0.18485	0	193.414	2018-07-12 09:55:37	9.9269	2018-07-12 09:55:35	e	17	6.46247
2018-07-12 09:57:46	e18	1.03948	445.976	0.996045	20.1043	95.4795	497.43	-238.541	0.152367	0	0.184	0	193.415	2018-07-12 09:57:40	9.9611	2018-07-12 09:57:46	e	18	7.27751
2018-07-12 10:56:45	d3.	0.679553	420.419	0.996378	19.1127	90.4565	454.057	15.3337	0.165867	0	0.222117	0.113	193.456	2018-07-12 10:57:11	10.9533	2018-07-12 10:56:45	d	3	4.52264
2018-07-12 10:58:56	d2.	0.546541	416.654	0.994778	19.1247	90.4582	443.708	15.3687	0.163	0	0.2081	0.02065	193.458	2018-07-12 10:59:47	10.9967	2018-07-12 10:58:56	d	2	3.63732
2018-07-12 11:01:07	d4.	0.593277	415.867	0.993269	19.1507	90.4675	445.234	15.5217	0.1601	0	0.207217	0.117383	193.46	2018-07-12 11:02:25	11.0406	2018-07-12 11:01:07	d	4	3.94841
2018-07-12 11:05:29	d10	0.534841	419.072	0.994567	19.09	90.4635	445.546	15.8822	0.159683	0	0.230833	0.273217	193.462	2018-07-12 11:05:29	11.0914	2018-07-12 11:05:29	d	10	3.56009
2018-07-12 11:07:40	d11	0.729094	409.431	0.997563	19.0223	90.463	445.522	15.4705	0.1589	0	0.24355	0.372	193.464	2018-07-12 11:07:35	11.1264	2018-07-12 11:07:40	d	11	4.8542
2018-07-12 11:12:02	d12	0.785293	554	0.995837	19.3297	90.455	592.872	15.3803	0.15545	0	0.20575	0.03105	193.467	2018-07-12 11:12:45	11.2125	2018-07-12 11:12:02	d	12	5.22241
2018-07-12 11:18:35	d13	0.613822	530.526	0.994976	19.41	90.4693	560.91	15.4093	0.1525	0	0.194983	0	193.471	2018-07-12 11:18:36	11.31	2018-07-12 11:18:35	d	13	4.08161
2018-07-12 11:20:46	d14	0.796235	410.663	0.996789	19.454	90.4633	450.076	15.7622	0.151983	35791.3	0.205933	0.199017	193.473	2018-07-12 11:21:11	11.3531	2018-07-12 11:20:46	d	14	5.29342
2018-07-12 11:22:57	d17	0.969873	421.617	0.996522	19.7798	90.4603	469.626	15.7928	0.149	0	0.2169	0.204917	193.475	2018-07-12 11:23:52	11.3978	2018-07-12 11:22:57	d	17	6.44039
2018-07-12 13:25:18	a1.	0.883092	390.605	0.990138	17.8985	78.1095	434.318	-112.664	0.170583	0	0.202267	0	193.56	2018-07-12 13:26:15	13.4375	2018-07-12 13:25:18	a	1	5.09621
2018-07-12 13:29:40	a2.	1.19769	414.585	0.996454	18.3283	78.1053	473.87	11.3228	0.1621	0	0.2085	0.061533	193.562	2018-07-12 13:29:05	13.4847	2018-07-12 13:29:40	a	2	6.90114
2018-07-12 13:31:51	a3.	0.894518	409.565	0.99124	18.5553	78.1012	453.844	11.0925	0.1566	0	0.202	0.009617	193.564	2018-07-12 13:31:33	13.5258	2018-07-12 13:31:51	a	3	5.14997
2018-07-12 13:34:02	a4.	1.00895	405.845	0.995028	18.708	78.1013	455.788	11.6388	0.150517	0	0.200483	0.078267	193.565	2018-07-12 13:33:54	13.565	2018-07-12 13:34:02	a	4	5.80577
2018-07-12 13:36:13	a5.	1.06214	413.48	0.992073	19.847	78.1035	466.056	11.3385	0.141967	0	0.1891	0.0029	193.567	2018-07-12 13:36:24	13.6067	2018-07-12 13:36:13	a	5	6.08826
2018-07-12 13:38:24	a7.	0.69443	439.471	0.993227	18.9035	78.1097	473.845	11.095	0.141	0	0.19115	0.058617	193.569	2018-07-12 13:39:34	13.6594	2018-07-12 13:38:24	a	7	3.99368
2018-07-12 13:44:57	a14	1.64049	408.745	0.992052	24.452	78.1082	489.949	12.19	0.1204	0	0.167933	0.033133	193.573	2018-07-12 13:44:37	13.7436	2018-07-12 13:44:57	a	14	9.2584
2018-07-12 13:47:08	a15	1.25124	401.729	0.997834	27.2078	78.0942	463.666	12.8608	0.102433	0	0.135983	0.049783	193.575	2018-07-12 13:47:20	13.7889	2018-07-12 13:47:08	a	15	6.99559
2018-07-12 13:49:19	a19	2.68583	448.463	0.991376	27.0538	78.0903	581.412	13.3062	0.0990167	0	0.118533	0	193.577	2018-07-12 13:50:44	13.8456	2018-07-12 13:49:19	a	19	15.0232
2018-07-12 14:43:56	b1.	0.746471	435.339	0.995699	16.9293	81.5292	472.289	11.1233	0.158133	0	0.198467	0.000633	193.615	2018-07-12 14:45:19	14.7553	2018-07-12 14:43:56	b	1	4.5114
2018-07-12 14:48:18	b3.	0.943148	425.469	0.996325	17.0523	81.5142	472.155	11.2785	0.151083	0	0.1978	0.0021	193.617	2018-07-12 14:48:34	14.8094	2018-07-12 14:48:18	b	3	5.69659
2018-07-12 14:50:29	b2.	0.717712	418.399	0.995973	17.0812	81.5265	453.926	10.6085	0.155583	0	0.20045	0	193.619	2018-07-12 14:51:30	14.8583	2018-07-12 14:50:29	b	2	4.33518
2018-07-12 14:54:51	b6.	0.878137	427.288	0.995621	17.1653	81.5273	470.756	11.2662	0.155317	0	0.199783	0	193.621	2018-07-12 14:54:16	14.9044	2018-07-12 14:54:51	b	6	5.30271
2018-07-12 14:57:03	b4.	1.25149	423.5	0.997243	17.2915	81.5443	485.449	11.6213	0.157033	0	0.208867	0.006033	193.623	2018-07-12 14:56:37	14.9436	2018-07-12 14:57:03	b	4	7.55552
2018-07-12 14:59:14	b5.	1.0102	413.913	0.997038	16.7692	81.5443	463.918	11.4198	0.159667	0	0.211683	0	193.624	2018-07-12 14:58:53	14.9814	2018-07-12 14:59:14	b	5	6.10982
2018-07-12 15:01:25	b11	0.923424	420.62	0.997167	16.6377	81.5682	466.33	11.2642	0.16	0	0.2127	0	193.626	2018-07-12 15:01:23	15.0231	2018-07-12 15:01:25	b	11	5.58913
2018-07-12 15:03:36	b9.	1.4974	434.105	0.998546	16.6522	81.5585	508.226	11.1807	0.161	0	0.216	0	193.628	2018-07-12 15:04:03	15.0675	2018-07-12 15:03:36	b	9	9.06168
2018-07-12 15:05:47	b17	1.46633	432.121	0.995428	16.4853	81.5775	504.704	11.5402	0.16	0	0.212683	0.002083	193.63	2018-07-12 15:06:28	15.1078	2018-07-12 15:05:47	b	17	8.88084
2018-07-12 15:07:58	b15	0.959166	410.559	0.995943	16.6127	81.5668	458.038	11.3778	0.161	0	0.216533	0.000467	193.631	2018-07-12 15:08:47	15.1464	2018-07-12 15:07:58	b	15	5.80587
2018-07-12 17:56:10	c3.	1.17446	398.999	0.996417	20.5098	85.258	457.135	18.2293	0.1904	0	0.194767	0	193.747	2018-07-12 17:55:53	17.9314	2018-07-12 17:56:10	c	3	7.33218
2018-07-12 17:58:22	c4.	0.788488	395.491	0.992266	20.5077	85.2802	434.521	18.0447	0.18435	0	0.184567	0	193.749	2018-07-12 17:58:11	17.9697	2018-07-12 17:58:22	c	4	4.92385
2018-07-12 18:00:33	c7.	1.00884	398.926	0.996757	20.5007	85.2643	448.863	17.8222	0.179917	0	0.191083	0.00705	193.75	2018-07-12 18:00:29	18.0081	2018-07-12 18:00:33	c	7	6.29887
2018-07-12 18:02:44	c10	0.419764	407.503	0.991235	21.0513	85.2535	428.282	16.2002	0.17295	0	0.1883	0	193.752	2018-07-12 18:03:02	18.0506	2018-07-12 18:02:44	c	10	2.61562
2018-07-12 18:04:55	c9.	0.681372	397.658	0.994913	21.1063	85.2677	431.385	17.9118	0.168633	0	0.184817	0	193.754	2018-07-12 18:05:57	18.0992	2018-07-12 18:04:55	c	9	4.24566
2018-07-12 18:09:17	c12	0.491533	393.677	0.985658	20.7987	85.2465	418.008	16.4955	0.1665	0	0.185333	0	193.756	2018-07-12 18:09:12	18.1533	2018-07-12 18:09:17	c	12	3.06521
2018-07-12 18:11:28	c14	0.388887	392.355	0.986255	20.6563	85.2627	411.605	16.5587	0.165683	0	0.189417	0	193.758	2018-07-12 18:11:52	18.1978	2018-07-12 18:11:28	c	14	2.42674
2018-07-12 18:13:39	c16	0.348241	395.77	0.989419	20.7695	85.2718	413.008	16.3743	0.16245	0	0.18645	0	193.761	2018-07-12 18:15:05	18.2514	2018-07-12 18:13:39	c	16	2.1725
