# Supplementary material for: Soil respiration variation along an altitudinal gradient in the Italian Alps: Disentangling forest structure and temperature effects
Source: PLoS One. 2021 Aug 17;16(8):e0247893. doi: 10.1371/journal.pone.0247893 (PMC8370607; doi:10.1371/journal.pone.0247893)
Supplement: S3 File — (XLSX) [file pone.0247893.s003.xlsx]

## Sheet: S_3_Soil and plant analysis
Sample n	SR (kg C m-2 yr-1)	Elevation (m a.s.l)	Soil. N (g N m-2)	Soil.C (g C m-2)	Litter.DW (g m-2)	Litter.N (g N m-2)	Litter.C (g C m-2)	Root.DW (g m-2)	Root.N (g N m-2)	Root.C (g C m-2)	pH	BD (kg dm-3)	Temperature (C)	R10	Q10	Domint height (m)	Basal area (m2 ha-1)	age (yr)
a1	0.71923	2101			1102.65	7.60231	558.259						4.74192	2.43167	2.40708	1.88	7.084	61
a2	0.49235	2101	395.784	11067.6	2672.19			2764.51			4.25	0.424076	4.37427	1.35038	4.22807	1.88	7.084	61
a3	0.66231	2101	323.973	9735.42	715.232			1492.83				0.515581	3.84597	3.35685	1.66752	1.88	7.084	61
a4	0.396625	2101	475.01	12941.4				4754.95				0.513922	4.09059	1.11587	3.73346	1.88	7.084	61
a5	0.565462	2101	345.66	8775.06	811.258			4202.05	43.6546	1905.15		0.527192	3.89302	1.76181	2.07496	1.88	7.084	61
a7	0.540942	2101	197.96	4820.08	1526.49			3303.59	30.2176	1589.22		0.624986	4.60038	1.29298	3.64968	1.88	7.084	61
a8	1.06556	2101	407.284	9448.85							4.39	0.811107	4.44965	3.37441	2.16777	1.88	7.084	61
a14	0.690039	2101									4.73		3.52004	2.49343	2.5975	1.88	7.084	61
a15	0.766329	2101	401.489	10485.9	1533.11	26.0046	695.745						4.0246	2.67352	2.08487	1.88	7.084	61
a19	0.566355	2101			228.477	3.27108	107.046	1492.83					4.61847	1.83339	2.88681	1.88	7.084	61
b1	1.45004	1731	531.877	13903.6	814.57			3720			3.91	0.251	4.49461	4.49549	1.43352	29	41.9814	202
b2	1.34411	1731	553.866	10732.8	2831.13			1280				0.5837	3.95238	5.12473	1.37737	29	41.9814	202
b3	1.37751	1731	400.135	10893.7	738.411	7.55258	369.117	2260			3.82	0.2338	3.79274	4.83038	1.983	29	41.9814	202
b4	1.28007	1731	407.818	11376.7	2241.72			520				0.1449	3.79807	4.79352	1.72752	29	41.9814	202
b5	1.39511	1731	391.171	11200.1	2447.02			400	2.24745	192.576		0.163	4.04544	5.59885	1.62699	29	41.9814	202
b6	1.28095	1731			3635.76			220					3.79855	4.5185	2.14623	29	41.9814	202
b9	1.20081	1731	169.68	3987.14	2509.93	29.1849	1287.83	220			3.76		3.79023	4.03825	1.70154	29	41.9814	202
b11	0.933446	1731			3062.91								3.91529	3.40556	2.12015	29	41.9814	202
b15	1.04813	1731	450.354	12397.1	529.801	4.62141	269.29	939.933				0.19158	3.82327	3.61803	2.00785	29	41.9814	202
b17	1.35109	1731	268.668	7670.4	2910.6			884.643	6.24994	434.861			4.61888	4.47952	1.77703	29	41.9814	202
c1	1.35908	1354	610.734	14412.5	2132.45			1216.38				0.64026	11.3713	2.62387	2.06923	22.52	42.7222	153
c2	0.96103	1354	615.081	13896.1	208.609	1.38787	106.293	939.933	7.25237	468.426		0.569489	11.3418	2.10893	1.8962	22.52	42.7222	153
c3	1.45059	1354	436.21	12475.1	311.258			1105.8	7.2474	542.77		0.706055	11.5772	3.21585	1.96723	22.52	42.7222	153
c4	0.858414	1354	282.545	8390	956.954	5.90083	502.964	1271.67				0.620356	12.0546	1.76692	1.99817	22.52	42.7222	153
c7	1.3994	1354	318.794	8817.82	864.238	7.74336	439.897	2045.74				0.591052	12.3102	2.77458	2.04765	22.52	42.7222	153
c9	0.943038	1354	335.407	9964.16	956.954			829.352	5.78926	395.996	4.78	0.677028	12.3792	1.93376	1.94899	22.52	42.7222	153
c10	0.781015	1354	210.453	6787.63	781.457			221.161			4.37	0.575018	13.4998	1.43407	2.1551	22.52	42.7222	153
c12	1.00514	1354	302.687	9849.29	1973.51			2101.03				0.429328	11.5484	2.83807	1.29503	22.52	42.7222	153
c14	0.822508	1354	305.488	7841.63	2562.91			331.741				0.719649	11.517	2.00731	1.47114	22.52	42.7222	153
c16	0.637602	1354			1466.89			1492.83			4.47		10.7534	1.71646	1.51903	22.52	42.7222	153
d1	1.23771	865	285.211	7411	1430.46			608.192				1.00379	11.1904	2.65843	1.99768	18.76	39.7975	54
d2	0.844754	865	144.769	3232.96	1264.9	17.0175	558.887	331.741				1.07982	11.1491	1.97495	1.56386	18.76	39.7975	54
d3	1.2964	865			1417.22			4699.66					11.4324	2.74848	1.88496	18.76	39.7975	54
d4	0.818426	865	304.954	7443.18	996.689			939.933	5.43596	429.242		1.0624	11.5335	2.09318	1.51729	18.76	39.7975	54
d10	1.03816	865	108.373	2587.01	2394.04	25.5178	1165.96	331.741			4.93	1.50002	11.964	2.35995	1.58511	18.76	39.7975	54
d11	1.37962	865	183.782	4991.41	1668.87			608.192	3.75049	274.107		1.0154	11.6185	3.25705	1.83741	18.76	39.7975	54
d12	1.58727	865	311.662	8424.62	1791.39			276.451	2.23735	118.692		1.14174	11.6415	3.93331	1.71209	18.76	39.7975	54
d13	1.45984	865	615.854	15161.2	1486.75							1.04167	11.5555	3.68232	1.65101	18.76	39.7975	54
d14	1.57356	865	210.901	5646.57	731.788	7.23627	365.586				4.78	0.775168	11.4675	3.70956	1.77452	18.76	39.7975	54
d17	1.96183	865	391.279	10049.4	3486.75						4.9	0.489134	10.8574	5.25403	1.78939	18.76	39.7975	54
e1	1.30579	404	72.7113	1195.93	764.901	7.7871	350.866	145.905					14.1647	2.80561	1.54253	8.67	22.8047	88
e2	1.32748	404	162.543	2478.84	708.609	8.95137	309.341	1352.94			6.01	1.0212	14.1166	2.91108	1.53639	8.67	22.8047	88
e3	1.42156	404			658.94	9.17258	287.767	2432.77					14.2121	3.08386	1.47023	8.67	22.8047	88
e4	1.26457	404			480.132			387.031					14.4919	2.61979	1.53028	8.67	22.8047	88
e5	1.75954	404			586.093			1326.96	11.5056	509.495		0.556772	14.4891	3.14829	1.80946	8.67	22.8047	88
e10	1.37996	404	503.111	8908.01	1132.45			2073.38	16.7379	673.552		1.01699	14.4175	2.863	1.54226	8.67	22.8047	88
e12	1.49532	404	313.727	5864.11	1447.02			1603.41			5.6	0.893489	14.4793	2.92703	1.66375	8.67	22.8047	88
e16	0.466359	404	250.624	4571.87	956.954			663.482	5.86764	275.31		0.43928	14.0476	2.69958	2.49828	8.67	22.8047	88
e17	1.48321	404	141.822	2571.85	1016.56			2156.32			5.96		14.5468	2.85621	1.67904	8.67	22.8047	88
e18	2.07923	404	90.438	1647.38	917.219			442.321					14.5199	3.92205	1.71955	8.67	22.8047	88
