# Supplementary material for: Soil respiration variation along an altitudinal gradient in the Italian Alps: Disentangling forest structure and temperature effects
Source: PLoS One. 2021 Aug 17;16(8):e0247893. doi: 10.1371/journal.pone.0247893 (PMC8370607; doi:10.1371/journal.pone.0247893)
Supplement: S4 File — (XLSX) [file pone.0247893.s004.xlsx]

## Sheet: site A
data/time	Temperatre for each collar-site A										Soil respiration for each collar- site A
	a1	a14	a15	a19	a2	a3	a4	a5	a7	a8	a1	a14	a15	a19	a2	a3	a4	a5	a7	a8
2017-07-14 00:20:00	10.9948	10.4309	10.7453	11.4796	11.929	11.6913	12.0095	12.5404	13.5176	12.0969	2.65371	2.59812	2.82401	2.14477	1.78335	3.66009	1.45405	2.12077	2.03878	3.96879
2017-07-14 00:50:00	11.3347	10.8065	11.1107	11.8526	12.3396	12.1178	12.44	13.0105	14.0023	12.5126	2.73414	2.69298	2.90083	2.23127	1.89212	3.74078	1.53889	2.1948	2.17082	4.09851
2017-07-14 01:20:00	11.1647	10.6187	10.928	11.6661	12.1343	11.9046	12.2248	12.7755	13.76	12.3048	2.69362	2.64512	2.86216	2.18759	1.83693	3.70022	1.49587	2.15747	2.10377	4.03313
2017-07-14 01:50:00	11.2667	10.7314	11.0376	11.778	12.2575	12.0325	12.3539	12.9165	13.9054	12.4295	2.71786	2.67373	2.8853	2.2137	1.86985	3.7245	1.52153	2.17979	2.14375	4.07223
2017-07-14 02:20:00	11.3007	10.769	11.0741	11.8153	12.2986	12.0751	12.3969	12.9635	13.9539	12.4711	2.72599	2.68334	2.89306	2.22247	1.88095	3.73264	1.53018	2.18728	2.15724	4.08535
2017-07-14 02:50:00	11.4027	10.8817	11.1837	11.9272	12.4218	12.2031	12.5261	13.1045	14.0993	12.5958	2.75051	2.71236	2.91645	2.24899	1.91466	3.75714	1.55644	2.20991	2.19824	4.12496
2017-07-14 03:20:00	11.2667	10.7314	11.0376	11.778	12.2575	12.0325	12.3539	12.9165	13.9054	12.4295	2.71786	2.67373	2.8853	2.2137	1.86985	3.7245	1.52153	2.17979	2.14375	4.07223
2017-07-14 03:50:00	10.9948	10.4309	10.7453	11.4796	11.929	11.6913	12.0095	12.5404	13.5176	12.0969	2.65371	2.59812	2.82401	2.14477	1.78335	3.66009	1.45405	2.12077	2.03878	3.96879
2017-07-14 04:20:00	10.7908	10.2055	10.5261	11.2558	11.6826	11.4354	11.7512	12.2584	13.2268	11.8475	2.60659	2.54282	2.77889	2.09448	1.72111	3.61252	1.40541	2.07755	1.96344	3.89293
2017-07-14 04:50:00	10.247	9.6044	9.9416	10.6591	11.0255	10.7531	11.0625	11.5063	12.4512	11.1824	2.485	2.40103	2.66207	1.96608	1.56555	3.48864	1.28351	1.96657	1.77587	3.69767
2017-07-14 05:20:00	10.6889	10.0928	10.4165	11.144	11.5594	11.3075	11.6221	12.1174	13.0814	11.7228	2.58335	2.51561	2.7566	2.06979	1.69081	3.58896	1.3817	2.05628	1.92682	3.85555
2017-07-14 05:50:00	11.0968	10.5436	10.8549	11.5915	12.0522	11.8193	12.1387	12.6815	13.663	12.2217	2.67759	2.62622	2.84684	2.17036	1.81531	3.68412	1.479	2.14271	2.07753	4.00727
2017-07-14 06:20:00	11.1987	10.6563	10.9645	11.7034	12.1754	11.9472	12.2678	12.8225	13.8085	12.3464	2.70168	2.65463	2.86985	2.19626	1.84784	3.7083	1.50437	2.16488	2.11701	4.04612
2017-07-14 06:50:00	10.5869	9.98007	10.3069	11.0321	11.4362	11.1796	11.493	11.9764	12.9359	11.5981	2.56032	2.48869	2.73449	2.04538	1.66104	3.56556	1.35839	2.03522	1.89088	3.81853
2017-07-14 07:20:00	10.9948	10.4309	10.7453	11.4796	11.929	11.6913	12.0095	12.5404	13.5176	12.0969	2.65371	2.59812	2.82401	2.14477	1.78335	3.66009	1.45405	2.12077	2.03878	3.96879
2017-07-14 07:50:00	11.2327	10.6938	11.0011	11.7407	12.2164	11.9899	12.3109	12.8695	13.8569	12.3879	2.70976	2.66416	2.87757	2.20496	1.85881	3.71639	1.51293	2.17232	2.13034	4.05915
2017-07-14 08:20:00	12.3204	11.896	12.1701	12.9342	13.5306	13.3545	13.6883	14.3737	15.4081	13.7182	2.98143	2.9881	3.13565	2.50237	2.24656	3.98499	1.81395	2.42443	2.60413	4.49918
2017-07-14 08:50:00	13.1362	12.7976	13.0469	13.8293	14.5162	14.3781	14.7215	15.5019	16.5714	14.7159	3.20291	3.25666	3.3443	2.75147	2.58959	4.19911	2.07841	2.63253	3.02742	4.86023
2017-07-14 09:20:00	13.0682	12.7224	12.9739	13.7547	14.434	14.2928	14.6354	15.4079	16.4745	14.6327	3.18384	3.23338	3.32639	2.72979	2.55911	4.18083	2.05498	2.61452	2.98966	4.82907
2017-07-14 09:50:00	13.1362	12.7976	13.0469	13.8293	14.5162	14.3781	14.7215	15.5019	16.5714	14.7159	3.20291	3.25666	3.3443	2.75147	2.58959	4.19911	2.07841	2.63253	3.02742	4.86023
2017-07-14 10:20:00	13.714	13.4362	13.668	14.4634	15.2143	15.1031	15.4533	16.301	17.3955	15.4225	3.36968	3.46136	3.50043	2.94277	2.86381	4.3577	2.28875	2.79065	3.36826	5.13337
2017-07-14 10:50:00	13.3061	12.9854	13.2296	14.0158	14.7215	14.5913	14.9367	15.7369	16.8138	14.9237	3.25108	3.31557	3.38948	2.8064	2.6674	4.24514	2.13819	2.67808	3.12392	4.93902
2017-07-14 11:20:00	12.4903	12.0838	12.3528	13.1207	13.7359	13.5678	13.9036	14.6087	15.6504	13.926	3.02627	3.04216	3.17802	2.55233	2.31407	4.02868	1.86612	2.46638	2.68714	4.57212
2017-07-14 11:50:00	13.0342	12.6849	12.9373	13.7174	14.393	14.2501	14.5923	15.3608	16.426	14.5911	3.17435	3.22181	3.31748	2.71902	2.544	4.17173	2.04336	2.60557	2.97096	4.81356
2017-07-14 12:20:00	14.0199	13.7743	13.9968	14.799	15.5839	15.4869	15.8407	16.724	17.8317	15.7967	3.46145	3.57489	3.58602	3.04938	3.02056	4.44407	2.40859	2.87817	3.56397	5.28413
2017-07-14 12:50:00	13.4081	13.0981	13.3392	14.1277	14.8447	14.7192	15.0658	15.8779	16.9592	15.0484	3.28034	3.35144	3.41689	2.83989	2.7152	4.27301	2.17487	2.70579	3.18329	4.98691
2017-07-14 13:20:00	14.2238	13.9997	14.216	15.0228	15.8303	15.7428	16.099	17.0061	18.1226	16.0461	3.52402	3.65264	3.64424	3.12259	3.12979	4.5026	2.49195	2.93804	3.70072	5.38709
2017-07-14 13:50:00	14.5637	14.3754	14.5813	15.3958	16.241	16.1692	16.5294	17.4761	18.6073	16.4618	3.63083	3.786	3.74338	3.24853	3.32069	4.60186	2.63735	3.0406	3.94041	5.56317
2017-07-14 14:20:00	15.1076	14.9764	15.1659	15.9925	16.898	16.8516	17.2182	18.2283	19.3829	17.1269	3.80849	4.00957	3.90765	3.46069	3.65065	4.76526	2.88783	3.2122	4.3566	5.85695
2017-07-14 14:50:00	14.2578	14.0373	14.2525	15.0601	15.8714	15.7854	16.142	17.0531	18.1711	16.0877	3.53456	3.66576	3.65404	3.13496	3.14837	4.51243	2.50613	2.94814	3.72402	5.40445
2017-07-14 15:20:00	13.1022	12.76	13.0104	13.792	14.4751	14.3354	14.6784	15.4549	16.523	14.6743	3.19336	3.245	3.33533	2.74061	2.57431	4.18996	2.06666	2.62351	3.00848	4.84462
2017-07-14 15:50:00	13.1701	12.8351	13.0835	13.8666	14.5572	14.4207	14.7645	15.5489	16.6199	14.7574	3.21249	3.26836	3.35329	2.76237	2.60497	4.20827	2.09023	2.64158	3.04648	4.87589
2017-07-14 16:20:00	13.51	13.2108	13.4488	14.2396	14.9679	14.8472	15.195	16.0189	17.1046	15.1731	3.30985	3.38768	3.44451	2.87378	2.76386	4.30105	2.21219	2.73379	3.24379	5.03526
2017-07-14 16:50:00	14.3938	14.1875	14.3987	15.2093	16.0356	15.956	16.3142	17.2411	18.3649	16.2539	3.57703	3.71872	3.69348	3.18494	3.22383	4.55196	2.56362	2.98888	3.81869	5.47443
2017-07-14 17:20:00	13.68	13.3986	13.6315	14.4261	15.1732	15.0604	15.4102	16.254	17.347	15.381	3.35963	3.44897	3.49105	2.93116	2.84691	4.3482	2.27581	2.78109	3.34719	5.11688
2017-07-14 17:50:00	13.8839	13.624	13.8507	14.6498	15.4196	15.3163	15.6685	16.536	17.6378	15.6304	3.42036	3.52398	3.54773	3.00153	2.94986	4.40547	2.35458	2.83894	3.47562	5.21659
2017-07-14 18:20:00	13.4081	13.0981	13.3392	14.1277	14.8447	14.7192	15.0658	15.8779	16.9592	15.0484	3.28034	3.35144	3.41689	2.83989	2.7152	4.27301	2.17487	2.70579	3.18329	4.98691
2017-07-14 18:50:00	12.3204	11.896	12.1701	12.9342	13.5306	13.3545	13.6883	14.3737	15.4081	13.7182	2.98143	2.9881	3.13565	2.50237	2.24656	3.98499	1.81395	2.42443	2.60413	4.49918
2017-07-14 19:20:00	11.6406	11.1446	11.4395	12.1883	12.7092	12.5016	12.8274	13.4336	14.4386	12.8868	2.80861	2.78131	2.97176	2.3121	1.99568	3.81493	1.61946	2.26363	2.29696	4.21888
2017-07-14 19:50:00	11.7086	11.2198	11.5125	12.2629	12.7914	12.5869	12.9135	13.5276	14.5356	12.9699	2.82543	2.80133	2.98776	2.33046	2.01946	3.8316	1.63793	2.27922	2.32597	4.24611
2017-07-14 20:20:00	11.6066	11.1071	11.4029	12.151	12.6682	12.459	12.7844	13.3866	14.3901	12.8452	2.80023	2.77135	2.9638	2.30298	1.9839	3.80662	1.61031	2.25588	2.28259	4.20533
2017-07-14 20:50:00	11.5046	10.9944	11.2933	12.0391	12.545	12.331	12.6552	13.2455	14.2447	12.7205	2.77526	2.7417	2.94003	2.27582	1.94897	3.7818	1.58314	2.23278	2.24002	4.16495
2017-07-14 21:20:00	11.2667	10.7314	11.0376	11.778	12.2575	12.0325	12.3539	12.9165	13.9054	12.4295	2.71786	2.67373	2.8853	2.2137	1.86985	3.7245	1.52153	2.17979	2.14375	4.07223
2017-07-14 21:50:00	10.8928	10.3182	10.6357	11.3677	11.8058	11.5634	11.8804	12.3994	13.3722	11.9722	2.63005	2.57032	2.80136	2.11948	1.75195	3.63623	1.42952	2.09905	2.00076	3.93068
2017-07-14 22:20:00	10.145	9.4917	9.832	10.5472	10.9023	10.6252	10.9334	11.3653	12.3058	11.0577	2.46284	2.37534	2.64072	1.9429	1.53798	3.4659	1.26186	1.94643	1.74275	3.66216
2017-07-14 22:50:00	10.6549	10.0552	10.38	11.1067	11.5183	11.2649	11.5791	12.0704	13.0329	11.6812	2.57565	2.5066	2.74921	2.06162	1.68082	3.58114	1.37389	2.04923	1.91477	3.84317
2017-07-14 23:20:00	10.5869	9.98007	10.3069	11.0321	11.4362	11.1796	11.493	11.9764	12.9359	11.5981	2.56032	2.48869	2.73449	2.04538	1.66104	3.56556	1.35839	2.03522	1.89088	3.81853
2017-07-14 23:50:00	10.281	9.64197	9.97813	10.6964	11.0666	10.7957	11.1055	11.5533	12.4997	11.224	2.49243	2.40966	2.66923	1.97387	1.57484	3.49626	1.29081	1.97333	1.78705	3.70958
2017-07-15 00:20:00	10.0771	9.41657	9.75893	10.4726	10.8202	10.5399	10.8473	11.2713	12.2088	10.9746	2.44818	2.35836	2.62659	1.92759	1.51988	3.45081	1.24763	1.93312	1.72101	3.63868
2017-07-15 00:50:00	9.36326	8.62767	8.99173	9.68939	9.95777	9.64429	9.94329	10.2841	11.1909	10.1016	2.29939	2.18729	2.48263	1.774	1.34218	3.29635	1.10756	1.79873	1.50851	3.40103
2017-07-15 01:20:00	9.46523	8.74037	9.10133	9.80128	10.081	9.77223	10.0724	10.4251	11.3363	10.2263	2.32008	2.21095	2.5027	1.79517	1.36623	3.31798	1.12656	1.81734	1.53718	3.43401
2017-07-15 01:50:00	9.94109	9.2663	9.6128	10.3234	10.6559	10.3693	10.6751	11.0832	12.0149	10.8083	2.41911	2.32478	2.59854	1.89735	1.48431	3.42084	1.21965	1.90677	1.67835	3.59217
2017-07-15 02:20:00	9.60119	8.89063	9.24747	9.95046	10.2452	9.94281	10.2446	10.6132	11.5302	10.3926	2.34795	2.24289	2.52972	1.82379	1.39898	3.34705	1.15241	1.84245	1.57626	3.47847
2017-07-15 02:50:00	9.2273	8.4774	8.8456	9.5402	9.7935	9.4737	9.7711	10.0961	10.997	9.9353	2.27209	2.15614	2.45612	1.74617	1.31077	3.26772	1.08272	1.77421	1.47112	3.35756
2017-07-15 03:20:00	9.36326	8.62767	8.99173	9.68939	9.95777	9.64429	9.94329	10.2841	11.1909	10.1016	2.29939	2.18729	2.48263	1.774	1.34218	3.29635	1.10756	1.79873	1.50851	3.40103
2017-07-15 03:50:00	9.32927	8.5901	8.9552	9.65209	9.9167	9.60164	9.90024	10.2371	11.1424	10.06	2.29254	2.17946	2.47597	1.767	1.33426	3.28917	1.1013	1.79257	1.49908	3.39011
2017-07-15 04:20:00	8.47952	7.65093	8.04187	8.71967	8.89003	8.53547	8.82407	9.06195	9.93059	9.02076	2.12764	1.99258	2.31528	1.60069	1.15068	3.11465	0.955731	1.64521	1.28141	3.1282
2017-07-15 04:50:00	8.51351	7.6885	8.0784	8.75697	8.9311	8.57812	8.86712	9.10896	9.97906	9.06233	2.13401	1.99974	2.3215	1.60703	1.15752	3.12145	0.961166	1.65086	1.28948	3.13827
2017-07-15 05:20:00	8.24159	7.38797	7.78613	8.4586	8.60257	8.23695	8.52275	8.73291	9.59127	8.72977	2.08364	1.94319	2.27218	1.55699	1.10397	3.06747	0.918536	1.60617	1.22634	3.05855
2017-07-15 05:50:00	9.09134	8.32713	8.69947	9.39101	9.62923	9.30311	9.59891	9.90807	10.8031	9.76902	2.24512	2.12544	2.42989	1.71877	1.28009	3.23934	1.05844	1.75002	1.43465	3.31464
2017-07-15 06:20:00	9.2273	8.4774	8.8456	9.5402	9.7935	9.4737	9.7711	10.0961	10.997	9.9353	2.27209	2.15614	2.45612	1.74617	1.31077	3.26772	1.08272	1.77421	1.47112	3.35756
2017-07-15 06:50:00	9.66917	8.96577	9.32053	10.0251	10.3274	10.0281	10.3307	10.7072	11.6272	10.4757	2.36202	2.25903	2.54333	1.83827	1.41564	3.36168	1.16555	1.85514	1.59617	3.50092
2017-07-15 07:20:00	9.63518	8.9282	9.284	9.98776	10.2863	9.98546	10.2877	10.6602	11.5787	10.4341	2.35497	2.25095	2.53651	1.83102	1.40728	3.35436	1.15896	1.84879	1.58618	3.48968
2017-07-15 07:50:00	10.281	9.64197	9.97813	10.6964	11.0666	10.7957	11.1055	11.5533	12.4997	11.224	2.49243	2.40966	2.66923	1.97387	1.57484	3.49626	1.29081	1.97333	1.78705	3.70958
2017-07-15 08:20:00	10.8248	10.243	10.5627	11.2931	11.7236	11.4781	11.7943	12.3054	13.2752	11.8891	2.61439	2.55195	2.78636	2.10278	1.73133	3.6204	1.4134	2.08469	1.9758	3.90547
2017-07-15 08:50:00	10.9948	10.4309	10.7453	11.4796	11.929	11.6913	12.0095	12.5404	13.5176	12.0969	2.65371	2.59812	2.82401	2.14477	1.78335	3.66009	1.45405	2.12077	2.03878	3.96879
2017-07-15 09:20:00	10.8928	10.3182	10.6357	11.3677	11.8058	11.5634	11.8804	12.3994	13.3722	11.9722	2.63005	2.57032	2.80136	2.11948	1.75195	3.63623	1.42952	2.09905	2.00076	3.93068
2017-07-15 09:50:00	11.5386	11.0319	11.3299	12.0764	12.586	12.3737	12.6983	13.2926	14.2932	12.7621	2.78356	2.75155	2.94793	2.28484	1.96055	3.79005	1.59215	2.24045	2.25412	4.17837
2017-07-15 10:20:00	11.9125	11.4452	11.7317	12.4866	13.0378	12.8428	13.1718	13.8096	14.8264	13.2193	2.8765	2.86225	3.03626	2.38641	2.09249	3.88206	1.69462	2.32663	2.41522	4.32884
2017-07-15 10:50:00	12.0485	11.5954	11.8779	12.6358	13.202	13.0134	13.344	13.9977	15.0203	13.3856	2.91106	2.9036	3.06904	2.42445	2.14263	3.91607	1.7335	2.35878	2.47662	4.38489
2017-07-15 11:20:00	12.4224	12.0087	12.2797	13.0461	13.6538	13.4825	13.8175	14.5147	15.5535	13.8429	3.00825	3.02042	3.161	2.53223	2.28682	4.01115	1.84508	2.44951	2.65362	4.5428
2017-07-15 11:50:00	12.6943	12.3092	12.572	13.3445	13.9823	13.8237	14.1619	14.8908	15.9413	14.1754	3.08097	3.10833	3.22961	2.61361	2.39775	4.08174	1.93071	2.51768	2.79024	4.6612
2017-07-15 12:20:00	13.1362	12.7976	13.0469	13.8293	14.5162	14.3781	14.7215	15.5019	16.5714	14.7159	3.20291	3.25666	3.3443	2.75147	2.58959	4.19911	2.07841	2.63253	3.02742	4.86023
2017-07-15 12:50:00	13.714	13.4362	13.668	14.4634	15.2143	15.1031	15.4533	16.301	17.3955	15.4225	3.36968	3.46136	3.50043	2.94277	2.86381	4.3577	2.28875	2.79065	3.36826	5.13337
2017-07-15 13:20:00	13.3741	13.0605	13.3027	14.0904	14.8036	14.6766	15.0228	15.8309	16.9107	15.0068	3.27056	3.33944	3.40773	2.82869	2.69917	4.2637	2.16258	2.69652	3.16338	4.97089
2017-07-15 13:50:00	13.3061	12.9854	13.2296	14.0158	14.7215	14.5913	14.9367	15.7369	16.8138	14.9237	3.25108	3.31557	3.38948	2.8064	2.6674	4.24514	2.13819	2.67808	3.12392	4.93902
2017-07-15 14:20:00	13.51	13.2108	13.4488	14.2396	14.9679	14.8472	15.195	16.0189	17.1046	15.1731	3.30985	3.38768	3.44451	2.87378	2.76386	4.30105	2.21219	2.73379	3.24379	5.03526
2017-07-15 14:50:00	13.4081	13.0981	13.3392	14.1277	14.8447	14.7192	15.0658	15.8779	16.9592	15.0484	3.28034	3.35144	3.41689	2.83989	2.7152	4.27301	2.17487	2.70579	3.18329	4.98691
2017-07-15 15:20:00	14.0199	13.7743	13.9968	14.799	15.5839	15.4869	15.8407	16.724	17.8317	15.7967	3.46145	3.57489	3.58602	3.04938	3.02056	4.44407	2.40859	2.87817	3.56397	5.28413
2017-07-15 15:50:00	13.9519	13.6992	13.9237	14.7244	15.5018	15.4016	15.7546	16.63	17.7348	15.7135	3.44085	3.54935	3.56682	3.02536	2.985	4.42473	2.38143	2.85849	3.51952	5.25025
2017-07-15 16:20:00	13.2721	12.9478	13.1931	13.9785	14.6804	14.5487	14.8937	15.6899	16.7653	14.8821	3.24139	3.30371	3.3804	2.79533	2.65165	4.2359	2.1261	2.66891	3.10438	4.92316
2017-07-15 16:50:00	13.0002	12.6473	12.9008	13.6801	14.3519	14.2075	14.5493	15.3138	16.3775	14.5496	3.16489	3.21028	3.30858	2.70829	2.52898	4.16264	2.0318	2.59664	2.95237	4.7981
2017-07-15 17:20:00	12.9322	12.5722	12.8277	13.6055	14.2698	14.1222	14.4632	15.2198	16.2806	14.4664	3.14604	3.18734	3.29087	2.68696	2.49921	4.14452	2.00889	2.57889	2.91555	4.76734
2017-07-15 17:50:00	12.7283	12.3468	12.6085	13.3818	14.0234	13.8663	14.2049	14.9378	15.9898	14.217	3.09019	3.11949	3.2383	2.62396	2.41199	4.09065	1.94169	2.52634	2.80781	4.67622
2017-07-15 18:20:00	12.2864	11.8584	12.1336	12.8969	13.4895	13.3119	13.6453	14.3267	15.3596	13.6766	2.97254	2.97741	3.12725	2.49249	2.2333	3.97631	1.8037	2.41612	2.58784	4.48473
2017-07-15 18:50:00	11.8445	11.37	11.6587	12.412	12.9556	12.7575	13.0857	13.7156	14.7294	13.1362	2.85937	2.8418	3.02001	2.36761	2.06785	3.86517	1.67551	2.31072	2.3851	4.30108
2017-07-15 19:20:00	11.1307	10.5811	10.8915	11.6288	12.0932	11.8619	12.1817	12.7285	13.7115	12.2632	2.68559	2.63566	2.85449	2.17896	1.82609	3.69216	1.48741	2.15008	2.09061	4.02018
2017-07-15 19:50:00	10.247	9.6044	9.9416	10.6591	11.0255	10.7531	11.0625	11.5063	12.4512	11.1824	2.485	2.40103	2.66207	1.96608	1.56555	3.48864	1.28351	1.96657	1.77587	3.69767
2017-07-15 20:20:00	9.70316	9.00333	9.35707	10.0624	10.3684	10.0708	10.3738	10.7542	11.6756	10.5173	2.36908	2.26715	2.55017	1.84555	1.42405	3.36902	1.17218	1.86152	1.60622	3.5122
2017-07-15 20:50:00	9.66917	8.96577	9.32053	10.0251	10.3274	10.0281	10.3307	10.7072	11.6272	10.4757	2.36202	2.25903	2.54333	1.83827	1.41564	3.36168	1.16555	1.85514	1.59617	3.50092
2017-07-15 21:20:00	9.36326	8.62767	8.99173	9.68939	9.95777	9.64429	9.94329	10.2841	11.1909	10.1016	2.29939	2.18729	2.48263	1.774	1.34218	3.29635	1.10756	1.79873	1.50851	3.40103
2017-07-15 21:50:00	9.2273	8.4774	8.8456	9.5402	9.7935	9.4737	9.7711	10.0961	10.997	9.9353	2.27209	2.15614	2.45612	1.74617	1.31077	3.26772	1.08272	1.77421	1.47112	3.35756
2017-07-15 22:20:00	9.15932	8.40227	8.77253	9.46561	9.71137	9.38841	9.68501	10.0021	10.9001	9.85216	2.25857	2.14073	2.44297	1.73241	1.29534	3.2535	1.07051	1.76208	1.45277	3.33603
2017-07-15 22:50:00	8.75144	7.95147	8.33413	9.01805	9.21857	8.87665	9.16845	9.43801	10.3184	9.35332	2.17908	2.05057	2.36553	1.65213	1.2065	3.16946	1.00009	1.691	1.34738	3.20973
2017-07-15 23:20:00	8.5475	7.72607	8.11493	8.79427	8.97217	8.62077	8.91017	9.15597	10.0275	9.1039	2.14039	2.00692	2.32774	1.6134	1.16439	3.12827	0.966632	1.65654	1.29759	3.14838
2017-07-15 23:50:00	8.44553	7.61337	8.00533	8.68238	8.84897	8.49283	8.78103	9.01495	9.88211	8.97919	2.1213	1.98545	2.30907	1.59437	1.14389	3.10787	0.950326	1.63957	1.27339	3.11815
2017-07-16 00:20:00	8.17361	7.31283	7.71307	8.384	8.52043	8.15165	8.43665	8.63889	9.49433	8.64663	2.07123	1.9293	2.26002	1.54473	1.09097	3.05412	0.908178	1.59518	1.21104	3.03894
2017-07-16 00:50:00	8.03765	7.16257	7.56693	8.23482	8.35617	7.98107	8.26447	8.45087	9.30043	8.48035	2.04664	1.90182	2.23588	1.52049	1.06544	3.02759	0.88781	1.57344	1.18102	3.0001
2017-07-16 01:20:00	7.79972	6.8996	7.3112	7.97374	8.0687	7.68254	7.96314	8.12182	8.96112	8.18936	2.00431	1.85468	2.19427	1.47898	1.02218	2.98173	0.853258	1.5361	1.13026	2.93331
2017-07-16 01:50:00	7.69775	6.7869	7.2016	7.86185	7.9455	7.5546	7.834	7.9808	8.8157	8.06465	1.98644	1.83483	2.17667	1.46154	1.00419	2.96229	0.838866	1.52036	1.10918	2.90514
2017-07-16 02:20:00	7.69775	6.7869	7.2016	7.86185	7.9455	7.5546	7.834	7.9808	8.8157	8.06465	1.98644	1.83483	2.17667	1.46154	1.00419	2.96229	0.838866	1.52036	1.10918	2.90514
2017-07-16 02:50:00	7.59578	6.6742	7.092	7.74996	7.8223	7.42666	7.70486	7.83978	8.67028	7.93994	1.96873	1.8152	2.15921	1.44431	0.986507	2.94297	0.824715	1.50479	1.0885	2.87725
2017-07-16 03:20:00	7.25588	6.29853	6.72667	7.37699	7.41163	7.00019	7.27439	7.36971	8.18555	7.52424	1.91081	1.75126	2.10203	1.38831	0.929793	2.87949	0.77925	1.45404	1.02229	2.78618
2017-07-16 03:50:00	7.08593	6.1107	6.544	7.19051	7.2063	6.78696	7.05916	7.13468	7.94318	7.31639	1.8825	1.72014	2.074	1.36114	0.902671	2.84826	0.757466	1.4293	0.990707	2.74173
2017-07-16 04:20:00	7.01795	6.03557	6.47093	7.11592	7.12417	6.70167	6.97307	7.04067	7.84623	7.23325	1.87129	1.70785	2.0629	1.35041	0.892045	2.83587	0.748923	1.41953	0.97835	2.72415
2017-07-16 04:50:00	7.01795	6.03557	6.47093	7.11592	7.12417	6.70167	6.97307	7.04067	7.84623	7.23325	1.87129	1.70785	2.0629	1.35041	0.892045	2.83587	0.748923	1.41953	0.97835	2.72415
2017-07-16 05:20:00	6.98396	5.998	6.4344	7.07862	7.0831	6.65902	6.93002	6.99366	7.79776	7.19168	1.86571	1.70174	2.05737	1.34509	0.886779	2.82969	0.744688	1.41467	0.97223	2.7154
2017-07-16 05:50:00	7.01795	6.03557	6.47093	7.11592	7.12417	6.70167	6.97307	7.04067	7.84623	7.23325	1.87129	1.70785	2.0629	1.35041	0.892045	2.83587	0.748923	1.41953	0.97835	2.72415
2017-07-16 06:20:00	7.5278	6.59907	7.01893	7.67537	7.74017	7.34137	7.61877	7.74577	8.57333	7.8568	1.957	1.80223	2.14765	1.43293	0.974894	2.93016	0.815415	1.4945	1.07492	2.8588
2017-07-16 06:50:00	8.00366	7.125	7.5304	8.19752	8.3151	7.93842	8.22142	8.40386	9.25196	8.43878	2.04054	1.89502	2.22989	1.51449	1.05915	3.021	0.882789	1.56805	1.17363	2.99046
2017-07-16 07:20:00	8.41154	7.5758	7.9688	8.64508	8.8079	8.45018	8.73798	8.96794	9.83364	8.93762	2.11498	1.97834	2.30288	1.58808	1.13714	3.1011	0.944953	1.63396	1.26543	3.10814
2017-07-16 07:50:00	8.85341	8.06417	8.44373	9.12994	9.34177	9.00459	9.29759	9.57903	10.4638	9.47803	2.19868	2.07275	2.38466	1.67185	1.22812	3.19027	1.01725	1.70849	1.37299	3.24085
2017-07-16 08:20:00	9.39725	8.66523	9.02827	9.72668	9.99883	9.68693	9.98633	10.3311	11.2394	10.1432	2.30627	2.19515	2.4893	1.78103	1.35015	3.30354	1.11386	1.80491	1.51801	3.41199
2017-07-16 08:50:00	9.83912	9.1536	9.5032	10.2115	10.5327	10.2413	10.5459	10.9422	11.8695	10.6836	2.39754	2.2999	2.5777	1.87497	1.45817	3.39854	1.19907	1.88724	1.64704	3.55767
2017-07-16 09:20:00	10.5869	9.98007	10.3069	11.0321	11.4362	11.1796	11.493	11.9764	12.9359	11.5981	2.56032	2.48869	2.73449	2.04538	1.66104	3.56556	1.35839	2.03522	1.89088	3.81853
2017-07-16 09:50:00	10.8928	10.3182	10.6357	11.3677	11.8058	11.5634	11.8804	12.3994	13.3722	11.9722	2.63005	2.57032	2.80136	2.11948	1.75195	3.63623	1.42952	2.09905	2.00076	3.93068
2017-07-16 10:20:00	11.3007	10.769	11.0741	11.8153	12.2986	12.0751	12.3969	12.9635	13.9539	12.4711	2.72599	2.68334	2.89306	2.22247	1.88095	3.73264	1.53018	2.18728	2.15724	4.08535
2017-07-16 10:50:00	11.9465	11.4827	11.7683	12.5239	13.0788	12.8854	13.2148	13.8566	14.8749	13.2609	2.8851	2.87253	3.04442	2.39586	2.10491	3.89054	1.70426	2.33463	2.43043	4.34279
2017-07-16 11:20:00	12.1844	11.7457	12.024	12.785	13.3663	13.184	13.5162	14.1857	15.2142	13.5519	2.94603	2.94555	3.10217	2.4631	2.19398	3.95038	1.77327	2.39138	2.53957	4.44167
2017-07-16 11:50:00	12.6603	12.2716	12.5355	13.3072	13.9412	13.781	14.1188	14.8438	15.8928	14.1339	3.07179	3.0972	3.22096	2.6033	2.38359	4.07285	1.91979	2.50906	2.77279	4.64624
2017-07-16 12:20:00	13.4761	13.1732	13.4123	14.2023	14.9268	14.8045	15.1519	15.9719	17.0562	15.1315	3.29998	3.37556	3.43528	2.86244	2.74755	4.29168	2.19968	2.72442	3.2235	5.01909
2017-07-16 12:50:00	14.0539	13.8119	14.0333	14.8363	15.625	15.5295	15.8837	16.771	17.8802	15.8382	3.47181	3.58774	3.59566	3.06146	3.03849	4.45377	2.42229	2.88807	3.58641	5.30116
2017-07-16 13:20:00	14.2238	13.9997	14.216	15.0228	15.8303	15.7428	16.099	17.0061	18.1226	16.0461	3.52402	3.65264	3.64424	3.12259	3.12979	4.5026	2.49195	2.93804	3.70072	5.38709
2017-07-16 13:50:00	14.8017	14.6383	14.8371	15.6569	16.5284	16.4678	16.8308	17.8052	18.9466	16.7528	3.70751	3.88224	3.81438	3.3397	3.46121	4.67265	2.74414	3.11452	4.11736	5.68984
2017-07-16 14:20:00	15.3115	15.2018	15.3851	16.2163	17.1444	17.1075	17.4765	18.5103	19.6737	17.3763	3.87733	4.09678	3.97109	3.54377	3.78267	4.82802	2.98778	3.27901	4.52377	5.97107
2017-07-16 14:50:00	15.7874	15.7278	15.8965	16.7385	17.7194	17.7045	18.0791	19.1684	20.3524	17.9583	4.04284	4.3077	4.12316	3.74547	4.10958	4.97769	3.23464	3.44037	4.9392	6.24608
2017-07-16 15:20:00	16.0253	15.9907	16.1523	16.9995	18.0068	18.003	18.3804	19.4974	20.6917	18.2493	4.12822	4.41719	4.20136	3.85059	4.28348	5.05426	3.36562	3.524	5.16101	6.3883
2017-07-16 15:50:00	16.5012	16.5167	16.6637	17.5217	18.5818	18.6001	18.9831	20.1555	21.3703	18.8313	4.30444	4.64461	4.36224	4.06975	4.65367	5.21094	3.64371	3.69742	5.63496	6.68253
2017-07-16 16:20:00	16.8751	16.9299	17.0656	17.9319	19.0335	19.0692	19.4566	20.6726	21.9035	19.2886	4.44816	4.83148	4.49296	4.25067	4.96685	5.33745	3.87824	3.83964	6.03769	6.92318
2017-07-16 16:50:00	16.6371	16.6669	16.8099	17.6709	18.746	18.7707	19.1553	20.3436	21.5642	18.9976	4.35616	4.71171	4.40933	4.13463	4.7652	5.25659	3.72731	3.74851	5.7782	6.76905
2017-07-16 17:20:00	16.5352	16.5542	16.7003	17.559	18.6228	18.6427	19.0261	20.2025	21.4188	18.8729	4.31731	4.66129	4.37396	4.08587	4.68131	5.22232	3.66443	3.71013	5.67044	6.70405
2017-07-16 17:50:00	16.943	17.005	17.1387	18.0065	19.1156	19.1545	19.5427	20.7666	22.0004	19.3717	4.4748	4.86625	4.51714	4.28441	5.02601	5.36078	3.92247	3.86608	6.11395	6.96786
2017-07-16 18:20:00	16.7051	16.7421	16.8829	17.7455	18.8282	18.856	19.2414	20.4376	21.6611	19.0807	4.38225	4.74562	4.43306	4.16746	4.82197	5.27957	3.76982	3.77433	5.85118	6.81274
2017-07-16 18:50:00	15.7194	15.6526	15.8235	16.6639	17.6372	17.6192	17.993	19.0744	20.2554	17.8752	4.01877	4.27691	4.10108	3.71597	4.0612	4.95603	3.19817	3.41684	4.8776	6.20603
2017-07-16 19:20:00	14.5977	14.4129	14.6179	15.4331	16.282	16.2119	16.5725	17.5232	18.6558	16.5034	3.64168	3.7996	3.75345	3.2614	3.34041	4.61191	2.65235	3.05105	3.96521	5.5811
2017-07-16 19:50:00	13.3401	13.023	13.2661	14.0531	14.7626	14.6339	14.9797	15.7839	16.8623	14.9653	3.26081	3.32749	3.39859	2.81752	2.68324	4.25441	2.15035	2.68729	3.14359	4.95493
2017-07-16 20:20:00	12.2524	11.8208	12.0971	12.8596	13.4484	13.2693	13.6023	14.2797	15.3111	13.635	2.96368	2.96675	3.11886	2.48266	2.22012	3.96765	1.7935	2.40785	2.57165	4.47033
2017-07-16 20:50:00	11.9805	11.5203	11.8048	12.5612	13.1199	12.9281	13.2579	13.9036	14.9233	13.3025	2.89373	2.88285	3.05261	2.40536	2.11741	3.89903	1.71395	2.34265	2.44573	4.35678
2017-07-16 21:20:00	11.8445	11.37	11.6587	12.412	12.9556	12.7575	13.0857	13.7156	14.7294	13.1362	2.85937	2.8418	3.02001	2.36761	2.06785	3.86517	1.67551	2.31072	2.3851	4.30108
2017-07-16 21:50:00	11.2667	10.7314	11.0376	11.778	12.2575	12.0325	12.3539	12.9165	13.9054	12.4295	2.71786	2.67373	2.8853	2.2137	1.86985	3.7245	1.52153	2.17979	2.14375	4.07223
2017-07-16 22:20:00	10.4509	9.8298	10.1608	10.8829	11.2719	11.009	11.3208	11.7883	12.742	11.4318	2.52992	2.45325	2.70529	2.01328	1.62216	3.53459	1.32793	2.00748	1.84401	3.76972
2017-07-16 22:50:00	9.9071	9.22873	9.57627	10.2861	10.6148	10.3266	10.632	11.0362	11.9665	10.7667	2.4119	2.31646	2.59157	1.88986	1.47554	3.41339	1.21275	1.90024	1.66785	3.58063
2017-07-16 23:20:00	10.4169	9.79223	10.1243	10.8456	11.2308	10.9663	11.2777	11.7413	12.6936	11.3902	2.52238	2.44447	2.69804	2.00534	1.61259	3.52689	1.32042	2.0006	1.83247	3.75761
2017-07-16 23:50:00	10.8588	10.2806	10.5992	11.3304	11.7647	11.5207	11.8373	12.3524	13.3237	11.9307	2.62221	2.56112	2.79385	2.11111	1.74161	3.62831	1.42144	2.09186	1.98824	3.91805
2017-07-17 00:20:00	10.7229	10.1303	10.4531	11.1813	11.6004	11.3502	11.6652	12.1644	13.1298	11.7644	2.59108	2.52465	2.76401	2.07799	1.70085	3.59679	1.38956	2.06334	1.93895	3.86797
2017-07-17 00:50:00	10.0771	9.41657	9.75893	10.4726	10.8202	10.5399	10.8473	11.2713	12.2088	10.9746	2.44818	2.35836	2.62659	1.92759	1.51988	3.45081	1.24763	1.93312	1.72101	3.63868
2017-07-17 01:20:00	9.36326	8.62767	8.99173	9.68939	9.95777	9.64429	9.94329	10.2841	11.1909	10.1016	2.29939	2.18729	2.48263	1.774	1.34218	3.29635	1.10756	1.79873	1.50851	3.40103
2017-07-17 01:50:00	8.95538	8.17687	8.55333	9.24183	9.46497	9.13253	9.42673	9.72005	10.6092	9.60274	2.21846	2.09517	2.40394	1.6918	1.25013	3.21121	1.0347	1.72617	1.39909	3.27227
2017-07-17 02:20:00	8.58149	7.76363	8.15147	8.83156	9.01323	8.66341	8.95321	9.20297	10.076	9.14547	2.14679	2.01413	2.334	1.61979	1.1713	3.13509	0.972129	1.66223	1.30576	3.15853
2017-07-17 02:50:00	8.47952	7.65093	8.04187	8.71967	8.89003	8.53547	8.82407	9.06195	9.93059	9.02076	2.12764	1.99258	2.31528	1.60069	1.15068	3.11465	0.955731	1.64521	1.28141	3.1282
2017-07-17 03:20:00	8.41154	7.5758	7.9688	8.64508	8.8079	8.45018	8.73798	8.96794	9.83364	8.93762	2.11498	1.97834	2.30288	1.58808	1.13714	3.1011	0.944953	1.63396	1.26543	3.10814
2017-07-17 03:50:00	8.47952	7.65093	8.04187	8.71967	8.89003	8.53547	8.82407	9.06195	9.93059	9.02076	2.12764	1.99258	2.31528	1.60069	1.15068	3.11465	0.955731	1.64521	1.28141	3.1282
2017-07-17 04:20:00	8.92139	8.1393	8.5168	9.20453	9.4239	9.08988	9.38368	9.67304	10.5607	9.56117	2.21185	2.08767	2.39749	1.68512	1.24275	3.20421	1.02885	1.72026	1.39033	3.26176
2017-07-17 04:50:00	8.10563	7.2377	7.64	8.30941	8.4383	8.06636	8.35056	8.54488	9.39738	8.56349	2.0589	1.91551	2.24792	1.53256	1.07813	3.04083	0.897936	1.58427	1.19594	3.01946
2017-07-17 05:20:00	8.07164	7.20013	7.60347	8.27211	8.39723	8.02371	8.30751	8.49787	9.34891	8.52192	2.05276	1.90866	2.24189	1.52651	1.07176	3.0342	0.892858	1.57884	1.18846	3.00976
2017-07-17 05:50:00	8.00366	7.125	7.5304	8.19752	8.3151	7.93842	8.22142	8.40386	9.25196	8.43878	2.04054	1.89502	2.22989	1.51449	1.05915	3.021	0.882789	1.56805	1.17363	2.99046
2017-07-17 06:20:00	8.13962	7.27527	7.67653	8.34671	8.47937	8.10901	8.39361	8.59189	9.44585	8.60506	2.06506	1.92239	2.25396	1.53863	1.08453	3.04747	0.903042	1.58972	1.20347	3.02919
2017-07-17 06:50:00	9.36326	8.62767	8.99173	9.68939	9.95777	9.64429	9.94329	10.2841	11.1909	10.1016	2.29939	2.18729	2.48263	1.774	1.34218	3.29635	1.10756	1.79873	1.50851	3.40103
2017-07-17 07:20:00	10.7569	10.1679	10.4896	11.2186	11.6415	11.3928	11.7082	12.2114	13.1783	11.806	2.59882	2.53372	2.77144	2.08622	1.71095	3.60465	1.39746	2.07044	1.95116	3.88043
2017-07-17 07:50:00	10.349	9.7171	10.0512	10.771	11.1487	10.881	11.1916	11.6473	12.5966	11.3071	2.50736	2.427	2.6836	1.98954	1.5936	3.51154	1.30553	1.98692	1.80962	3.73352
2017-07-17 08:20:00	10.5869	9.98007	10.3069	11.0321	11.4362	11.1796	11.493	11.9764	12.9359	11.5981	2.56032	2.48869	2.73449	2.04538	1.66104	3.56556	1.35839	2.03522	1.89088	3.81853
2017-07-17 08:50:00	11.1987	10.6563	10.9645	11.7034	12.1754	11.9472	12.2678	12.8225	13.8085	12.3464	2.70168	2.65463	2.86985	2.19626	1.84784	3.7083	1.50437	2.16488	2.11701	4.04612
2017-07-17 09:20:00	11.8785	11.4076	11.6952	12.4493	12.9967	12.8001	13.1287	13.7626	14.7779	13.1778	2.86792	2.85201	3.02813	2.37699	2.08013	3.87361	1.68504	2.31866	2.40011	4.31494
2017-07-17 09:50:00	12.6943	12.3092	12.572	13.3445	13.9823	13.8237	14.1619	14.8908	15.9413	14.1754	3.08097	3.10833	3.22961	2.61361	2.39775	4.08174	1.93071	2.51768	2.79024	4.6612
2017-07-17 10:20:00	13.3061	12.9854	13.2296	14.0158	14.7215	14.5913	14.9367	15.7369	16.8138	14.9237	3.25108	3.31557	3.38948	2.8064	2.6674	4.24514	2.13819	2.67808	3.12392	4.93902
2017-07-17 10:50:00	13.8499	13.5865	13.8141	14.6125	15.3786	15.2736	15.6254	16.489	17.5894	15.5888	3.41016	3.51137	3.53822	2.98969	2.93245	4.39587	2.34126	2.82922	3.45388	5.19984
2017-07-17 11:20:00	14.8017	14.6383	14.8371	15.6569	16.5284	16.4678	16.8308	17.8052	18.9466	16.7528	3.70751	3.88224	3.81438	3.3397	3.46121	4.67265	2.74414	3.11452	4.11736	5.68984
2017-07-17 11:50:00	15.3455	15.2394	15.4216	16.2536	17.1855	17.1501	17.5195	18.5573	19.7222	17.4179	3.88892	4.11149	3.98177	3.55781	3.80513	4.83856	3.00477	3.29028	4.55225	5.99031
2017-07-17 12:20:00	15.8554	15.8029	15.9696	16.8131	17.8015	17.7898	18.1652	19.2624	20.4493	18.0415	4.06705	4.3387	4.14535	3.77521	4.15853	4.99945	3.27154	3.46406	5.00159	6.28639
2017-07-17 12:50:00	16.2632	16.2537	16.408	17.2606	18.2943	18.3016	18.6818	19.8265	21.031	18.5403	4.21541	4.52947	4.28104	3.95865	4.46474	5.132	3.50191	3.60967	5.39278	6.53376
2017-07-17 13:20:00	16.6031	16.6294	16.7733	17.6336	18.705	18.728	19.1122	20.2965	21.5157	18.956	4.34317	4.69485	4.39751	4.11831	4.73707	5.24514	3.70623	3.73568	5.74205	6.74732
2017-07-17 13:50:00	17.079	17.1553	17.2848	18.1557	19.2799	19.3251	19.7149	20.9546	22.1943	19.538	4.52856	4.93656	4.5659	4.35271	5.14647	5.40775	4.01246	3.91951	6.26936	7.05808
2017-07-17 14:20:00	17.6228	17.7564	17.8693	18.7525	19.937	20.0074	20.4036	21.7067	22.9699	20.2031	4.75015	5.22807	4.76626	4.63698	5.65784	5.59976	4.39354	4.1407	6.93155	7.4308
2017-07-17 14:50:00	17.6228	17.7564	17.8693	18.7525	19.937	20.0074	20.4036	21.7067	22.9699	20.2031	4.75015	5.22807	4.76626	4.63698	5.65784	5.59976	4.39354	4.1407	6.93155	7.4308
2017-07-17 15:20:00	17.2829	17.3807	17.504	18.3795	19.5263	19.581	19.9732	21.2367	22.4852	19.7874	4.61042	5.04392	4.64003	4.45721	5.33258	5.47897	4.15133	4.00103	6.50993	7.19561
2017-07-17 15:50:00	17.2829	17.3807	17.504	18.3795	19.5263	19.581	19.9732	21.2367	22.4852	19.7874	4.61042	5.04392	4.64003	4.45721	5.33258	5.47897	4.15133	4.00103	6.50993	7.19561
2017-07-17 16:20:00	17.181	17.268	17.3944	18.2676	19.4031	19.453	19.844	21.0957	22.3398	19.6627	4.56931	4.98995	4.60282	4.40465	5.2387	5.44324	4.08131	3.96006	6.38851	7.12651
2017-07-17 16:50:00	17.011	17.0802	17.2117	18.0811	19.1978	19.2398	19.6288	20.8606	22.0974	19.4548	4.5016	4.90128	4.54146	4.31843	5.08588	5.38421	3.96721	3.8927	6.19117	7.01282
2017-07-17 17:20:00	16.5691	16.5918	16.7368	17.5963	18.6639	18.6854	19.0692	20.2495	21.4672	18.9144	4.33022	4.67804	4.38572	4.10206	4.70911	5.23372	3.68527	3.72288	5.70613	6.72565
2017-07-17 17:50:00	15.8554	15.8029	15.9696	16.8131	17.8015	17.7898	18.1652	19.2624	20.4493	18.0415	4.06705	4.3387	4.14535	3.77521	4.15853	4.99945	3.27154	3.46406	5.00159	6.28639
2017-07-17 18:20:00	15.5494	15.4648	15.6408	16.4774	17.4319	17.406	17.7778	18.8393	20.013	17.6673	3.95922	4.20091	4.04641	3.64322	3.94274	4.90228	3.10876	3.35872	4.72693	6.10703
2017-07-17 18:50:00	14.6997	14.5256	14.7275	15.545	16.4052	16.3398	16.7016	17.6642	18.8012	16.6281	3.67445	3.8407	3.78379	3.30032	3.40027	4.64218	2.69785	3.08262	4.04057	5.63521
2017-07-17 19:20:00	14.1559	13.9246	14.1429	14.9482	15.7482	15.6575	16.0129	16.9121	18.0256	15.963	3.50304	3.62654	3.62473	3.09799	3.09295	4.483	2.46385	2.91795	3.65457	5.35255
2017-07-17 19:50:00	13.9519	13.6992	13.9237	14.7244	15.5018	15.4016	15.7546	16.63	17.7348	15.7135	3.44085	3.54935	3.56682	3.02536	2.985	4.42473	2.38143	2.85849	3.51952	5.25025
2017-07-17 20:20:00	13.68	13.3986	13.6315	14.4261	15.1732	15.0604	15.4102	16.254	17.347	15.381	3.35963	3.44897	3.49105	2.93116	2.84691	4.3482	2.27581	2.78109	3.34719	5.11688
2017-07-17 20:50:00	13.0682	12.7224	12.9739	13.7547	14.434	14.2928	14.6354	15.4079	16.4745	14.6327	3.18384	3.23338	3.32639	2.72979	2.55911	4.18083	2.05498	2.61452	2.98966	4.82907
2017-07-17 21:20:00	12.4903	12.0838	12.3528	13.1207	13.7359	13.5678	13.9036	14.6087	15.6504	13.926	3.02627	3.04216	3.17802	2.55233	2.31407	4.02868	1.86612	2.46638	2.68714	4.57212
2017-07-17 21:50:00	12.6263	12.2341	12.4989	13.2699	13.9002	13.7384	14.0758	14.7968	15.8443	14.0923	3.06263	3.08611	3.21232	2.59302	2.36952	4.06398	1.90893	2.50046	2.75544	4.63132
2017-07-17 22:20:00	12.6943	12.3092	12.572	13.3445	13.9823	13.8237	14.1619	14.8908	15.9413	14.1754	3.08097	3.10833	3.22961	2.61361	2.39775	4.08174	1.93071	2.51768	2.79024	4.6612
2017-07-17 22:50:00	12.6603	12.2716	12.5355	13.3072	13.9412	13.781	14.1188	14.8438	15.8928	14.1339	3.07179	3.0972	3.22096	2.6033	2.38359	4.07285	1.91979	2.50906	2.77279	4.64624
2017-07-17 23:20:00	12.2524	11.8208	12.0971	12.8596	13.4484	13.2693	13.6023	14.2797	15.3111	13.635	2.96368	2.96675	3.11886	2.48266	2.22012	3.96765	1.7935	2.40785	2.57165	4.47033
2017-07-17 23:50:00	12.3204	11.896	12.1701	12.9342	13.5306	13.3545	13.6883	14.3737	15.4081	13.7182	2.98143	2.9881	3.13565	2.50237	2.24656	3.98499	1.81395	2.42443	2.60413	4.49918
2017-07-18 00:20:00	11.8785	11.4076	11.6952	12.4493	12.9967	12.8001	13.1287	13.7626	14.7779	13.1778	2.86792	2.85201	3.02813	2.37699	2.08013	3.87361	1.68504	2.31866	2.40011	4.31494
2017-07-18 00:50:00	11.9125	11.4452	11.7317	12.4866	13.0378	12.8428	13.1718	13.8096	14.8264	13.2193	2.8765	2.86225	3.03626	2.38641	2.09249	3.88206	1.69462	2.32663	2.41522	4.32884
2017-07-18 01:20:00	12.5583	12.1589	12.4259	13.1953	13.818	13.6531	13.9897	14.7028	15.7474	14.0092	3.0444	3.06406	3.19513	2.5726	2.34163	4.04629	1.88741	2.48336	2.72107	4.60162
2017-07-18 01:50:00	12.2864	11.8584	12.1336	12.8969	13.4895	13.3119	13.6453	14.3267	15.3596	13.6766	2.97254	2.97741	3.12725	2.49249	2.2333	3.97631	1.8037	2.41612	2.58784	4.48473
2017-07-18 02:20:00	12.7283	12.3468	12.6085	13.3818	14.0234	13.8663	14.2049	14.9378	15.9898	14.217	3.09019	3.11949	3.2383	2.62396	2.41199	4.09065	1.94169	2.52634	2.80781	4.67622
2017-07-18 02:50:00	12.9662	12.6097	12.8643	13.6428	14.3108	14.1648	14.5062	15.2668	16.3291	14.508	3.15545	3.19879	3.29971	2.6976	2.51405	4.15357	2.02031	2.58775	2.9339	4.78269
2017-07-18 03:20:00	12.2184	11.7833	12.0605	12.8223	13.4074	13.2266	13.5592	14.2327	15.2627	13.5935	2.95484	2.95613	3.1105	2.47286	2.20701	3.95901	1.78336	2.3996	2.55556	4.45598
2017-07-18 03:50:00	12.4903	12.0838	12.3528	13.1207	13.7359	13.5678	13.9036	14.6087	15.6504	13.926	3.02627	3.04216	3.17802	2.55233	2.31407	4.02868	1.86612	2.46638	2.68714	4.57212
2017-07-18 04:20:00	12.0825	11.633	11.9144	12.6731	13.2431	13.056	13.387	14.0447	15.0688	13.4272	2.91976	2.91403	3.07729	2.43406	2.15536	3.92462	1.74336	2.36689	2.49221	4.39902
2017-07-18 04:50:00	12.0145	11.5579	11.8413	12.5985	13.161	12.9707	13.3009	13.9506	14.9718	13.344	2.90238	2.89321	3.06081	2.41489	2.12999	3.90754	1.7237	2.3507	2.46112	4.37081
2017-07-18 05:20:00	12.0825	11.633	11.9144	12.6731	13.2431	13.056	13.387	14.0447	15.0688	13.4272	2.91976	2.91403	3.07729	2.43406	2.15536	3.92462	1.74336	2.36689	2.49221	4.39902
2017-07-18 05:50:00	12.3884	11.9711	12.2432	13.0088	13.6127	13.4398	13.7744	14.4677	15.505	13.8013	2.99929	3.00961	3.15253	2.52224	2.27333	4.00241	1.83464	2.44112	2.63702	4.52821
2017-07-18 06:20:00	12.3884	11.9711	12.2432	13.0088	13.6127	13.4398	13.7744	14.4677	15.505	13.8013	2.99929	3.00961	3.15253	2.52224	2.27333	4.00241	1.83464	2.44112	2.63702	4.52821
2017-07-18 06:50:00	12.6603	12.2716	12.5355	13.3072	13.9412	13.781	14.1188	14.8438	15.8928	14.1339	3.07179	3.0972	3.22096	2.6033	2.38359	4.07285	1.91979	2.50906	2.77279	4.64624
2017-07-18 07:20:00	13.1022	12.76	13.0104	13.792	14.4751	14.3354	14.6784	15.4549	16.523	14.6743	3.19336	3.245	3.33533	2.74061	2.57431	4.18996	2.06666	2.62351	3.00848	4.84462
2017-07-18 07:50:00	13.9179	13.6616	13.8872	14.6871	15.4607	15.3589	15.7115	16.583	17.6863	15.672	3.43059	3.53664	3.55726	3.01342	2.96738	4.41509	2.36797	2.8487	3.4975	5.23339
2017-07-18 08:20:00	14.0539	13.8119	14.0333	14.8363	15.625	15.5295	15.8837	16.771	17.8802	15.8382	3.47181	3.58774	3.59566	3.06146	3.03849	4.45377	2.42229	2.88807	3.58641	5.30116
2017-07-18 08:50:00	14.6657	14.4881	14.6909	15.5077	16.3642	16.2972	16.6586	17.6172	18.7527	16.5865	3.6635	3.82695	3.77365	3.28729	3.3802	4.63207	2.6826	3.07206	4.01529	5.61711
2017-07-18 09:20:00	14.9376	14.7886	14.9832	15.806	16.6927	16.6383	17.0029	17.9932	19.1405	16.9191	3.75206	3.93832	3.85556	3.39294	3.54416	4.71358	2.8071	3.15756	4.22203	5.76352
2017-07-18 09:50:00	15.1076	14.9764	15.1659	15.9925	16.898	16.8516	17.2182	18.2283	19.3829	17.1269	3.80849	4.00957	3.90765	3.46069	3.65065	4.76526	2.88783	3.2122	4.3566	5.85695
2017-07-18 10:20:00	15.6174	15.5399	15.7139	16.552	17.514	17.4913	17.8639	18.9334	20.11	17.7505	3.98293	4.23115	4.06819	3.67215	3.9897	4.92371	3.14422	3.38185	4.78663	6.14644
2017-07-18 10:50:00	15.8554	15.8029	15.9696	16.8131	17.8015	17.7898	18.1652	19.2624	20.4493	18.0415	4.06705	4.3387	4.14535	3.77521	4.15853	4.99945	3.27154	3.46406	5.00159	6.28639
2017-07-18 11:20:00	15.8893	15.8405	16.0061	16.8503	17.8426	17.8324	18.2082	19.3094	20.4978	18.083	4.07921	4.35429	4.15649	3.79016	4.18323	5.01036	3.29014	3.47597	5.03307	6.30664
2017-07-18 11:50:00	16.5352	16.5542	16.7003	17.559	18.6228	18.6427	19.0261	20.2025	21.4188	18.8729	4.31731	4.66129	4.37396	4.08587	4.68131	5.22232	3.66443	3.71013	5.67044	6.70405
2017-07-18 12:20:00	16.943	17.005	17.1387	18.0065	19.1156	19.1545	19.5427	20.7666	22.0004	19.3717	4.4748	4.86625	4.51714	4.28441	5.02601	5.36078	3.92247	3.86608	6.11395	6.96786
2017-07-18 12:50:00	16.8751	16.9299	17.0656	17.9319	19.0335	19.0692	19.4566	20.6726	21.9035	19.2886	4.44816	4.83148	4.49296	4.25067	4.96685	5.33745	3.87824	3.83964	6.03769	6.92318
2017-07-18 13:20:00	17.181	17.268	17.3944	18.2676	19.4031	19.453	19.844	21.0957	22.3398	19.6627	4.56931	4.98995	4.60282	4.40465	5.2387	5.44324	4.08131	3.96006	6.38851	7.12651
2017-07-18 13:50:00	17.5209	17.6437	17.7597	18.6406	19.8138	19.8795	20.2745	21.5657	22.8245	20.0784	4.70779	5.17213	4.72804	4.5823	5.55823	5.56324	4.31943	4.0983	6.80227	7.35944
2017-07-18 14:20:00	17.7928	17.9442	18.052	18.939	20.1423	20.2207	20.6189	21.9418	23.2123	20.4109	4.8216	5.32266	4.83066	4.72957	5.82784	5.66115	4.5199	4.21235	7.1525	7.55126
2017-07-18 14:50:00	17.7928	17.9442	18.052	18.939	20.1423	20.2207	20.6189	21.9418	23.2123	20.4109	4.8216	5.32266	4.83066	4.72957	5.82784	5.66115	4.5199	4.21235	7.1525	7.55126
2017-07-18 15:20:00	17.8608	18.0193	18.1251	19.0136	20.2244	20.306	20.705	22.0358	23.3092	20.4941	4.85047	5.36097	4.85666	4.76712	5.89726	5.68589	4.57145	4.24136	7.24283	7.59999
2017-07-18 15:50:00	17.8268	17.9818	18.0885	18.9763	20.1834	20.2633	20.6619	21.9888	23.2608	20.4525	4.83601	5.34178	4.84364	4.74831	5.86245	5.67351	4.5456	4.22683	7.19752	7.57559
2017-07-18 16:20:00	17.9287	18.0945	18.1981	19.0881	20.3066	20.3912	20.791	22.1298	23.4062	20.5772	4.87952	5.39955	4.8828	4.80497	5.96751	5.71075	4.62359	4.27056	7.33431	7.64904
2017-07-18 16:50:00	17.9287	18.0945	18.1981	19.0881	20.3066	20.3912	20.791	22.1298	23.4062	20.5772	4.87952	5.39955	4.8828	4.80497	5.96751	5.71075	4.62359	4.27056	7.33431	7.64904
2017-07-18 17:20:00	17.5888	17.7188	17.8328	18.7152	19.8959	19.9648	20.3606	21.6597	22.9214	20.1615	4.73599	5.20936	4.75348	4.61868	5.62444	5.58756	4.3687	4.12652	6.88819	7.40694
2017-07-18 17:50:00	16.909	16.9675	17.1021	17.9692	19.0746	19.1118	19.4996	20.7196	21.952	19.3301	4.46146	4.84883	4.50503	4.26751	4.99634	5.3491	3.90029	3.85284	6.0757	6.94548
2017-07-18 18:20:00	16.0933	16.0659	16.2253	17.0741	18.089	18.0883	18.4665	19.5914	20.7886	18.3324	4.15295	4.44899	4.22397	3.88116	4.33451	5.07635	3.40401	3.54827	5.2262	6.42953
2017-07-18 18:50:00	15.6854	15.6151	15.7869	16.6266	17.5962	17.5766	17.95	19.0274	20.2069	17.8336	4.00679	4.2616	4.09009	3.7013	4.03723	4.94523	3.18008	3.40514	4.84708	6.18611
2017-07-18 19:20:00	15.3795	15.277	15.4581	16.2909	17.2266	17.1927	17.5625	18.6043	19.7707	17.4595	3.90055	4.12626	3.99247	3.57191	3.82773	4.84912	3.02185	3.30159	4.58091	6.00961
2017-07-18 19:50:00	15.1076	14.9764	15.1659	15.9925	16.898	16.8516	17.2182	18.2283	19.3829	17.1269	3.80849	4.00957	3.90765	3.46069	3.65065	4.76526	2.88783	3.2122	4.3566	5.85695
2017-07-18 20:20:00	14.6997	14.5256	14.7275	15.545	16.4052	16.3398	16.7016	17.6642	18.8012	16.6281	3.67445	3.8407	3.78379	3.30032	3.40027	4.64218	2.69785	3.08262	4.04057	5.63521
2017-07-18 20:50:00	14.6657	14.4881	14.6909	15.5077	16.3642	16.2972	16.6586	17.6172	18.7527	16.5865	3.6635	3.82695	3.77365	3.28729	3.3802	4.63207	2.6826	3.07206	4.01529	5.61711
2017-07-18 21:20:00	14.3258	14.1124	14.3256	15.1347	15.9535	15.8707	16.2281	17.1471	18.268	16.1708	3.55573	3.69215	3.67371	3.15985	3.18588	4.53215	2.53471	2.96844	3.77106	5.43932
2017-07-18 21:50:00	14.1219	13.887	14.1064	14.9109	15.7071	15.6148	15.9698	16.8651	17.9772	15.9214	3.4926	3.61356	3.61502	3.08577	3.07469	4.47324	2.44992	2.90795	3.6317	5.33537
2017-07-18 22:20:00	13.9519	13.6992	13.9237	14.7244	15.5018	15.4016	15.7546	16.63	17.7348	15.7135	3.44085	3.54935	3.56682	3.02536	2.985	4.42473	2.38143	2.85849	3.51952	5.25025
2017-07-18 22:50:00	13.612	13.3235	13.5584	14.3515	15.0911	14.9751	15.3241	16.16	17.2501	15.2978	3.33963	3.42432	3.47236	2.90807	2.81339	4.32928	2.25015	2.76207	3.30544	5.08408
2017-07-18 23:20:00	13.3741	13.0605	13.3027	14.0904	14.8036	14.6766	15.0228	15.8309	16.9107	15.0068	3.27056	3.33944	3.40773	2.82869	2.69917	4.2637	2.16258	2.69652	3.16338	4.97089
2017-07-18 23:50:00	13.3061	12.9854	13.2296	14.0158	14.7215	14.5913	14.9367	15.7369	16.8138	14.9237	3.25108	3.31557	3.38948	2.8064	2.6674	4.24514	2.13819	2.67808	3.12392	4.93902
2017-07-19 00:20:00	13.0682	12.7224	12.9739	13.7547	14.434	14.2928	14.6354	15.4079	16.4745	14.6327	3.18384	3.23338	3.32639	2.72979	2.55911	4.18083	2.05498	2.61452	2.98966	4.82907
2017-07-19 00:50:00	12.7623	12.3843	12.6451	13.4191	14.0644	13.909	14.248	14.9848	16.0382	14.2586	3.09943	3.1307	3.247	2.63436	2.42631	4.09958	1.95273	2.53502	2.82548	4.69128
2017-07-19 01:20:00	12.6603	12.2716	12.5355	13.3072	13.9412	13.781	14.1188	14.8438	15.8928	14.1339	3.07179	3.0972	3.22096	2.6033	2.38359	4.07285	1.91979	2.50906	2.77279	4.64624
2017-07-19 01:50:00	12.5923	12.1965	12.4624	13.2326	13.8591	13.6957	14.0327	14.7498	15.7959	14.0507	3.0535	3.07507	3.20371	2.58279	2.35554	4.05512	1.89814	2.4919	2.7382	4.61645
2017-07-19 02:20:00	12.4564	12.0462	12.3163	13.0834	13.6948	13.5251	13.8605	14.5617	15.602	13.8844	3.01725	3.03127	3.1695	2.54226	2.3004	4.0199	1.85557	2.45793	2.67032	4.55744
2017-07-19 02:50:00	12.1165	11.6706	11.9509	12.7104	13.2842	13.0987	13.4301	14.0917	15.1172	13.4688	2.92849	2.9245	3.08556	2.4437	2.16816	3.93319	1.75327	2.37503	2.5079	4.41319
2017-07-19 03:20:00	11.7766	11.2949	11.5856	12.3375	12.8735	12.6722	12.9996	13.6216	14.6325	13.0531	2.84235	2.82149	3.00384	2.34896	2.04351	3.84835	1.65662	2.29492	2.35535	4.27351
2017-07-19 03:50:00	12.1844	11.7457	12.024	12.785	13.3663	13.184	13.5162	14.1857	15.2142	13.5519	2.94603	2.94555	3.10217	2.4631	2.19398	3.95038	1.77327	2.39138	2.53957	4.44167
2017-07-19 04:20:00	12.1165	11.6706	11.9509	12.7104	13.2842	13.0987	13.4301	14.0917	15.1172	13.4688	2.92849	2.9245	3.08556	2.4437	2.16816	3.93319	1.75327	2.37503	2.5079	4.41319
2017-07-19 04:50:00	11.8105	11.3325	11.6221	12.3747	12.9146	12.7148	13.0426	13.6686	14.681	13.0946	2.85085	2.83162	3.01191	2.35827	2.05565	3.85675	1.66604	2.3028	2.37018	4.28727
2017-07-19 05:20:00	11.6746	11.1822	11.476	12.2256	12.7503	12.5443	12.8705	13.4806	14.4871	12.9283	2.817	2.7913	2.97975	2.32126	2.00753	3.82326	1.62867	2.27141	2.31142	4.23247
2017-07-19 05:50:00	11.9125	11.4452	11.7317	12.4866	13.0378	12.8428	13.1718	13.8096	14.8264	13.2193	2.8765	2.86225	3.03626	2.38641	2.09249	3.88206	1.69462	2.32663	2.41522	4.32884
2017-07-19 06:20:00	12.1165	11.6706	11.9509	12.7104	13.2842	13.0987	13.4301	14.0917	15.1172	13.4688	2.92849	2.9245	3.08556	2.4437	2.16816	3.93319	1.75327	2.37503	2.5079	4.41319
2017-07-19 06:50:00	12.6943	12.3092	12.572	13.3445	13.9823	13.8237	14.1619	14.8908	15.9413	14.1754	3.08097	3.10833	3.22961	2.61361	2.39775	4.08174	1.93071	2.51768	2.79024	4.6612
2017-07-19 07:20:00	13.4081	13.0981	13.3392	14.1277	14.8447	14.7192	15.0658	15.8779	16.9592	15.0484	3.28034	3.35144	3.41689	2.83989	2.7152	4.27301	2.17487	2.70579	3.18329	4.98691
2017-07-19 07:50:00	13.51	13.2108	13.4488	14.2396	14.9679	14.8472	15.195	16.0189	17.1046	15.1731	3.30985	3.38768	3.44451	2.87378	2.76386	4.30105	2.21219	2.73379	3.24379	5.03526
2017-07-19 08:20:00	14.0879	13.8494	14.0699	14.8736	15.666	15.5722	15.9268	16.8181	17.9287	15.8798	3.48219	3.60062	3.60533	3.07359	3.05654	4.46349	2.43607	2.89799	3.60898	5.31823
2017-07-19 08:50:00	14.2918	14.0748	14.2891	15.0974	15.9124	15.8281	16.1851	17.1001	18.2195	16.1292	3.54513	3.67893	3.66386	3.14738	3.16707	4.52228	2.52038	2.95827	3.74747	5.42186
2017-07-19 09:20:00	14.6997	14.5256	14.7275	15.545	16.4052	16.3398	16.7016	17.6642	18.8012	16.6281	3.67445	3.8407	3.78379	3.30032	3.40027	4.64218	2.69785	3.08262	4.04057	5.63521
2017-07-19 09:50:00	15.2775	15.1643	15.3485	16.179	17.1034	17.0648	17.4334	18.4633	19.6253	17.3348	3.86577	4.08211	3.96045	3.52979	3.76034	4.8175	2.97088	3.26778	4.49547	5.9519
2017-07-19 10:20:00	16.0253	15.9907	16.1523	16.9995	18.0068	18.003	18.3804	19.4974	20.6917	18.2493	4.12822	4.41719	4.20136	3.85059	4.28348	5.05426	3.36562	3.524	5.16101	6.3883
2017-07-19 10:50:00	16.3312	16.3288	16.4811	17.3352	18.3764	18.3869	18.7679	19.9205	21.1279	18.6234	4.24066	4.56208	4.30409	3.99008	4.51793	5.15443	3.54185	3.63453	5.46089	6.57592
2017-07-19 11:20:00	16.4332	16.4415	16.5907	17.4471	18.4996	18.5148	18.897	20.0615	21.2733	18.7481	4.27881	4.61142	4.33889	4.03769	4.59889	5.18826	3.60262	3.67213	5.56468	6.63968
2017-07-19 11:50:00	16.6371	16.6669	16.8099	17.6709	18.746	18.7707	19.1553	20.3436	21.5642	18.9976	4.35616	4.71171	4.40933	4.13463	4.7652	5.25659	3.72731	3.74851	5.7782	6.76905
2017-07-19 12:20:00	16.3312	16.3288	16.4811	17.3352	18.3764	18.3869	18.7679	19.9205	21.1279	18.6234	4.24066	4.56208	4.30409	3.99008	4.51793	5.15443	3.54185	3.63453	5.46089	6.57592
2017-07-19 12:50:00	17.011	17.0802	17.2117	18.0811	19.1978	19.2398	19.6288	20.8606	22.0974	19.4548	4.5016	4.90128	4.54146	4.31843	5.08588	5.38421	3.96721	3.8927	6.19117	7.01282
2017-07-19 13:20:00	17.8948	18.0569	18.1616	19.0509	20.2655	20.3486	20.748	22.0828	23.3577	20.5357	4.86498	5.38022	4.86971	4.78601	5.93228	5.69831	4.59745	4.25594	7.28843	7.62447
2017-07-19 13:50:00	18.5406	18.7707	18.8557	19.7595	21.0458	21.1589	21.5659	22.9759	24.2787	21.3255	5.14894	5.75957	5.1245	5.15941	6.63862	5.93936	5.12046	4.54264	8.2114	8.10493
2017-07-19 14:20:00	19.2883	19.5971	19.6595	20.58	21.9492	22.0971	22.5129	24.0101	25.3451	22.24	5.49851	6.23235	5.43622	5.62832	7.56219	6.23125	5.80082	4.89882	9.42707	8.69919
2017-07-19 14:50:00	19.0164	19.2966	19.3672	20.2816	21.6207	21.7559	22.1685	23.634	24.9573	21.9075	5.36873	6.0561	5.32074	5.45307	7.21235	6.12349	5.54354	4.76618	8.96547	8.47822
2017-07-19 15:20:00	19.0844	19.3717	19.4403	20.3562	21.7028	21.8412	22.2546	23.728	25.0543	21.9906	5.40088	6.09969	5.34938	5.49636	7.29826	6.15025	5.60677	4.799	9.07871	8.53293
2017-07-19 15:50:00	19.3903	19.7098	19.7691	20.6919	22.0724	22.2251	22.6421	24.1511	25.4905	22.3647	5.54798	6.29975	5.48018	5.69548	7.69771	6.27215	5.90035	4.94951	9.60623	8.78354
2017-07-19 16:20:00	19.6282	19.9728	20.0248	20.953	22.3599	22.5236	22.9434	24.4801	25.8298	22.6557	5.66516	6.45989	5.58412	5.85532	8.02345	6.36863	6.13927	5.06983	10.0376	8.98353
2017-07-19 16:50:00	18.9484	19.2215	19.2941	20.207	21.5386	21.6706	22.0824	23.54	24.8604	21.8243	5.33677	6.01282	5.29225	5.41012	7.12744	6.09684	5.48103	4.73358	8.85365	8.42386
2017-07-19 17:20:00	17.3509	17.4558	17.5771	18.4541	19.6084	19.6663	20.0593	21.3307	22.5821	19.8705	4.63803	5.08022	4.66501	4.4926	5.3961	5.50291	4.19868	4.02859	6.59215	7.24204
2017-07-19 17:50:00	16.977	17.0426	17.1752	18.0438	19.1567	19.1971	19.5857	20.8136	22.0489	19.4133	4.48818	4.88373	4.52928	4.30139	5.05586	5.37248	3.94478	3.87937	6.15244	6.9903
2017-07-19 18:20:00	16.2292	16.2161	16.3715	17.2233	18.2532	18.2589	18.6387	19.7795	20.9825	18.4987	4.20284	4.51326	4.26957	3.94303	4.43839	5.12082	3.48211	3.59731	5.35905	6.51278
2017-07-19 18:50:00	15.7194	15.6526	15.8235	16.6639	17.6372	17.6192	17.993	19.0744	20.2554	17.8752	4.01877	4.27691	4.10108	3.71597	4.0612	4.95603	3.19817	3.41684	4.8776	6.20603
2017-07-19 19:20:00	15.4815	15.3897	15.5677	16.4028	17.3498	17.3207	17.6917	18.7453	19.9161	17.5842	3.93565	4.17089	4.02475	3.61453	3.89633	4.88095	3.0737	3.33575	4.66797	6.06787
2017-07-19 19:50:00	15.2095	15.0891	15.2755	16.1044	17.0212	16.9795	17.3473	18.3693	19.5283	17.2516	3.84275	4.05294	3.93924	3.50198	3.71607	4.79654	2.93738	3.24543	4.4394	5.91374
2017-07-19 20:20:00	15.0056	14.8637	15.0563	15.8806	16.7748	16.7236	17.089	18.0872	19.2375	17.0022	3.77453	3.96667	3.87631	3.41988	3.58638	4.73419	2.83912	3.1793	4.27535	5.80071
2017-07-19 20:50:00	14.9376	14.7886	14.9832	15.806	16.6927	16.6383	17.0029	17.9932	19.1405	16.9191	3.75206	3.93832	3.85556	3.39294	3.54416	4.71358	2.8071	3.15756	4.22203	5.76352
2017-07-19 21:20:00	14.9376	14.7886	14.9832	15.806	16.6927	16.6383	17.0029	17.9932	19.1405	16.9191	3.75206	3.93832	3.85556	3.39294	3.54416	4.71358	2.8071	3.15756	4.22203	5.76352
2017-07-19 21:50:00	14.9036	14.751	14.9467	15.7687	16.6516	16.5957	16.9599	17.9462	19.092	16.8775	3.74087	3.92423	3.84522	3.37955	3.52324	4.70332	2.79123	3.14674	4.19561	5.74501
2017-07-19 22:20:00	15.0736	14.9389	15.1293	15.9552	16.857	16.8089	17.1751	18.1812	19.3344	17.0853	3.79713	3.99522	3.89718	3.44703	3.6291	4.75488	2.8715	3.20119	4.32935	5.83814
2017-07-19 22:50:00	14.9716	14.8262	15.0197	15.8433	16.7338	16.681	17.046	18.0402	19.189	16.9606	3.76327	3.95247	3.86592	3.40638	3.56521	4.72387	2.82306	3.16841	4.2486	5.78208
2017-07-19 23:20:00	14.8696	14.7135	14.9101	15.7314	16.6106	16.553	16.9168	17.8992	19.0436	16.8359	3.72972	3.91018	3.83492	3.36621	3.50244	4.69307	2.77544	3.13596	4.16937	5.72656
2017-07-19 23:50:00	14.3938	14.1875	14.3987	15.2093	16.0356	15.956	16.3142	17.2411	18.3649	16.2539	3.57703	3.71872	3.69348	3.18494	3.22383	4.55196	2.56362	2.98888	3.81869	5.47443
2017-07-20 00:20:00	14.0879	13.8494	14.0699	14.8736	15.666	15.5722	15.9268	16.8181	17.9287	15.8798	3.48219	3.60062	3.60533	3.07359	3.05654	4.46349	2.43607	2.89799	3.60898	5.31823
2017-07-20 00:50:00	13.544	13.2484	13.4853	14.2769	15.009	14.8898	15.238	16.0659	17.1531	15.2147	3.31975	3.39985	3.45377	2.88517	2.78028	4.31044	2.22477	2.74318	3.26421	5.05148
2017-07-20 01:20:00	13.4761	13.1732	13.4123	14.2023	14.9268	14.8045	15.1519	15.9719	17.0562	15.1315	3.29998	3.37556	3.43528	2.86244	2.74755	4.29168	2.19968	2.72442	3.2235	5.01909
2017-07-20 01:50:00	13.2721	12.9478	13.1931	13.9785	14.6804	14.5487	14.8937	15.6899	16.7653	14.8821	3.24139	3.30371	3.3804	2.79533	2.65165	4.2359	2.1261	2.66891	3.10438	4.92316
2017-07-20 02:20:00	13.4421	13.1357	13.3757	14.165	14.8858	14.7619	15.1089	15.9249	17.0077	15.09	3.29014	3.36347	3.42607	2.85114	2.73133	4.28233	2.18724	2.71509	3.20333	5.00297
2017-07-20 02:50:00	13.1362	12.7976	13.0469	13.8293	14.5162	14.3781	14.7215	15.5019	16.5714	14.7159	3.20291	3.25666	3.3443	2.75147	2.58959	4.19911	2.07841	2.63253	3.02742	4.86023
2017-07-20 03:20:00	13.1022	12.76	13.0104	13.792	14.4751	14.3354	14.6784	15.4549	16.523	14.6743	3.19336	3.245	3.33533	2.74061	2.57431	4.18996	2.06666	2.62351	3.00848	4.84462
2017-07-20 03:50:00	13.1022	12.76	13.0104	13.792	14.4751	14.3354	14.6784	15.4549	16.523	14.6743	3.19336	3.245	3.33533	2.74061	2.57431	4.18996	2.06666	2.62351	3.00848	4.84462
2017-07-20 04:20:00	13.2041	12.8727	13.12	13.9039	14.5983	14.4634	14.8076	15.5959	16.6684	14.799	3.22209	3.2801	3.3623	2.77331	2.62044	4.21746	2.10212	2.65066	3.06566	4.89159
2017-07-20 04:50:00	13.3061	12.9854	13.2296	14.0158	14.7215	14.5913	14.9367	15.7369	16.8138	14.9237	3.25108	3.31557	3.38948	2.8064	2.6674	4.24514	2.13819	2.67808	3.12392	4.93902
2017-07-20 05:20:00	13.4421	13.1357	13.3757	14.165	14.8858	14.7619	15.1089	15.9249	17.0077	15.09	3.29014	3.36347	3.42607	2.85114	2.73133	4.28233	2.18724	2.71509	3.20333	5.00297
2017-07-20 05:50:00	13.646	13.3611	13.5949	14.3888	15.1322	15.0178	15.3672	16.207	17.2985	15.3394	3.34962	3.43663	3.48169	2.91959	2.8301	4.33873	2.26294	2.77157	3.32625	5.10045
2017-07-20 06:20:00	13.646	13.3611	13.5949	14.3888	15.1322	15.0178	15.3672	16.207	17.2985	15.3394	3.34962	3.43663	3.48169	2.91959	2.8301	4.33873	2.26294	2.77157	3.32625	5.10045
2017-07-20 06:50:00	13.816	13.5489	13.7776	14.5753	15.3375	15.231	15.5824	16.442	17.5409	15.5473	3.4	3.4988	3.52873	2.97789	2.91513	4.3863	2.32802	2.81953	3.43227	5.18314
2017-07-20 07:20:00	14.3598	14.15	14.3621	15.172	15.9946	15.9133	16.2711	17.1941	18.3165	16.2124	3.56636	3.70541	3.68358	3.17237	3.2048	4.54204	2.54912	2.97864	3.7948	5.45685
2017-07-20 07:50:00	14.4278	14.2251	14.4352	15.2466	16.0767	15.9986	16.3572	17.2881	18.4134	16.2955	3.58772	3.73208	3.70341	3.19756	3.24297	4.5619	2.5782	2.99916	3.84273	5.49206
2017-07-20 08:20:00	15.1756	15.0516	15.2389	16.0671	16.9802	16.9369	17.3043	18.3223	19.4798	17.2101	3.8313	4.03843	3.92868	3.48816	3.69414	4.78609	2.92077	3.23432	4.41163	5.89475
2017-07-20 08:50:00	15.2775	15.1643	15.3485	16.179	17.1034	17.0648	17.4334	18.4633	19.6253	17.3348	3.86577	4.08211	3.96045	3.52979	3.76034	4.8175	2.97088	3.26778	4.49547	5.9519
2017-07-20 09:20:00	15.0396	14.9013	15.0928	15.9179	16.8159	16.7663	17.1321	18.1342	19.2859	17.0438	3.78581	3.98092	3.88673	3.43343	3.60768	4.74452	2.85526	3.19023	4.30227	5.8194
2017-07-20 09:50:00	15.6174	15.5399	15.7139	16.552	17.514	17.4913	17.8639	18.9334	20.11	17.7505	3.98293	4.23115	4.06819	3.67215	3.9897	4.92371	3.14422	3.38185	4.78663	6.14644
2017-07-20 10:20:00	16.4332	16.4415	16.5907	17.4471	18.4996	18.5148	18.897	20.0615	21.2733	18.7481	4.27881	4.61142	4.33889	4.03769	4.59889	5.18826	3.60262	3.67213	5.56468	6.63968
2017-07-20 10:50:00	16.3992	16.404	16.5541	17.4098	18.4586	18.4721	18.8539	20.0145	21.2249	18.7066	4.26606	4.59491	4.32725	4.02176	4.57174	5.17696	3.58225	3.65955	5.52987	6.61836
2017-07-20 11:20:00	16.3312	16.3288	16.4811	17.3352	18.3764	18.3869	18.7679	19.9205	21.1279	18.6234	4.24066	4.56208	4.30409	3.99008	4.51793	5.15443	3.54185	3.63453	5.46089	6.57592
2017-07-20 11:50:00	17.011	17.0802	17.2117	18.0811	19.1978	19.2398	19.6288	20.8606	22.0974	19.4548	4.5016	4.90128	4.54146	4.31843	5.08588	5.38421	3.96721	3.8927	6.19117	7.01282
2017-07-20 12:20:00	16.8071	16.8548	16.9925	17.8574	18.9514	18.9839	19.3705	20.5786	21.8066	19.2054	4.42168	4.79695	4.4689	4.21718	4.90838	5.31422	3.8345	3.81338	5.96238	6.87879
2017-07-20 12:50:00	16.5691	16.5918	16.7368	17.5963	18.6639	18.6854	19.0692	20.2495	21.4672	18.9144	4.33022	4.67804	4.38572	4.10206	4.70911	5.23372	3.68527	3.72288	5.70613	6.72565
2017-07-20 13:20:00	16.2972	16.2913	16.4445	17.2979	18.3354	18.3442	18.7248	19.8735	21.0795	18.5819	4.22802	4.54575	4.29255	3.97434	4.49126	5.1432	3.52182	3.62208	5.42673	6.55481
2017-07-20 13:50:00	16.1273	16.1034	16.2619	17.1114	18.13	18.131	18.5096	19.6385	20.8371	18.374	4.16537	4.46497	4.23533	3.89653	4.36025	5.08743	3.42337	3.56047	5.2591	6.45024
2017-07-20 14:20:00	15.9233	15.878	16.0427	16.8876	17.8836	17.8751	18.2513	19.3564	20.5462	18.1246	4.09141	4.36993	4.16766	3.80518	4.20807	5.0213	3.30885	3.48792	5.06476	6.32696
2017-07-20 14:50:00	16.909	16.9675	17.1021	17.9692	19.0746	19.1118	19.4996	20.7196	21.952	19.3301	4.46146	4.84883	4.50503	4.26751	4.99634	5.3491	3.90029	3.85284	6.0757	6.94548
2017-07-20 15:20:00	16.6711	16.7045	16.8464	17.7082	18.7871	18.8133	19.1983	20.3906	21.6127	19.0391	4.36918	4.72864	4.42118	4.15101	4.7935	5.26807	3.7485	3.7614	5.81458	6.79086
2017-07-20 15:50:00	16.8751	16.9299	17.0656	17.9319	19.0335	19.0692	19.4566	20.6726	21.9035	19.2886	4.44816	4.83148	4.49296	4.25067	4.96685	5.33745	3.87824	3.83964	6.03769	6.92318
2017-07-20 16:20:00	16.3312	16.3288	16.4811	17.3352	18.3764	18.3869	18.7679	19.9205	21.1279	18.6234	4.24066	4.56208	4.30409	3.99008	4.51793	5.15443	3.54185	3.63453	5.46089	6.57592
2017-07-20 16:50:00	16.7731	16.8172	16.956	17.8201	18.9103	18.9413	19.3275	20.5316	21.7581	19.1638	4.40849	4.77978	4.45692	4.20054	4.8794	5.30265	3.81282	3.80032	5.92508	6.8567
2017-07-20 17:20:00	17.147	17.2304	17.3579	18.2303	19.362	19.4104	19.801	21.0487	22.2913	19.6211	4.55569	4.97209	4.59048	4.38727	5.20777	5.43138	4.05823	3.9465	6.34855	7.10363
2017-07-20 17:50:00	17.181	17.268	17.3944	18.2676	19.4031	19.453	19.844	21.0957	22.3398	19.6627	4.56931	4.98995	4.60282	4.40465	5.2387	5.44324	4.08131	3.96006	6.38851	7.12651
2017-07-20 18:20:00	17.215	17.3056	17.4309	18.3049	19.4442	19.4957	19.8871	21.1427	22.3882	19.7043	4.58297	5.00788	4.61519	4.4221	5.2698	5.45512	4.10452	3.97367	6.42873	7.14947
2017-07-20 18:50:00	16.5352	16.5542	16.7003	17.559	18.6228	18.6427	19.0261	20.2025	21.4188	18.8729	4.31731	4.66129	4.37396	4.08587	4.68131	5.22232	3.66443	3.71013	5.67044	6.70405
2017-07-20 19:20:00	15.8554	15.8029	15.9696	16.8131	17.8015	17.7898	18.1652	19.2624	20.4493	18.0415	4.06705	4.3387	4.14535	3.77521	4.15853	4.99945	3.27154	3.46406	5.00159	6.28639
2017-07-20 19:50:00	15.2775	15.1643	15.3485	16.179	17.1034	17.0648	17.4334	18.4633	19.6253	17.3348	3.86577	4.08211	3.96045	3.52979	3.76034	4.8175	2.97088	3.26778	4.49547	5.9519
2017-07-20 20:20:00	14.9716	14.8262	15.0197	15.8433	16.7338	16.681	17.046	18.0402	19.189	16.9606	3.76327	3.95247	3.86592	3.40638	3.56521	4.72387	2.82306	3.16841	4.2486	5.78208
2017-07-20 20:50:00	13.9859	13.7367	13.9603	14.7617	15.5428	15.4442	15.7976	16.677	17.7833	15.7551	3.45114	3.5621	3.57641	3.03735	3.00272	4.43439	2.39497	2.86832	3.54167	5.26716
2017-07-20 21:20:00	13.3061	12.9854	13.2296	14.0158	14.7215	14.5913	14.9367	15.7369	16.8138	14.9237	3.25108	3.31557	3.38948	2.8064	2.6674	4.24514	2.13819	2.67808	3.12392	4.93902
2017-07-20 21:50:00	13.612	13.3235	13.5584	14.3515	15.0911	14.9751	15.3241	16.16	17.2501	15.2978	3.33963	3.42432	3.47236	2.90807	2.81339	4.32928	2.25015	2.76207	3.30544	5.08408
2017-07-20 22:20:00	13.544	13.2484	13.4853	14.2769	15.009	14.8898	15.238	16.0659	17.1531	15.2147	3.31975	3.39985	3.45377	2.88517	2.78028	4.31044	2.22477	2.74318	3.26421	5.05148
2017-07-20 22:50:00	12.7623	12.3843	12.6451	13.4191	14.0644	13.909	14.248	14.9848	16.0382	14.2586	3.09943	3.1307	3.247	2.63436	2.42631	4.09958	1.95273	2.53502	2.82548	4.69128
2017-07-20 23:20:00	11.8445	11.37	11.6587	12.412	12.9556	12.7575	13.0857	13.7156	14.7294	13.1362	2.85937	2.8418	3.02001	2.36761	2.06785	3.86517	1.67551	2.31072	2.3851	4.30108
2017-07-20 23:50:00	11.7086	11.2198	11.5125	12.2629	12.7914	12.5869	12.9135	13.5276	14.5356	12.9699	2.82543	2.80133	2.98776	2.33046	2.01946	3.8316	1.63793	2.27922	2.32597	4.24611
2017-07-21 00:20:00	13.0342	12.6849	12.9373	13.7174	14.393	14.2501	14.5923	15.3608	16.426	14.5911	3.17435	3.22181	3.31748	2.71902	2.544	4.17173	2.04336	2.60557	2.97096	4.81356
2017-07-21 00:50:00	12.4903	12.0838	12.3528	13.1207	13.7359	13.5678	13.9036	14.6087	15.6504	13.926	3.02627	3.04216	3.17802	2.55233	2.31407	4.02868	1.86612	2.46638	2.68714	4.57212
2017-07-21 01:20:00	11.9805	11.5203	11.8048	12.5612	13.1199	12.9281	13.2579	13.9036	14.9233	13.3025	2.89373	2.88285	3.05261	2.40536	2.11741	3.89903	1.71395	2.34265	2.44573	4.35678
2017-07-21 01:50:00	12.4564	12.0462	12.3163	13.0834	13.6948	13.5251	13.8605	14.5617	15.602	13.8844	3.01725	3.03127	3.1695	2.54226	2.3004	4.0199	1.85557	2.45793	2.67032	4.55744
2017-07-21 02:20:00	12.8642	12.497	12.7547	13.5309	14.1876	14.0369	14.3771	15.1258	16.1836	14.3833	3.12731	3.16456	3.27325	2.66579	2.46979	4.12649	1.98623	2.56125	2.87918	4.73677
2017-07-21 02:50:00	13.1701	12.8351	13.0835	13.8666	14.5572	14.4207	14.7645	15.5489	16.6199	14.7574	3.21249	3.26836	3.35329	2.76237	2.60497	4.20827	2.09023	2.64158	3.04648	4.87589
2017-07-21 03:20:00	13.2041	12.8727	13.12	13.9039	14.5983	14.4634	14.8076	15.5959	16.6684	14.799	3.22209	3.2801	3.3623	2.77331	2.62044	4.21746	2.10212	2.65066	3.06566	4.89159
2017-07-21 03:50:00	13.3061	12.9854	13.2296	14.0158	14.7215	14.5913	14.9367	15.7369	16.8138	14.9237	3.25108	3.31557	3.38948	2.8064	2.6674	4.24514	2.13819	2.67808	3.12392	4.93902
2017-07-21 04:20:00	13.0682	12.7224	12.9739	13.7547	14.434	14.2928	14.6354	15.4079	16.4745	14.6327	3.18384	3.23338	3.32639	2.72979	2.55911	4.18083	2.05498	2.61452	2.98966	4.82907
2017-07-21 04:50:00	13.2041	12.8727	13.12	13.9039	14.5983	14.4634	14.8076	15.5959	16.6684	14.799	3.22209	3.2801	3.3623	2.77331	2.62044	4.21746	2.10212	2.65066	3.06566	4.89159
2017-07-21 05:20:00	12.5923	12.1965	12.4624	13.2326	13.8591	13.6957	14.0327	14.7498	15.7959	14.0507	3.0535	3.07507	3.20371	2.58279	2.35554	4.05512	1.89814	2.4919	2.7382	4.61645
2017-07-21 05:50:00	13.1362	12.7976	13.0469	13.8293	14.5162	14.3781	14.7215	15.5019	16.5714	14.7159	3.20291	3.25666	3.3443	2.75147	2.58959	4.19911	2.07841	2.63253	3.02742	4.86023
2017-07-21 06:20:00	12.6943	12.3092	12.572	13.3445	13.9823	13.8237	14.1619	14.8908	15.9413	14.1754	3.08097	3.10833	3.22961	2.61361	2.39775	4.08174	1.93071	2.51768	2.79024	4.6612
2017-07-21 06:50:00	13.2041	12.8727	13.12	13.9039	14.5983	14.4634	14.8076	15.5959	16.6684	14.799	3.22209	3.2801	3.3623	2.77331	2.62044	4.21746	2.10212	2.65066	3.06566	4.89159
2017-07-21 07:20:00	14.9036	14.751	14.9467	15.7687	16.6516	16.5957	16.9599	17.9462	19.092	16.8775	3.74087	3.92423	3.84522	3.37955	3.52324	4.70332	2.79123	3.14674	4.19561	5.74501
2017-07-21 07:50:00	15.1076	14.9764	15.1659	15.9925	16.898	16.8516	17.2182	18.2283	19.3829	17.1269	3.80849	4.00957	3.90765	3.46069	3.65065	4.76526	2.88783	3.2122	4.3566	5.85695
2017-07-21 08:20:00	15.4475	15.3521	15.5312	16.3655	17.3087	17.278	17.6486	18.6983	19.8676	17.5426	3.92391	4.15596	4.01396	3.60026	3.87332	4.87032	3.05632	3.32433	4.63877	6.04839
2017-07-21 08:50:00	16.2632	16.2537	16.408	17.2606	18.2943	18.3016	18.6818	19.8265	21.031	18.5403	4.21541	4.52947	4.28104	3.95865	4.46474	5.132	3.50191	3.60967	5.39278	6.53376
2017-07-21 09:20:00	14.6997	14.5256	14.7275	15.545	16.4052	16.3398	16.7016	17.6642	18.8012	16.6281	3.67445	3.8407	3.78379	3.30032	3.40027	4.64218	2.69785	3.08262	4.04057	5.63521
2017-07-21 09:50:00	13.646	13.3611	13.5949	14.3888	15.1322	15.0178	15.3672	16.207	17.2985	15.3394	3.34962	3.43663	3.48169	2.91959	2.8301	4.33873	2.26294	2.77157	3.32625	5.10045
2017-07-21 10:20:00	15.1076	14.9764	15.1659	15.9925	16.898	16.8516	17.2182	18.2283	19.3829	17.1269	3.80849	4.00957	3.90765	3.46069	3.65065	4.76526	2.88783	3.2122	4.3566	5.85695
2017-07-21 10:50:00	15.8893	15.8405	16.0061	16.8503	17.8426	17.8324	18.2082	19.3094	20.4978	18.083	4.07921	4.35429	4.15649	3.79016	4.18323	5.01036	3.29014	3.47597	5.03307	6.30664
2017-07-21 11:20:00	15.1416	15.014	15.2024	16.0298	16.9391	16.8942	17.2612	18.2753	19.4314	17.1685	3.81988	4.02398	3.91815	3.4744	3.67233	4.77566	2.90425	3.22324	4.38403	5.87582
2017-07-21 11:50:00	15.6514	15.5775	15.7504	16.5893	17.5551	17.5339	17.9069	18.9804	20.1585	17.792	3.99484	4.24635	4.07912	3.6867	4.0134	4.93446	3.1621	3.39348	4.81676	6.16624
2017-07-21 12:20:00	16.3652	16.3664	16.5176	17.3725	18.4175	18.4295	18.8109	19.9675	21.1764	18.665	4.25334	4.57846	4.31566	4.00589	4.54476	5.16568	3.56199	3.64702	5.49527	6.59711
2017-07-21 12:50:00	16.7051	16.7421	16.8829	17.7455	18.8282	18.856	19.2414	20.4376	21.6611	19.0807	4.38225	4.74562	4.43306	4.16746	4.82197	5.27957	3.76982	3.77433	5.85118	6.81274
2017-07-21 13:20:00	17.113	17.1929	17.3213	18.193	19.321	19.3677	19.7579	21.0016	22.2428	19.5795	4.5421	4.95429	4.57817	4.36996	5.17703	5.41955	4.03528	3.93298	6.30883	7.08082
2017-07-21 13:50:00	17.181	17.268	17.3944	18.2676	19.4031	19.453	19.844	21.0957	22.3398	19.6627	4.56931	4.98995	4.60282	4.40465	5.2387	5.44324	4.08131	3.96006	6.38851	7.12651
2017-07-21 14:20:00	17.4529	17.5685	17.6867	18.566	19.7316	19.7942	20.1884	21.4717	22.7275	19.9952	4.67976	5.13517	4.70272	4.54621	5.4928	5.53903	4.27072	4.07027	6.71743	7.31226
2017-07-21 14:50:00	18.1327	18.3199	18.4173	19.3119	20.553	20.6471	21.0493	22.4118	23.697	20.8266	4.96773	5.51699	4.96208	4.92032	6.18331	5.78596	4.78361	4.35939	7.61574	7.79808
2017-07-21 15:20:00	17.4529	17.5685	17.6867	18.566	19.7316	19.7942	20.1884	21.4717	22.7275	19.9952	4.67976	5.13517	4.70272	4.54621	5.4928	5.53903	4.27072	4.07027	6.71743	7.31226
2017-07-21 15:50:00	16.5352	16.5542	16.7003	17.559	18.6228	18.6427	19.0261	20.2025	21.4188	18.8729	4.31731	4.66129	4.37396	4.08587	4.68131	5.22232	3.66443	3.71013	5.67044	6.70405
2017-07-21 16:20:00	16.909	16.9675	17.1021	17.9692	19.0746	19.1118	19.4996	20.7196	21.952	19.3301	4.46146	4.84883	4.50503	4.26751	4.99634	5.3491	3.90029	3.85284	6.0757	6.94548
2017-07-21 16:50:00	17.5549	17.6812	17.7963	18.6779	19.8548	19.9221	20.3175	21.6127	22.873	20.12	4.72187	5.19071	4.74074	4.60046	5.59124	5.57539	4.344	4.11238	6.8451	7.38315
2017-07-21 17:20:00	17.5209	17.6437	17.7597	18.6406	19.8138	19.8795	20.2745	21.5657	22.8245	20.0784	4.70779	5.17213	4.72804	4.5823	5.55823	5.56324	4.31943	4.0983	6.80227	7.35944
2017-07-21 17:50:00	17.4189	17.531	17.6501	18.5287	19.6906	19.7515	20.1453	21.4247	22.6791	19.9537	4.66581	5.11679	4.69012	4.52827	5.46038	5.52697	4.24657	4.05633	6.67541	7.28878
2017-07-21 18:20:00	17.011	17.0802	17.2117	18.0811	19.1978	19.2398	19.6288	20.8606	22.0974	19.4548	4.5016	4.90128	4.54146	4.31843	5.08588	5.38421	3.96721	3.8927	6.19117	7.01282
2017-07-21 18:50:00	16.2972	16.2913	16.4445	17.2979	18.3354	18.3442	18.7248	19.8735	21.0795	18.5819	4.22802	4.54575	4.29255	3.97434	4.49126	5.1432	3.52182	3.62208	5.42673	6.55481
2017-07-21 19:20:00	12.9662	12.6097	12.8643	13.6428	14.3108	14.1648	14.5062	15.2668	16.3291	14.508	3.15545	3.19879	3.29971	2.6976	2.51405	4.15357	2.02031	2.58775	2.9339	4.78269
2017-07-21 19:50:00	12.6943	12.3092	12.572	13.3445	13.9823	13.8237	14.1619	14.8908	15.9413	14.1754	3.08097	3.10833	3.22961	2.61361	2.39775	4.08174	1.93071	2.51768	2.79024	4.6612
2017-07-21 20:20:00	13.1362	12.7976	13.0469	13.8293	14.5162	14.3781	14.7215	15.5019	16.5714	14.7159	3.20291	3.25666	3.3443	2.75147	2.58959	4.19911	2.07841	2.63253	3.02742	4.86023
2017-07-21 20:50:00	13.9519	13.6992	13.9237	14.7244	15.5018	15.4016	15.7546	16.63	17.7348	15.7135	3.44085	3.54935	3.56682	3.02536	2.985	4.42473	2.38143	2.85849	3.51952	5.25025
2017-07-21 21:20:00	14.1219	13.887	14.1064	14.9109	15.7071	15.6148	15.9698	16.8651	17.9772	15.9214	3.4926	3.61356	3.61502	3.08577	3.07469	4.47324	2.44992	2.90795	3.6317	5.33537
2017-07-21 21:50:00	14.4278	14.2251	14.4352	15.2466	16.0767	15.9986	16.3572	17.2881	18.4134	16.2955	3.58772	3.73208	3.70341	3.19756	3.24297	4.5619	2.5782	2.99916	3.84273	5.49206
2017-07-21 22:20:00	13.9519	13.6992	13.9237	14.7244	15.5018	15.4016	15.7546	16.63	17.7348	15.7135	3.44085	3.54935	3.56682	3.02536	2.985	4.42473	2.38143	2.85849	3.51952	5.25025
2017-07-21 22:50:00	13.9519	13.6992	13.9237	14.7244	15.5018	15.4016	15.7546	16.63	17.7348	15.7135	3.44085	3.54935	3.56682	3.02536	2.985	4.42473	2.38143	2.85849	3.51952	5.25025
2017-07-21 23:20:00	13.816	13.5489	13.7776	14.5753	15.3375	15.231	15.5824	16.442	17.5409	15.5473	3.4	3.4988	3.52873	2.97789	2.91513	4.3863	2.32802	2.81953	3.43227	5.18314
2017-07-21 23:50:00	13.748	13.4738	13.7045	14.5007	15.2554	15.1457	15.4963	16.348	17.444	15.4641	3.37975	3.4738	3.50984	2.95443	2.88082	4.36721	2.30177	2.80024	3.38946	5.14991
2017-07-22 00:20:00	13.646	13.3611	13.5949	14.3888	15.1322	15.0178	15.3672	16.207	17.2985	15.3394	3.34962	3.43663	3.48169	2.91959	2.8301	4.33873	2.26294	2.77157	3.32625	5.10045
2017-07-22 00:50:00	13.646	13.3611	13.5949	14.3888	15.1322	15.0178	15.3672	16.207	17.2985	15.3394	3.34962	3.43663	3.48169	2.91959	2.8301	4.33873	2.26294	2.77157	3.32625	5.10045
2017-07-22 01:20:00	13.714	13.4362	13.668	14.4634	15.2143	15.1031	15.4533	16.301	17.3955	15.4225	3.36968	3.46136	3.50043	2.94277	2.86381	4.3577	2.28875	2.79065	3.36826	5.13337
2017-07-22 01:50:00	13.782	13.5113	13.7411	14.538	15.2964	15.1884	15.5394	16.395	17.4924	15.5057	3.38986	3.48627	3.51928	2.96614	2.89793	4.37674	2.31486	2.80987	3.4108	5.1665
2017-07-22 02:20:00	12.0145	11.5579	11.8413	12.5985	13.161	12.9707	13.3009	13.9506	14.9718	13.344	2.90238	2.89321	3.06081	2.41489	2.12999	3.90754	1.7237	2.3507	2.46112	4.37081
2017-07-22 02:50:00	10.5869	9.98007	10.3069	11.0321	11.4362	11.1796	11.493	11.9764	12.9359	11.5981	2.56032	2.48869	2.73449	2.04538	1.66104	3.56556	1.35839	2.03522	1.89088	3.81853
2017-07-22 03:20:00	11.1647	10.6187	10.928	11.6661	12.1343	11.9046	12.2248	12.7755	13.76	12.3048	2.69362	2.64512	2.86216	2.18759	1.83693	3.70022	1.49587	2.15747	2.10377	4.03313
2017-07-22 03:50:00	10.9608	10.3933	10.7088	11.4423	11.8879	11.6487	11.9665	12.4934	13.4691	12.0554	2.6458	2.58882	2.81644	2.1363	1.77282	3.65212	1.44583	2.1135	2.02603	3.95604
2017-07-22 04:20:00	10.7908	10.2055	10.5261	11.2558	11.6826	11.4354	11.7512	12.2584	13.2268	11.8475	2.60659	2.54282	2.77889	2.09448	1.72111	3.61252	1.40541	2.07755	1.96344	3.89293
2017-07-22 04:50:00	10.5529	9.9425	10.2704	10.9948	11.3951	11.1369	11.4499	11.9294	12.8875	11.5565	2.55268	2.47978	2.72716	2.03731	1.65123	3.55779	1.35071	2.02825	1.87906	3.80627
2017-07-22 05:20:00	11.0628	10.506	10.8184	11.5542	12.0111	11.7766	12.0956	12.6345	13.6146	12.1801	2.66961	2.61682	2.83921	2.1618	1.80459	3.67609	1.47063	2.13537	2.06453	3.9944
2017-07-22 05:50:00	11.5046	10.9944	11.2933	12.0391	12.545	12.331	12.6552	13.2455	14.2447	12.7205	2.77526	2.7417	2.94003	2.27582	1.94897	3.7818	1.58314	2.23278	2.24002	4.16495
2017-07-22 06:20:00	11.4027	10.8817	11.1837	11.9272	12.4218	12.2031	12.5261	13.1045	14.0993	12.5958	2.75051	2.71236	2.91645	2.24899	1.91466	3.75714	1.55644	2.20991	2.19824	4.12496
2017-07-22 06:50:00	11.6746	11.1822	11.476	12.2256	12.7503	12.5443	12.8705	13.4806	14.4871	12.9283	2.817	2.7913	2.97975	2.32126	2.00753	3.82326	1.62867	2.27141	2.31142	4.23247
2017-07-22 07:20:00	11.8105	11.3325	11.6221	12.3747	12.9146	12.7148	13.0426	13.6686	14.681	13.0946	2.85085	2.83162	3.01191	2.35827	2.05565	3.85675	1.66604	2.3028	2.37018	4.28727
2017-07-22 07:50:00	11.9805	11.5203	11.8048	12.5612	13.1199	12.9281	13.2579	13.9036	14.9233	13.3025	2.89373	2.88285	3.05261	2.40536	2.11741	3.89903	1.71395	2.34265	2.44573	4.35678
2017-07-22 08:20:00	12.1504	11.7081	11.9875	12.7477	13.3252	13.1413	13.4731	14.1387	15.1657	13.5103	2.93725	2.93501	3.09385	2.45338	2.18103	3.94178	1.76324	2.38319	2.52368	4.4274
2017-07-22 08:50:00	12.4224	12.0087	12.2797	13.0461	13.6538	13.4825	13.8175	14.5147	15.5535	13.8429	3.00825	3.02042	3.161	2.53223	2.28682	4.01115	1.84508	2.44951	2.65362	4.5428
2017-07-22 09:20:00	13.4421	13.1357	13.3757	14.165	14.8858	14.7619	15.1089	15.9249	17.0077	15.09	3.29014	3.36347	3.42607	2.85114	2.73133	4.28233	2.18724	2.71509	3.20333	5.00297
2017-07-22 09:50:00	13.8499	13.5865	13.8141	14.6125	15.3786	15.2736	15.6254	16.489	17.5894	15.5888	3.41016	3.51137	3.53822	2.98969	2.93245	4.39587	2.34126	2.82922	3.45388	5.19984
2017-07-22 10:20:00	14.4958	14.3002	14.5083	15.3212	16.1588	16.0839	16.4433	17.3821	18.5104	16.3787	3.60921	3.75894	3.72334	3.22294	3.2816	4.58184	2.60761	3.01981	3.89126	5.5275
2017-07-22 10:50:00	15.2775	15.1643	15.3485	16.179	17.1034	17.0648	17.4334	18.4633	19.6253	17.3348	3.86577	4.08211	3.96045	3.52979	3.76034	4.8175	2.97088	3.26778	4.49547	5.9519
2017-07-22 11:20:00	15.9913	15.9532	16.1157	16.9622	17.9658	17.9604	18.3374	19.4504	20.6432	18.2077	4.11592	4.40138	4.1901	3.83539	4.2582	5.04325	3.34659	3.51193	5.12873	6.36779
2017-07-22 11:50:00	15.5494	15.4648	15.6408	16.4774	17.4319	17.406	17.7778	18.8393	20.013	17.6673	3.95922	4.20091	4.04641	3.64322	3.94274	4.90228	3.10876	3.35872	4.72693	6.10703
2017-07-22 12:20:00	15.7534	15.6902	15.86	16.7012	17.6783	17.6619	18.0361	19.1214	20.3039	17.9167	4.03079	4.29228	4.1121	3.73069	4.08532	4.96685	3.21635	3.42859	4.9083	6.22603
2017-07-22 12:50:00	16.3312	16.3288	16.4811	17.3352	18.3764	18.3869	18.7679	19.9205	21.1279	18.6234	4.24066	4.56208	4.30409	3.99008	4.51793	5.15443	3.54185	3.63453	5.46089	6.57592
2017-07-22 13:20:00	16.7391	16.7796	16.9195	17.7828	18.8692	18.8986	19.2844	20.4846	21.7096	19.1223	4.39535	4.76267	4.44498	4.18397	4.8506	5.2911	3.79126	3.7873	5.88802	6.83468
2017-07-22 13:50:00	17.113	17.1929	17.3213	18.193	19.321	19.3677	19.7579	21.0016	22.2428	19.5795	4.5421	4.95429	4.57817	4.36996	5.17703	5.41955	4.03528	3.93298	6.30883	7.08082
2017-07-22 14:20:00	17.4869	17.6061	17.7232	18.6033	19.7727	19.8368	20.2314	21.5187	22.776	20.0368	4.69376	5.15362	4.71536	4.56422	5.52542	5.55112	4.29501	4.08426	6.75972	7.33581
2017-07-22 14:50:00	17.5209	17.6437	17.7597	18.6406	19.8138	19.8795	20.2745	21.5657	22.8245	20.0784	4.70779	5.17213	4.72804	4.5823	5.55823	5.56324	4.31943	4.0983	6.80227	7.35944
2017-07-22 15:20:00	17.7248	17.8691	17.9789	18.8644	20.0602	20.1354	20.5328	21.8478	23.1153	20.3278	4.79289	5.28462	4.8048	4.69231	5.75924	5.63651	4.46893	4.18354	7.06328	7.50284
2017-07-22 15:50:00	17.7588	17.9066	18.0155	18.9017	20.1012	20.178	20.5758	21.8948	23.1638	20.3694	4.80722	5.3036	4.81771	4.71091	5.79344	5.64882	4.49434	4.19792	7.10775	7.52701
2017-07-22 16:20:00	18.2007	18.395	18.4904	19.3865	20.6351	20.7324	21.1354	22.5059	23.794	20.9098	4.99748	5.55669	4.98878	4.95939	6.25697	5.81125	4.83818	4.38941	7.71193	7.8484
2017-07-22 16:50:00	17.5888	17.7188	17.8328	18.7152	19.8959	19.9648	20.3606	21.6597	22.9214	20.1615	4.73599	5.20936	4.75348	4.61868	5.62444	5.58756	4.3687	4.12652	6.88819	7.40694
2017-07-22 17:20:00	17.6568	17.7939	17.9059	18.7898	19.978	20.0501	20.4467	21.7538	23.0184	20.2447	4.76435	5.24685	4.77907	4.65535	5.69144	5.61198	4.41853	4.15493	6.97519	7.45474
2017-07-22 17:50:00	17.113	17.1929	17.3213	18.193	19.321	19.3677	19.7579	21.0016	22.2428	19.5795	4.5421	4.95429	4.57817	4.36996	5.17703	5.41955	4.03528	3.93298	6.30883	7.08082
2017-07-22 18:20:00	16.8411	16.8923	17.0291	17.8947	18.9924	19.0266	19.4136	20.6256	21.855	19.247	4.4349	4.81418	4.48091	4.23389	4.93753	5.32582	3.85631	3.82649	5.99992	6.90095
2017-07-22 18:50:00	16.5352	16.5542	16.7003	17.559	18.6228	18.6427	19.0261	20.2025	21.4188	18.8729	4.31731	4.66129	4.37396	4.08587	4.68131	5.22232	3.66443	3.71013	5.67044	6.70405
2017-07-22 19:20:00	15.8554	15.8029	15.9696	16.8131	17.8015	17.7898	18.1652	19.2624	20.4493	18.0415	4.06705	4.3387	4.14535	3.77521	4.15853	4.99945	3.27154	3.46406	5.00159	6.28639
2017-07-22 19:50:00	15.6174	15.5399	15.7139	16.552	17.514	17.4913	17.8639	18.9334	20.11	17.7505	3.98293	4.23115	4.06819	3.67215	3.9897	4.92371	3.14422	3.38185	4.78663	6.14644
2017-07-22 20:20:00	15.4475	15.3521	15.5312	16.3655	17.3087	17.278	17.6486	18.6983	19.8676	17.5426	3.92391	4.15596	4.01396	3.60026	3.87332	4.87032	3.05632	3.32433	4.63877	6.04839
2017-07-22 20:50:00	15.4135	15.3145	15.4947	16.3282	17.2676	17.2354	17.6056	18.6513	19.8191	17.501	3.91222	4.14109	4.0032	3.58606	3.85046	4.85971	3.03904	3.31294	4.60975	6.02897
2017-07-22 21:20:00	15.2435	15.1267	15.312	16.1417	17.0623	17.0222	17.3904	18.4163	19.5768	17.2932	3.85425	4.0675	3.94983	3.51586	3.73814	4.80701	2.95408	3.25659	4.46735	5.93279
2017-07-22 21:50:00	15.0396	14.9013	15.0928	15.9179	16.8159	16.7663	17.1321	18.1342	19.2859	17.0438	3.78581	3.98092	3.88673	3.43343	3.60768	4.74452	2.85526	3.19023	4.30227	5.8194
2017-07-22 22:20:00	14.9036	14.751	14.9467	15.7687	16.6516	16.5957	16.9599	17.9462	19.092	16.8775	3.74087	3.92423	3.84522	3.37955	3.52324	4.70332	2.79123	3.14674	4.19561	5.74501
2017-07-22 22:50:00	14.8017	14.6383	14.8371	15.6569	16.5284	16.4678	16.8308	17.8052	18.9466	16.7528	3.70751	3.88224	3.81438	3.3397	3.46121	4.67265	2.74414	3.11452	4.11736	5.68984
2017-07-22 23:20:00	14.5297	14.3378	14.5448	15.3585	16.1999	16.1266	16.4864	17.4291	18.5588	16.4202	3.62	3.77245	3.73335	3.23571	3.30109	4.59184	2.62244	3.03019	3.91576	5.54531
2017-07-22 23:50:00	14.4278	14.2251	14.4352	15.2466	16.0767	15.9986	16.3572	17.2881	18.4134	16.2955	3.58772	3.73208	3.70341	3.19756	3.24297	4.5619	2.5782	2.99916	3.84273	5.49206
2017-07-23 00:20:00	14.0539	13.8119	14.0333	14.8363	15.625	15.5295	15.8837	16.771	17.8802	15.8382	3.47181	3.58774	3.59566	3.06146	3.03849	4.45377	2.42229	2.88807	3.58641	5.30116
2017-07-23 00:50:00	14.0539	13.8119	14.0333	14.8363	15.625	15.5295	15.8837	16.771	17.8802	15.8382	3.47181	3.58774	3.59566	3.06146	3.03849	4.45377	2.42229	2.88807	3.58641	5.30116
2017-07-23 01:20:00	14.1219	13.887	14.1064	14.9109	15.7071	15.6148	15.9698	16.8651	17.9772	15.9214	3.4926	3.61356	3.61502	3.08577	3.07469	4.47324	2.44992	2.90795	3.6317	5.33537
2017-07-23 01:50:00	13.782	13.5113	13.7411	14.538	15.2964	15.1884	15.5394	16.395	17.4924	15.5057	3.38986	3.48627	3.51928	2.96614	2.89793	4.37674	2.31486	2.80987	3.4108	5.1665
2017-07-23 02:20:00	13.9179	13.6616	13.8872	14.6871	15.4607	15.3589	15.7115	16.583	17.6863	15.672	3.43059	3.53664	3.55726	3.01342	2.96738	4.41509	2.36797	2.8487	3.4975	5.23339
2017-07-23 02:50:00	13.544	13.2484	13.4853	14.2769	15.009	14.8898	15.238	16.0659	17.1531	15.2147	3.31975	3.39985	3.45377	2.88517	2.78028	4.31044	2.22477	2.74318	3.26421	5.05148
2017-07-23 03:20:00	13.8499	13.5865	13.8141	14.6125	15.3786	15.2736	15.6254	16.489	17.5894	15.5888	3.41016	3.51137	3.53822	2.98969	2.93245	4.39587	2.34126	2.82922	3.45388	5.19984
2017-07-23 03:50:00	13.646	13.3611	13.5949	14.3888	15.1322	15.0178	15.3672	16.207	17.2985	15.3394	3.34962	3.43663	3.48169	2.91959	2.8301	4.33873	2.26294	2.77157	3.32625	5.10045
2017-07-23 04:20:00	13.714	13.4362	13.668	14.4634	15.2143	15.1031	15.4533	16.301	17.3955	15.4225	3.36968	3.46136	3.50043	2.94277	2.86381	4.3577	2.28875	2.79065	3.36826	5.13337
2017-07-23 04:50:00	13.9519	13.6992	13.9237	14.7244	15.5018	15.4016	15.7546	16.63	17.7348	15.7135	3.44085	3.54935	3.56682	3.02536	2.985	4.42473	2.38143	2.85849	3.51952	5.25025
2017-07-23 05:20:00	14.0199	13.7743	13.9968	14.799	15.5839	15.4869	15.8407	16.724	17.8317	15.7967	3.46145	3.57489	3.58602	3.04938	3.02056	4.44407	2.40859	2.87817	3.56397	5.28413
2017-07-23 05:50:00	13.9859	13.7367	13.9603	14.7617	15.5428	15.4442	15.7976	16.677	17.7833	15.7551	3.45114	3.5621	3.57641	3.03735	3.00272	4.43439	2.39497	2.86832	3.54167	5.26716
2017-07-23 06:20:00	14.0199	13.7743	13.9968	14.799	15.5839	15.4869	15.8407	16.724	17.8317	15.7967	3.46145	3.57489	3.58602	3.04938	3.02056	4.44407	2.40859	2.87817	3.56397	5.28413
2017-07-23 06:50:00	14.4958	14.3002	14.5083	15.3212	16.1588	16.0839	16.4433	17.3821	18.5104	16.3787	3.60921	3.75894	3.72334	3.22294	3.2816	4.58184	2.60761	3.01981	3.89126	5.5275
2017-07-23 07:20:00	15.0056	14.8637	15.0563	15.8806	16.7748	16.7236	17.089	18.0872	19.2375	17.0022	3.77453	3.96667	3.87631	3.41988	3.58638	4.73419	2.83912	3.1793	4.27535	5.80071
2017-07-23 07:50:00	15.1756	15.0516	15.2389	16.0671	16.9802	16.9369	17.3043	18.3223	19.4798	17.2101	3.8313	4.03843	3.92868	3.48816	3.69414	4.78609	2.92077	3.23432	4.41163	5.89475
2017-07-23 08:20:00	15.1076	14.9764	15.1659	15.9925	16.898	16.8516	17.2182	18.2283	19.3829	17.1269	3.80849	4.00957	3.90765	3.46069	3.65065	4.76526	2.88783	3.2122	4.3566	5.85695
2017-07-23 08:50:00	14.9716	14.8262	15.0197	15.8433	16.7338	16.681	17.046	18.0402	19.189	16.9606	3.76327	3.95247	3.86592	3.40638	3.56521	4.72387	2.82306	3.16841	4.2486	5.78208
2017-07-23 09:20:00	15.2435	15.1267	15.312	16.1417	17.0623	17.0222	17.3904	18.4163	19.5768	17.2932	3.85425	4.0675	3.94983	3.51586	3.73814	4.80701	2.95408	3.25659	4.46735	5.93279
2017-07-23 09:50:00	15.5155	15.4272	15.6043	16.4401	17.3908	17.3633	17.7347	18.7923	19.9646	17.6258	3.94742	4.18587	4.03556	3.62885	3.91946	4.8916	3.09118	3.34722	4.69735	6.08742
2017-07-23 10:20:00	16.4332	16.4415	16.5907	17.4471	18.4996	18.5148	18.897	20.0615	21.2733	18.7481	4.27881	4.61142	4.33889	4.03769	4.59889	5.18826	3.60262	3.67213	5.56468	6.63968
2017-07-23 10:50:00	16.0593	16.0283	16.1888	17.0368	18.0479	18.0457	18.4235	19.5444	20.7401	18.2909	4.14057	4.43306	4.21265	3.86584	4.30892	5.06529	3.38476	3.53612	5.1935	6.40888
2017-07-23 11:20:00	16.6371	16.6669	16.8099	17.6709	18.746	18.7707	19.1553	20.3436	21.5642	18.9976	4.35616	4.71171	4.40933	4.13463	4.7652	5.25659	3.72731	3.74851	5.7782	6.76905
2017-07-23 11:50:00	16.6371	16.6669	16.8099	17.6709	18.746	18.7707	19.1553	20.3436	21.5642	18.9976	4.35616	4.71171	4.40933	4.13463	4.7652	5.25659	3.72731	3.74851	5.7782	6.76905
2017-07-23 12:20:00	16.6711	16.7045	16.8464	17.7082	18.7871	18.8133	19.1983	20.3906	21.6127	19.0391	4.36918	4.72864	4.42118	4.15101	4.7935	5.26807	3.7485	3.7614	5.81458	6.79086
2017-07-23 12:50:00	17.011	17.0802	17.2117	18.0811	19.1978	19.2398	19.6288	20.8606	22.0974	19.4548	4.5016	4.90128	4.54146	4.31843	5.08588	5.38421	3.96721	3.8927	6.19117	7.01282
2017-07-23 13:20:00	17.2829	17.3807	17.504	18.3795	19.5263	19.581	19.9732	21.2367	22.4852	19.7874	4.61042	5.04392	4.64003	4.45721	5.33258	5.47897	4.15133	4.00103	6.50993	7.19561
2017-07-23 13:50:00	17.113	17.1929	17.3213	18.193	19.321	19.3677	19.7579	21.0016	22.2428	19.5795	4.5421	4.95429	4.57817	4.36996	5.17703	5.41955	4.03528	3.93298	6.30883	7.08082
2017-07-23 14:20:00	18.0647	18.2447	18.3443	19.2373	20.4708	20.5618	20.9632	22.3178	23.6001	20.7435	4.93815	5.47756	4.93551	4.88157	6.11052	5.76078	4.72967	4.32958	7.52075	7.74808
2017-07-23 14:50:00	18.4726	18.6955	18.7827	19.6849	20.9636	21.0736	21.4798	22.8819	24.1817	21.2423	5.11829	5.71841	5.09707	5.11877	6.56047	5.91352	5.06272	4.51157	8.10898	8.05296
2017-07-23 15:20:00	18.2347	18.4326	18.5269	19.4238	20.6762	20.7751	21.1785	22.5529	23.8424	20.9514	5.01242	5.57666	5.00219	4.97904	6.29412	5.82393	4.86569	4.4045	7.76047	7.87368
2017-07-23 15:50:00	18.2347	18.4326	18.5269	19.4238	20.6762	20.7751	21.1785	22.5529	23.8424	20.9514	5.01242	5.57666	5.00219	4.97904	6.29412	5.82393	4.86569	4.4045	7.76047	7.87368
2017-07-23 16:20:00	18.1327	18.3199	18.4173	19.3119	20.553	20.6471	21.0493	22.4118	23.697	20.8266	4.96773	5.51699	4.96208	4.92032	6.18331	5.78596	4.78361	4.35939	7.61574	7.79808
2017-07-23 16:50:00	18.0307	18.2072	18.3077	19.2	20.4298	20.5192	20.9202	22.2708	23.5516	20.7019	4.92343	5.45795	4.92228	4.8623	6.07445	5.74823	4.70292	4.31475	7.4737	7.7232
2017-07-23 17:20:00	17.9967	18.1696	18.2712	19.1627	20.3887	20.4765	20.8771	22.2238	23.5031	20.6604	4.90875	5.43842	4.90909	4.84312	6.03859	5.73571	4.67633	4.29997	7.42694	7.6984
2017-07-23 17:50:00	17.5209	17.6437	17.7597	18.6406	19.8138	19.8795	20.2745	21.5657	22.8245	20.0784	4.70779	5.17213	4.72804	4.5823	5.55823	5.56324	4.31943	4.0983	6.80227	7.35944
2017-07-23 18:20:00	17.045	17.1177	17.2483	18.1184	19.2388	19.2824	19.6718	20.9076	22.1459	19.4964	4.51506	4.91889	4.55366	4.33554	5.11608	5.39597	3.98977	3.90608	6.23014	7.03541
2017-07-23 18:50:00	16.5691	16.5918	16.7368	17.5963	18.6639	18.6854	19.0692	20.2495	21.4672	18.9144	4.33022	4.67804	4.38572	4.10206	4.70911	5.23372	3.68527	3.72288	5.70613	6.72565
2017-07-23 19:20:00	16.0933	16.0659	16.2253	17.0741	18.089	18.0883	18.4665	19.5914	20.7886	18.3324	4.15295	4.44899	4.22397	3.88116	4.33451	5.07635	3.40401	3.54827	5.2262	6.42953
2017-07-23 19:50:00	15.6514	15.5775	15.7504	16.5893	17.5551	17.5339	17.9069	18.9804	20.1585	17.792	3.99484	4.24635	4.07912	3.6867	4.0134	4.93446	3.1621	3.39348	4.81676	6.16624
2017-07-23 20:20:00	15.5494	15.4648	15.6408	16.4774	17.4319	17.406	17.7778	18.8393	20.013	17.6673	3.95922	4.20091	4.04641	3.64322	3.94274	4.90228	3.10876	3.35872	4.72693	6.10703
2017-07-23 20:50:00	15.4815	15.3897	15.5677	16.4028	17.3498	17.3207	17.6917	18.7453	19.9161	17.5842	3.93565	4.17089	4.02475	3.61453	3.89633	4.88095	3.0737	3.33575	4.66797	6.06787
2017-07-23 21:20:00	15.4475	15.3521	15.5312	16.3655	17.3087	17.278	17.6486	18.6983	19.8676	17.5426	3.92391	4.15596	4.01396	3.60026	3.87332	4.87032	3.05632	3.32433	4.63877	6.04839
2017-07-23 21:50:00	15.3455	15.2394	15.4216	16.2536	17.1855	17.1501	17.5195	18.5573	19.7222	17.4179	3.88892	4.11149	3.98177	3.55781	3.80513	4.83856	3.00477	3.29028	4.55225	5.99031
2017-07-23 22:20:00	14.8696	14.7135	14.9101	15.7314	16.6106	16.553	16.9168	17.8992	19.0436	16.8359	3.72972	3.91018	3.83492	3.36621	3.50244	4.69307	2.77544	3.13596	4.16937	5.72656
2017-07-23 22:50:00	15.1416	15.014	15.2024	16.0298	16.9391	16.8942	17.2612	18.2753	19.4314	17.1685	3.81988	4.02398	3.91815	3.4744	3.67233	4.77566	2.90425	3.22324	4.38403	5.87582
2017-07-23 23:20:00	14.8696	14.7135	14.9101	15.7314	16.6106	16.553	16.9168	17.8992	19.0436	16.8359	3.72972	3.91018	3.83492	3.36621	3.50244	4.69307	2.77544	3.13596	4.16937	5.72656
2017-07-23 23:50:00	14.5977	14.4129	14.6179	15.4331	16.282	16.2119	16.5725	17.5232	18.6558	16.5034	3.64168	3.7996	3.75345	3.2614	3.34041	4.61191	2.65235	3.05105	3.96521	5.5811
2017-07-24 00:20:00	14.4958	14.3002	14.5083	15.3212	16.1588	16.0839	16.4433	17.3821	18.5104	16.3787	3.60921	3.75894	3.72334	3.22294	3.2816	4.58184	2.60761	3.01981	3.89126	5.5275
2017-07-24 00:50:00	14.0199	13.7743	13.9968	14.799	15.5839	15.4869	15.8407	16.724	17.8317	15.7967	3.46145	3.57489	3.58602	3.04938	3.02056	4.44407	2.40859	2.87817	3.56397	5.28413
2017-07-24 01:20:00	13.748	13.4738	13.7045	14.5007	15.2554	15.1457	15.4963	16.348	17.444	15.4641	3.37975	3.4738	3.50984	2.95443	2.88082	4.36721	2.30177	2.80024	3.38946	5.14991
2017-07-24 01:50:00	13.646	13.3611	13.5949	14.3888	15.1322	15.0178	15.3672	16.207	17.2985	15.3394	3.34962	3.43663	3.48169	2.91959	2.8301	4.33873	2.26294	2.77157	3.32625	5.10045
2017-07-24 02:20:00	13.646	13.3611	13.5949	14.3888	15.1322	15.0178	15.3672	16.207	17.2985	15.3394	3.34962	3.43663	3.48169	2.91959	2.8301	4.33873	2.26294	2.77157	3.32625	5.10045
2017-07-24 02:50:00	13.714	13.4362	13.668	14.4634	15.2143	15.1031	15.4533	16.301	17.3955	15.4225	3.36968	3.46136	3.50043	2.94277	2.86381	4.3577	2.28875	2.79065	3.36826	5.13337
2017-07-24 03:20:00	13.816	13.5489	13.7776	14.5753	15.3375	15.231	15.5824	16.442	17.5409	15.5473	3.4	3.4988	3.52873	2.97789	2.91513	4.3863	2.32802	2.81953	3.43227	5.18314
2017-07-24 03:50:00	13.748	13.4738	13.7045	14.5007	15.2554	15.1457	15.4963	16.348	17.444	15.4641	3.37975	3.4738	3.50984	2.95443	2.88082	4.36721	2.30177	2.80024	3.38946	5.14991
2017-07-24 04:20:00	13.68	13.3986	13.6315	14.4261	15.1732	15.0604	15.4102	16.254	17.347	15.381	3.35963	3.44897	3.49105	2.93116	2.84691	4.3482	2.27581	2.78109	3.34719	5.11688
2017-07-24 04:50:00	13.0682	12.7224	12.9739	13.7547	14.434	14.2928	14.6354	15.4079	16.4745	14.6327	3.18384	3.23338	3.32639	2.72979	2.55911	4.18083	2.05498	2.61452	2.98966	4.82907
2017-07-24 05:20:00	11.4367	10.9192	11.2203	11.9645	12.4628	12.2457	12.5691	13.1515	14.1478	12.6373	2.75874	2.7221	2.92428	2.2579	1.92603	3.76534	1.56529	2.21751	2.21208	4.13825
2017-07-24 05:50:00	11.4027	10.8817	11.1837	11.9272	12.4218	12.2031	12.5261	13.1045	14.0993	12.5958	2.75051	2.71236	2.91645	2.24899	1.91466	3.75714	1.55644	2.20991	2.19824	4.12496
2017-07-24 06:20:00	11.4706	10.9568	11.2568	12.0018	12.5039	12.2884	12.6122	13.1985	14.1962	12.6789	2.76699	2.73188	2.93214	2.26684	1.93747	3.77356	1.57419	2.22513	2.22601	4.15158
2017-07-24 06:50:00	11.1647	10.6187	10.928	11.6661	12.1343	11.9046	12.2248	12.7755	13.76	12.3048	2.69362	2.64512	2.86216	2.18759	1.83693	3.70022	1.49587	2.15747	2.10377	4.03313
2017-07-24 07:20:00	10.8588	10.2806	10.5992	11.3304	11.7647	11.5207	11.8373	12.3524	13.3237	11.9307	2.62221	2.56112	2.79385	2.11111	1.74161	3.62831	1.42144	2.09186	1.98824	3.91805
2017-07-24 07:50:00	11.0968	10.5436	10.8549	11.5915	12.0522	11.8193	12.1387	12.6815	13.663	12.2217	2.67759	2.62622	2.84684	2.17036	1.81531	3.68412	1.479	2.14271	2.07753	4.00727
2017-07-24 08:20:00	11.4367	10.9192	11.2203	11.9645	12.4628	12.2457	12.5691	13.1515	14.1478	12.6373	2.75874	2.7221	2.92428	2.2579	1.92603	3.76534	1.56529	2.21751	2.21208	4.13825
2017-07-24 08:50:00	11.9465	11.4827	11.7683	12.5239	13.0788	12.8854	13.2148	13.8566	14.8749	13.2609	2.8851	2.87253	3.04442	2.39586	2.10491	3.89054	1.70426	2.33463	2.43043	4.34279
2017-07-24 09:20:00	13.4081	13.0981	13.3392	14.1277	14.8447	14.7192	15.0658	15.8779	16.9592	15.0484	3.28034	3.35144	3.41689	2.83989	2.7152	4.27301	2.17487	2.70579	3.18329	4.98691
2017-07-24 09:50:00	12.9662	12.6097	12.8643	13.6428	14.3108	14.1648	14.5062	15.2668	16.3291	14.508	3.15545	3.19879	3.29971	2.6976	2.51405	4.15357	2.02031	2.58775	2.9339	4.78269
2017-07-24 10:20:00	14.1898	13.9621	14.1795	14.9855	15.7892	15.7001	16.0559	16.9591	18.0741	16.0045	3.51352	3.63957	3.63448	3.11027	3.11131	4.49279	2.47786	2.92798	3.67757	5.3698
2017-07-24 10:50:00	13.9859	13.7367	13.9603	14.7617	15.5428	15.4442	15.7976	16.677	17.7833	15.7551	3.45114	3.5621	3.57641	3.03735	3.00272	4.43439	2.39497	2.86832	3.54167	5.26716
2017-07-24 11:20:00	13.782	13.5113	13.7411	14.538	15.2964	15.1884	15.5394	16.395	17.4924	15.5057	3.38986	3.48627	3.51928	2.96614	2.89793	4.37674	2.31486	2.80987	3.4108	5.1665
2017-07-24 11:50:00	12.5583	12.1589	12.4259	13.1953	13.818	13.6531	13.9897	14.7028	15.7474	14.0092	3.0444	3.06406	3.19513	2.5726	2.34163	4.04629	1.88741	2.48336	2.72107	4.60162
2017-07-24 12:20:00	10.9948	10.4309	10.7453	11.4796	11.929	11.6913	12.0095	12.5404	13.5176	12.0969	2.65371	2.59812	2.82401	2.14477	1.78335	3.66009	1.45405	2.12077	2.03878	3.96879
2017-07-24 12:50:00	8.78543	7.98903	8.37067	9.05534	9.25963	8.91929	9.21149	9.48501	10.3668	9.39489	2.18559	2.05794	2.37189	1.65868	1.21366	3.17638	1.00577	1.69681	1.35587	3.22007
2017-07-24 13:20:00	8.10563	7.2377	7.64	8.30941	8.4383	8.06636	8.35056	8.54488	9.39738	8.56349	2.0589	1.91551	2.24792	1.53256	1.07813	3.04083	0.897936	1.58427	1.19594	3.01946
2017-07-24 13:50:00	8.27558	7.42553	7.82267	8.49589	8.64363	8.27959	8.56579	8.77991	9.63975	8.77134	2.08987	1.95017	2.27829	1.56316	1.11052	3.07416	0.92376	1.61169	1.23406	3.06841
2017-07-24 14:20:00	7.8677	6.97473	7.38427	8.04833	8.15083	7.76783	8.04923	8.21583	9.05807	8.2725	2.01632	1.86803	2.20608	1.49072	1.03436	2.99476	0.862991	1.54667	1.14454	2.95224
2017-07-24 14:50:00	7.1879	6.2234	6.6536	7.3024	7.3295	6.9149	7.1883	7.2757	8.0886	7.4411	1.89944	1.73875	2.09077	1.37738	0.918848	2.86696	0.770462	1.44409	1.00954	2.76831
2017-07-24 15:20:00	7.28987	6.3361	6.7632	7.41429	7.4527	7.04284	7.31744	7.41672	8.23402	7.56581	1.91653	1.75755	2.10768	1.39381	0.935315	2.88577	0.783681	1.45904	1.02872	2.79515
2017-07-24 15:50:00	7.8677	6.97473	7.38427	8.04833	8.15083	7.76783	8.04923	8.21583	9.05807	8.2725	2.01632	1.86803	2.20608	1.49072	1.03436	2.99476	0.862991	1.54667	1.14454	2.95224
2017-07-24 16:20:00	8.13962	7.27527	7.67653	8.34671	8.47937	8.10901	8.39361	8.59189	9.44585	8.60506	2.06506	1.92239	2.25396	1.53863	1.08453	3.04747	0.903042	1.58972	1.20347	3.02919
2017-07-24 16:50:00	9.09134	8.32713	8.69947	9.39101	9.62923	9.30311	9.59891	9.90807	10.8031	9.76902	2.24512	2.12544	2.42989	1.71877	1.28009	3.23934	1.05844	1.75002	1.43465	3.31464
2017-07-24 17:20:00	10.315	9.67953	10.0147	10.7337	11.1076	10.8384	11.1486	11.6003	12.5481	11.2655	2.49988	2.41831	2.6764	1.98169	1.5842	3.50389	1.29815	1.98011	1.7983	3.72153
2017-07-24 17:50:00	10.7908	10.2055	10.5261	11.2558	11.6826	11.4354	11.7512	12.2584	13.2268	11.8475	2.60659	2.54282	2.77889	2.09448	1.72111	3.61252	1.40541	2.07755	1.96344	3.89293
2017-07-24 18:20:00	10.4849	9.86737	10.1973	10.9202	11.313	11.0516	11.3638	11.8353	12.7905	11.4734	2.53748	2.46206	2.71256	2.02126	1.63179	3.54231	1.33548	2.01438	1.85562	3.78186
2017-07-24 18:50:00	9.77114	9.07847	9.43013	10.1369	10.4506	10.156	10.4598	10.8482	11.7726	10.6004	2.38327	2.28347	2.56389	1.86021	1.44101	3.38375	1.18555	1.87434	1.6265	3.53486
2017-07-24 19:20:00	9.09134	8.32713	8.69947	9.39101	9.62923	9.30311	9.59891	9.90807	10.8031	9.76902	2.24512	2.12544	2.42989	1.71877	1.28009	3.23934	1.05844	1.75002	1.43465	3.31464
2017-07-24 19:50:00	9.26129	8.51497	8.88213	9.5775	9.83457	9.51635	9.81415	10.1431	11.0455	9.97687	2.27889	2.16389	2.46272	1.75308	1.31855	3.27485	1.08888	1.78031	1.48038	3.36838
2017-07-24 20:20:00	8.34356	7.50067	7.89573	8.57049	8.72577	8.36489	8.65189	8.87393	9.73669	8.85448	2.10238	1.9642	2.29055	1.57557	1.12375	3.0876	0.934296	1.62278	1.24964	3.08821
2017-07-24 20:50:00	8.17361	7.31283	7.71307	8.384	8.52043	8.15165	8.43665	8.63889	9.49433	8.64663	2.07123	1.9293	2.26002	1.54473	1.09097	3.05412	0.908178	1.59518	1.21104	3.03894
2017-07-24 21:20:00	7.90169	7.0123	7.4208	8.08563	8.1919	7.81048	8.09228	8.26284	9.10654	8.31407	2.02235	1.87474	2.21201	1.49663	1.0405	3.0013	0.867898	1.55199	1.15174	2.96175
2017-07-24 21:50:00	7.69775	6.7869	7.2016	7.86185	7.9455	7.5546	7.834	7.9808	8.8157	8.06465	1.98644	1.83483	2.17667	1.46154	1.00419	2.96229	0.838866	1.52036	1.10918	2.90514
2017-07-24 22:20:00	7.5278	6.59907	7.01893	7.67537	7.74017	7.34137	7.61877	7.74577	8.57333	7.8568	1.957	1.80223	2.14765	1.43293	0.974894	2.93016	0.815415	1.4945	1.07492	2.8588
2017-07-24 22:50:00	7.42583	6.48637	6.90933	7.56348	7.61697	7.21343	7.48963	7.60475	8.42791	7.73209	1.93955	1.78295	2.13043	1.41603	0.95773	2.91106	0.80166	1.4792	1.05487	2.83135
2017-07-24 23:20:00	7.11992	6.14827	6.58053	7.22781	7.24737	6.82961	7.10221	7.18169	7.99165	7.35796	1.88813	1.72632	2.07958	1.36653	0.908032	2.85448	0.761773	1.43422	0.996944	2.75056
2017-07-24 23:50:00	7.49381	6.5615	6.9824	7.63807	7.6991	7.29872	7.57572	7.69876	8.52486	7.81523	1.95117	1.79578	2.14189	1.42728	0.969139	2.92378	0.810804	1.48938	1.06819	2.84962
2017-07-25 00:20:00	7.11992	6.14827	6.58053	7.22781	7.24737	6.82961	7.10221	7.18169	7.99165	7.35796	1.88813	1.72632	2.07958	1.36653	0.908032	2.85448	0.761773	1.43422	0.996944	2.75056
2017-07-25 00:50:00	7.05194	6.07313	6.50747	7.15321	7.16523	6.74431	7.01611	7.08767	7.89471	7.27482	1.87689	1.71399	2.06844	1.35576	0.897342	2.84206	0.753182	1.42441	0.984509	2.73293
2017-07-25 01:20:00	6.94997	5.96043	6.39787	7.04132	7.04203	6.61637	6.88697	6.94665	7.74929	7.15011	1.86015	1.69565	2.05186	1.33978	0.881544	2.82352	0.740478	1.40982	0.966147	2.70668
2017-07-25 01:50:00	7.35785	6.41123	6.83627	7.48888	7.53483	7.12813	7.40353	7.51073	8.33097	7.64895	1.92801	1.7702	2.11902	1.40488	0.946456	2.89839	0.79262	1.46908	1.04171	2.81319
2017-07-25 02:20:00	7.45982	6.52393	6.94587	7.60077	7.65803	7.25607	7.53267	7.65175	8.47639	7.77366	1.94535	1.78935	2.13615	1.42164	0.963417	2.91741	0.806219	1.48428	1.06151	2.84047
2017-07-25 02:50:00	7.11992	6.14827	6.58053	7.22781	7.24737	6.82961	7.10221	7.18169	7.99165	7.35796	1.88813	1.72632	2.07958	1.36653	0.908032	2.85448	0.761773	1.43422	0.996944	2.75056
2017-07-25 03:20:00	6.88199	5.8853	6.3248	6.96673	6.9599	6.53108	6.80088	6.85264	7.65234	7.06697	1.84908	1.68353	2.04087	1.32922	0.871167	2.81124	0.732127	1.40018	0.954097	2.68933
2017-07-25 03:50:00	7.08593	6.1107	6.544	7.19051	7.2063	6.78696	7.05916	7.13468	7.94318	7.31639	1.8825	1.72014	2.074	1.36114	0.902671	2.84826	0.757466	1.4293	0.990707	2.74173
2017-07-25 04:20:00	7.66376	6.74933	7.16507	7.82455	7.90443	7.51195	7.79095	7.93379	8.76723	8.02308	1.98052	1.82827	2.17083	1.45577	0.998258	2.95583	0.834122	1.51516	1.10224	2.89581
2017-07-25 04:50:00	8.10563	7.2377	7.64	8.30941	8.4383	8.06636	8.35056	8.54488	9.39738	8.56349	2.0589	1.91551	2.24792	1.53256	1.07813	3.04083	0.897936	1.58427	1.19594	3.01946
2017-07-25 05:20:00	7.83371	6.93717	7.34773	8.01104	8.10977	7.72519	8.00619	8.16883	9.00959	8.23093	2.0103	1.86134	2.20016	1.48484	1.02825	2.98824	0.858111	1.54138	1.13738	2.94276
2017-07-25 05:50:00	7.93568	7.04987	7.45733	8.12293	8.23297	7.85313	8.13533	8.30985	9.15501	8.35564	2.02839	1.88147	2.21795	1.50256	1.04668	3.00785	0.872834	1.55732	1.15899	2.97129
2017-07-25 06:20:00	7.8677	6.97473	7.38427	8.04833	8.15083	7.76783	8.04923	8.21583	9.05807	8.2725	2.01632	1.86803	2.20608	1.49072	1.03436	2.99476	0.862991	1.54667	1.14454	2.95224
2017-07-25 06:50:00	7.62977	6.71177	7.12853	7.78726	7.86337	7.46931	7.74791	7.88679	8.71875	7.98151	1.97461	1.82172	2.16501	1.45003	0.992365	2.94939	0.829405	1.50997	1.09535	2.88651
2017-07-25 07:20:00	8.2076	7.3504	7.7496	8.4213	8.5615	8.1943	8.4797	8.6859	9.5428	8.6882	2.07743	1.93623	2.26609	1.55085	1.09745	3.06079	0.913342	1.60066	1.21867	3.04873
2017-07-25 07:50:00	8.92139	8.1393	8.5168	9.20453	9.4239	9.08988	9.38368	9.67304	10.5607	9.56117	2.21185	2.08767	2.39749	1.68512	1.24275	3.20421	1.02885	1.72026	1.39033	3.26176
2017-07-25 08:20:00	9.32927	8.5901	8.9552	9.65209	9.9167	9.60164	9.90024	10.2371	11.1424	10.06	2.29254	2.17946	2.47597	1.767	1.33426	3.28917	1.1013	1.79257	1.49908	3.39011
2017-07-25 08:50:00	9.46523	8.74037	9.10133	9.80128	10.081	9.77223	10.0724	10.4251	11.3363	10.2263	2.32008	2.21095	2.5027	1.79517	1.36623	3.31798	1.12656	1.81734	1.53718	3.43401
2017-07-25 09:20:00	10.213	9.56683	9.90507	10.6218	10.9844	10.7105	11.0195	11.4593	12.4027	11.1408	2.47759	2.39244	2.65494	1.95832	1.5563	3.48104	1.27625	1.95983	1.76476	3.68579
2017-07-25 09:50:00	10.5189	9.90493	10.2339	10.9575	11.354	11.0943	11.4069	11.8824	12.839	11.515	2.54507	2.47091	2.71985	2.02927	1.64148	3.55004	1.34308	2.0213	1.8673	3.79404
2017-07-25 10:20:00	11.1307	10.5811	10.8915	11.6288	12.0932	11.8619	12.1817	12.7285	13.7115	12.2632	2.68559	2.63566	2.85449	2.17896	1.82609	3.69216	1.48741	2.15008	2.09061	4.02018
2017-07-25 10:50:00	11.4027	10.8817	11.1837	11.9272	12.4218	12.2031	12.5261	13.1045	14.0993	12.5958	2.75051	2.71236	2.91645	2.24899	1.91466	3.75714	1.55644	2.20991	2.19824	4.12496
2017-07-25 11:20:00	11.3687	10.8441	11.1472	11.8899	12.3807	12.1604	12.483	13.0575	14.0508	12.5542	2.74231	2.70265	2.90863	2.24011	1.90336	3.74895	1.54764	2.20234	2.18449	4.11171
2017-07-25 11:50:00	11.9125	11.4452	11.7317	12.4866	13.0378	12.8428	13.1718	13.8096	14.8264	13.2193	2.8765	2.86225	3.03626	2.38641	2.09249	3.88206	1.69462	2.32663	2.41522	4.32884
2017-07-25 12:20:00	11.9125	11.4452	11.7317	12.4866	13.0378	12.8428	13.1718	13.8096	14.8264	13.2193	2.8765	2.86225	3.03626	2.38641	2.09249	3.88206	1.69462	2.32663	2.41522	4.32884
2017-07-25 12:50:00	11.9805	11.5203	11.8048	12.5612	13.1199	12.9281	13.2579	13.9036	14.9233	13.3025	2.89373	2.88285	3.05261	2.40536	2.11741	3.89903	1.71395	2.34265	2.44573	4.35678
2017-07-25 13:20:00	12.2184	11.7833	12.0605	12.8223	13.4074	13.2266	13.5592	14.2327	15.2627	13.5935	2.95484	2.95613	3.1105	2.47286	2.20701	3.95901	1.78336	2.3996	2.55556	4.45598
2017-07-25 13:50:00	11.9805	11.5203	11.8048	12.5612	13.1199	12.9281	13.2579	13.9036	14.9233	13.3025	2.89373	2.88285	3.05261	2.40536	2.11741	3.89903	1.71395	2.34265	2.44573	4.35678
2017-07-25 14:20:00	12.3884	11.9711	12.2432	13.0088	13.6127	13.4398	13.7744	14.4677	15.505	13.8013	2.99929	3.00961	3.15253	2.52224	2.27333	4.00241	1.83464	2.44112	2.63702	4.52821
2017-07-25 14:50:00	12.4903	12.0838	12.3528	13.1207	13.7359	13.5678	13.9036	14.6087	15.6504	13.926	3.02627	3.04216	3.17802	2.55233	2.31407	4.02868	1.86612	2.46638	2.68714	4.57212
2017-07-25 15:20:00	12.9662	12.6097	12.8643	13.6428	14.3108	14.1648	14.5062	15.2668	16.3291	14.508	3.15545	3.19879	3.29971	2.6976	2.51405	4.15357	2.02031	2.58775	2.9339	4.78269
2017-07-25 15:50:00	13.1362	12.7976	13.0469	13.8293	14.5162	14.3781	14.7215	15.5019	16.5714	14.7159	3.20291	3.25666	3.3443	2.75147	2.58959	4.19911	2.07841	2.63253	3.02742	4.86023
2017-07-25 16:20:00	12.7623	12.3843	12.6451	13.4191	14.0644	13.909	14.248	14.9848	16.0382	14.2586	3.09943	3.1307	3.247	2.63436	2.42631	4.09958	1.95273	2.53502	2.82548	4.69128
2017-07-25 16:50:00	12.1165	11.6706	11.9509	12.7104	13.2842	13.0987	13.4301	14.0917	15.1172	13.4688	2.92849	2.9245	3.08556	2.4437	2.16816	3.93319	1.75327	2.37503	2.5079	4.41319
2017-07-25 17:20:00	11.3687	10.8441	11.1472	11.8899	12.3807	12.1604	12.483	13.0575	14.0508	12.5542	2.74231	2.70265	2.90863	2.24011	1.90336	3.74895	1.54764	2.20234	2.18449	4.11171
2017-07-25 17:50:00	11.1987	10.6563	10.9645	11.7034	12.1754	11.9472	12.2678	12.8225	13.8085	12.3464	2.70168	2.65463	2.86985	2.19626	1.84784	3.7083	1.50437	2.16488	2.11701	4.04612
2017-07-25 18:20:00	11.4706	10.9568	11.2568	12.0018	12.5039	12.2884	12.6122	13.1985	14.1962	12.6789	2.76699	2.73188	2.93214	2.26684	1.93747	3.77356	1.57419	2.22513	2.22601	4.15158
2017-07-25 18:50:00	11.2327	10.6938	11.0011	11.7407	12.2164	11.9899	12.3109	12.8695	13.8569	12.3879	2.70976	2.66416	2.87757	2.20496	1.85881	3.71639	1.51293	2.17232	2.13034	4.05915
2017-07-25 19:20:00	10.111	9.45413	9.79547	10.5099	10.8612	10.5825	10.8903	11.3183	12.2573	11.0161	2.4555	2.36684	2.63364	1.93523	1.52891	3.45835	1.25472	1.93976	1.73184	3.6504
2017-07-25 19:50:00	9.63518	8.9282	9.284	9.98776	10.2863	9.98546	10.2877	10.6602	11.5787	10.4341	2.35497	2.25095	2.53651	1.83102	1.40728	3.35436	1.15896	1.84879	1.58618	3.48968
2017-07-25 20:20:00	9.39725	8.66523	9.02827	9.72668	9.99883	9.68693	9.98633	10.3311	11.2394	10.1432	2.30627	2.19515	2.4893	1.78103	1.35015	3.30354	1.11386	1.80491	1.51801	3.41199
2017-07-25 20:50:00	8.98937	8.21443	8.58987	9.27912	9.50603	9.17517	9.46977	9.76705	10.6577	9.64431	2.2251	2.10269	2.4104	1.6985	1.25755	3.21822	1.04058	1.7321	1.40789	3.28281
2017-07-25 21:20:00	8.85341	8.06417	8.44373	9.12994	9.34177	9.00459	9.29759	9.57903	10.4638	9.47803	2.19868	2.07275	2.38466	1.67185	1.22812	3.19027	1.01725	1.70849	1.37299	3.24085
2017-07-25 21:50:00	8.81942	8.0266	8.4072	9.09264	9.3007	8.96194	9.25454	9.53202	10.4153	9.43646	2.19213	2.06533	2.37827	1.66525	1.22087	3.18332	1.01149	1.70264	1.3644	3.23044
2017-07-25 22:20:00	8.75144	7.95147	8.33413	9.01805	9.21857	8.87665	9.16845	9.43801	10.3184	9.35332	2.17908	2.05057	2.36553	1.65213	1.2065	3.16946	1.00009	1.691	1.34738	3.20973
2017-07-25 22:50:00	8.75144	7.95147	8.33413	9.01805	9.21857	8.87665	9.16845	9.43801	10.3184	9.35332	2.17908	2.05057	2.36553	1.65213	1.2065	3.16946	1.00009	1.691	1.34738	3.20973
2017-07-25 23:20:00	8.61548	7.8012	8.188	8.86886	9.0543	8.70606	8.99626	9.24998	10.1245	9.18704	2.15321	2.02137	2.34027	1.62621	1.17826	3.14194	0.977657	1.66795	1.31398	3.1687
2017-07-25 23:50:00	8.41154	7.5758	7.9688	8.64508	8.8079	8.45018	8.73798	8.96794	9.83364	8.93762	2.11498	1.97834	2.30288	1.58808	1.13714	3.1011	0.944953	1.63396	1.26543	3.10814
2017-07-26 00:20:00	8.30957	7.4631	7.8592	8.53319	8.6847	8.32224	8.60884	8.82692	9.68822	8.81291	2.09612	1.95717	2.28441	1.56935	1.11712	3.08088	0.929013	1.61723	1.24183	3.07829
2017-07-26 00:50:00	8.13962	7.27527	7.67653	8.34671	8.47937	8.10901	8.39361	8.59189	9.44585	8.60506	2.06506	1.92239	2.25396	1.53863	1.08453	3.04747	0.903042	1.58972	1.20347	3.02919
2017-07-26 01:20:00	8.07164	7.20013	7.60347	8.27211	8.39723	8.02371	8.30751	8.49787	9.34891	8.52192	2.05276	1.90866	2.24189	1.52651	1.07176	3.0342	0.892858	1.57884	1.18846	3.00976
2017-07-26 01:50:00	8.03765	7.16257	7.56693	8.23482	8.35617	7.98107	8.26447	8.45087	9.30043	8.48035	2.04664	1.90182	2.23588	1.52049	1.06544	3.02759	0.88781	1.57344	1.18102	3.0001
2017-07-26 02:20:00	8.2076	7.3504	7.7496	8.4213	8.5615	8.1943	8.4797	8.6859	9.5428	8.6882	2.07743	1.93623	2.26609	1.55085	1.09745	3.06079	0.913342	1.60066	1.21867	3.04873
2017-07-26 02:50:00	8.2076	7.3504	7.7496	8.4213	8.5615	8.1943	8.4797	8.6859	9.5428	8.6882	2.07743	1.93623	2.26609	1.55085	1.09745	3.06079	0.913342	1.60066	1.21867	3.04873
2017-07-26 03:20:00	8.10563	7.2377	7.64	8.30941	8.4383	8.06636	8.35056	8.54488	9.39738	8.56349	2.0589	1.91551	2.24792	1.53256	1.07813	3.04083	0.897936	1.58427	1.19594	3.01946
2017-07-26 03:50:00	8.17361	7.31283	7.71307	8.384	8.52043	8.15165	8.43665	8.63889	9.49433	8.64663	2.07123	1.9293	2.26002	1.54473	1.09097	3.05412	0.908178	1.59518	1.21104	3.03894
2017-07-26 04:20:00	8.07164	7.20013	7.60347	8.27211	8.39723	8.02371	8.30751	8.49787	9.34891	8.52192	2.05276	1.90866	2.24189	1.52651	1.07176	3.0342	0.892858	1.57884	1.18846	3.00976
2017-07-26 04:50:00	8.13962	7.27527	7.67653	8.34671	8.47937	8.10901	8.39361	8.59189	9.44585	8.60506	2.06506	1.92239	2.25396	1.53863	1.08453	3.04747	0.903042	1.58972	1.20347	3.02919
2017-07-26 05:20:00	8.24159	7.38797	7.78613	8.4586	8.60257	8.23695	8.52275	8.73291	9.59127	8.72977	2.08364	1.94319	2.27218	1.55699	1.10397	3.06747	0.918536	1.60617	1.22634	3.05855
2017-07-26 05:50:00	8.30957	7.4631	7.8592	8.53319	8.6847	8.32224	8.60884	8.82692	9.68822	8.81291	2.09612	1.95717	2.28441	1.56935	1.11712	3.08088	0.929013	1.61723	1.24183	3.07829
2017-07-26 06:20:00	8.27558	7.42553	7.82267	8.49589	8.64363	8.27959	8.56579	8.77991	9.63975	8.77134	2.08987	1.95017	2.27829	1.56316	1.11052	3.07416	0.92376	1.61169	1.23406	3.06841
2017-07-26 06:50:00	8.24159	7.38797	7.78613	8.4586	8.60257	8.23695	8.52275	8.73291	9.59127	8.72977	2.08364	1.94319	2.27218	1.55699	1.10397	3.06747	0.918536	1.60617	1.22634	3.05855
2017-07-26 07:20:00	8.51351	7.6885	8.0784	8.75697	8.9311	8.57812	8.86712	9.10896	9.97906	9.06233	2.13401	1.99974	2.3215	1.60703	1.15752	3.12145	0.961166	1.65086	1.28948	3.13827
2017-07-26 07:50:00	8.58149	7.76363	8.15147	8.83156	9.01323	8.66341	8.95321	9.20297	10.076	9.14547	2.14679	2.01413	2.334	1.61979	1.1713	3.13509	0.972129	1.66223	1.30576	3.15853
2017-07-26 08:20:00	9.02336	8.252	8.6264	9.31642	9.5471	9.21782	9.51282	9.81406	10.7062	9.68588	2.23175	2.11025	2.41688	1.70523	1.26502	3.22524	1.0465	1.73806	1.41676	3.29339
2017-07-26 08:50:00	9.2273	8.4774	8.8456	9.5402	9.7935	9.4737	9.7711	10.0961	10.997	9.9353	2.27209	2.15614	2.45612	1.74617	1.31077	3.26772	1.08272	1.77421	1.47112	3.35756
2017-07-26 09:20:00	9.2273	8.4774	8.8456	9.5402	9.7935	9.4737	9.7711	10.0961	10.997	9.9353	2.27209	2.15614	2.45612	1.74617	1.31077	3.26772	1.08272	1.77421	1.47112	3.35756
2017-07-26 09:50:00	9.80513	9.11603	9.46667	10.1742	10.4916	10.1987	10.5029	10.8952	11.821	10.642	2.39039	2.29167	2.57079	1.86757	1.44957	3.39113	1.19229	1.88078	1.63674	3.54625
2017-07-26 10:20:00	10.5529	9.9425	10.2704	10.9948	11.3951	11.1369	11.4499	11.9294	12.8875	11.5565	2.55268	2.47978	2.72716	2.03731	1.65123	3.55779	1.35071	2.02825	1.87906	3.80627
2017-07-26 10:50:00	10.7229	10.1303	10.4531	11.1813	11.6004	11.3502	11.6652	12.1644	13.1298	11.7644	2.59108	2.52465	2.76401	2.07799	1.70085	3.59679	1.38956	2.06334	1.93895	3.86797
2017-07-26 11:20:00	11.0628	10.506	10.8184	11.5542	12.0111	11.7766	12.0956	12.6345	13.6146	12.1801	2.66961	2.61682	2.83921	2.1618	1.80459	3.67609	1.47063	2.13537	2.06453	3.9944
2017-07-26 11:50:00	11.1647	10.6187	10.928	11.6661	12.1343	11.9046	12.2248	12.7755	13.76	12.3048	2.69362	2.64512	2.86216	2.18759	1.83693	3.70022	1.49587	2.15747	2.10377	4.03313
2017-07-26 12:20:00	11.5046	10.9944	11.2933	12.0391	12.545	12.331	12.6552	13.2455	14.2447	12.7205	2.77526	2.7417	2.94003	2.27582	1.94897	3.7818	1.58314	2.23278	2.24002	4.16495
2017-07-26 12:50:00	11.4367	10.9192	11.2203	11.9645	12.4628	12.2457	12.5691	13.1515	14.1478	12.6373	2.75874	2.7221	2.92428	2.2579	1.92603	3.76534	1.56529	2.21751	2.21208	4.13825
2017-07-26 13:20:00	11.5046	10.9944	11.2933	12.0391	12.545	12.331	12.6552	13.2455	14.2447	12.7205	2.77526	2.7417	2.94003	2.27582	1.94897	3.7818	1.58314	2.23278	2.24002	4.16495
2017-07-26 13:50:00	11.9465	11.4827	11.7683	12.5239	13.0788	12.8854	13.2148	13.8566	14.8749	13.2609	2.8851	2.87253	3.04442	2.39586	2.10491	3.89054	1.70426	2.33463	2.43043	4.34279
2017-07-26 14:20:00	11.7086	11.2198	11.5125	12.2629	12.7914	12.5869	12.9135	13.5276	14.5356	12.9699	2.82543	2.80133	2.98776	2.33046	2.01946	3.8316	1.63793	2.27922	2.32597	4.24611
2017-07-26 14:50:00	11.7766	11.2949	11.5856	12.3375	12.8735	12.6722	12.9996	13.6216	14.6325	13.0531	2.84235	2.82149	3.00384	2.34896	2.04351	3.84835	1.65662	2.29492	2.35535	4.27351
2017-07-26 15:20:00	11.7426	11.2573	11.5491	12.3002	12.8324	12.6296	12.9566	13.5746	14.584	13.0115	2.83388	2.81139	2.99579	2.33969	2.03145	3.83997	1.64725	2.28705	2.34061	4.25978
2017-07-26 15:50:00	11.6746	11.1822	11.476	12.2256	12.7503	12.5443	12.8705	13.4806	14.4871	12.9283	2.817	2.7913	2.97975	2.32126	2.00753	3.82326	1.62867	2.27141	2.31142	4.23247
2017-07-26 16:20:00	11.5386	11.0319	11.3299	12.0764	12.586	12.3737	12.6983	13.2926	14.2932	12.7621	2.78356	2.75155	2.94793	2.28484	1.96055	3.79005	1.59215	2.24045	2.25412	4.17837
2017-07-26 16:50:00	11.1647	10.6187	10.928	11.6661	12.1343	11.9046	12.2248	12.7755	13.76	12.3048	2.69362	2.64512	2.86216	2.18759	1.83693	3.70022	1.49587	2.15747	2.10377	4.03313
2017-07-26 17:20:00	11.0288	10.4684	10.7819	11.5169	11.97	11.734	12.0526	12.5875	13.5661	12.1385	2.66165	2.60745	2.8316	2.15326	1.79394	3.66808	1.46232	2.12806	2.05161	3.98157
2017-07-26 17:50:00	10.6889	10.0928	10.4165	11.144	11.5594	11.3075	11.6221	12.1174	13.0814	11.7228	2.58335	2.51561	2.7566	2.06979	1.69081	3.58896	1.3817	2.05628	1.92682	3.85555
2017-07-26 18:20:00	10.4169	9.79223	10.1243	10.8456	11.2308	10.9663	11.2777	11.7413	12.6936	11.3902	2.52238	2.44447	2.69804	2.00534	1.61259	3.52689	1.32042	2.0006	1.83247	3.75761
2017-07-26 18:50:00	9.5672	8.85307	9.21093	9.91317	10.2042	9.90017	10.2016	10.5662	11.4817	10.351	2.34095	2.23486	2.52293	1.81659	1.39072	3.33976	1.14589	1.83614	1.5664	3.4673
2017-07-26 19:20:00	9.09134	8.32713	8.69947	9.39101	9.62923	9.30311	9.59891	9.90807	10.8031	9.76902	2.24512	2.12544	2.42989	1.71877	1.28009	3.23934	1.05844	1.75002	1.43465	3.31464
2017-07-26 19:50:00	8.51351	7.6885	8.0784	8.75697	8.9311	8.57812	8.86712	9.10896	9.97906	9.06233	2.13401	1.99974	2.3215	1.60703	1.15752	3.12145	0.961166	1.65086	1.28948	3.13827
2017-07-26 20:20:00	8.47952	7.65093	8.04187	8.71967	8.89003	8.53547	8.82407	9.06195	9.93059	9.02076	2.12764	1.99258	2.31528	1.60069	1.15068	3.11465	0.955731	1.64521	1.28141	3.1282
2017-07-26 20:50:00	8.10563	7.2377	7.64	8.30941	8.4383	8.06636	8.35056	8.54488	9.39738	8.56349	2.0589	1.91551	2.24792	1.53256	1.07813	3.04083	0.897936	1.58427	1.19594	3.01946
2017-07-26 21:20:00	7.66376	6.74933	7.16507	7.82455	7.90443	7.51195	7.79095	7.93379	8.76723	8.02308	1.98052	1.82827	2.17083	1.45577	0.998258	2.95583	0.834122	1.51516	1.10224	2.89581
2017-07-26 21:50:00	7.45982	6.52393	6.94587	7.60077	7.65803	7.25607	7.53267	7.65175	8.47639	7.77366	1.94535	1.78935	2.13615	1.42164	0.963417	2.91741	0.806219	1.48428	1.06151	2.84047
2017-07-26 22:20:00	7.32386	6.37367	6.79973	7.45159	7.49377	7.08549	7.36049	7.46373	8.28249	7.60738	1.92226	1.76387	2.11334	1.39934	0.940869	2.89207	0.788138	1.46405	1.0352	2.80416
2017-07-26 22:50:00	7.1879	6.2234	6.6536	7.3024	7.3295	6.9149	7.1883	7.2757	8.0886	7.4411	1.89944	1.73875	2.09077	1.37738	0.918848	2.86696	0.770462	1.44409	1.00954	2.76831
2017-07-26 23:20:00	7.42583	6.48637	6.90933	7.56348	7.61697	7.21343	7.48963	7.60475	8.42791	7.73209	1.93955	1.78295	2.13043	1.41603	0.95773	2.91106	0.80166	1.4792	1.05487	2.83135
2017-07-26 23:50:00	8.2076	7.3504	7.7496	8.4213	8.5615	8.1943	8.4797	8.6859	9.5428	8.6882	2.07743	1.93623	2.26609	1.55085	1.09745	3.06079	0.913342	1.60066	1.21867	3.04873
2017-07-27 00:20:00	8.30957	7.4631	7.8592	8.53319	8.6847	8.32224	8.60884	8.82692	9.68822	8.81291	2.09612	1.95717	2.28441	1.56935	1.11712	3.08088	0.929013	1.61723	1.24183	3.07829
2017-07-27 00:50:00	8.41154	7.5758	7.9688	8.64508	8.8079	8.45018	8.73798	8.96794	9.83364	8.93762	2.11498	1.97834	2.30288	1.58808	1.13714	3.1011	0.944953	1.63396	1.26543	3.10814
2017-07-27 01:20:00	8.13962	7.27527	7.67653	8.34671	8.47937	8.10901	8.39361	8.59189	9.44585	8.60506	2.06506	1.92239	2.25396	1.53863	1.08453	3.04747	0.903042	1.58972	1.20347	3.02919
2017-07-27 01:50:00	7.93568	7.04987	7.45733	8.12293	8.23297	7.85313	8.13533	8.30985	9.15501	8.35564	2.02839	1.88147	2.21795	1.50256	1.04668	3.00785	0.872834	1.55732	1.15899	2.97129
2017-07-27 02:20:00	8.24159	7.38797	7.78613	8.4586	8.60257	8.23695	8.52275	8.73291	9.59127	8.72977	2.08364	1.94319	2.27218	1.55699	1.10397	3.06747	0.918536	1.60617	1.22634	3.05855
2017-07-27 02:50:00	8.24159	7.38797	7.78613	8.4586	8.60257	8.23695	8.52275	8.73291	9.59127	8.72977	2.08364	1.94319	2.27218	1.55699	1.10397	3.06747	0.918536	1.60617	1.22634	3.05855
2017-07-27 03:20:00	8.24159	7.38797	7.78613	8.4586	8.60257	8.23695	8.52275	8.73291	9.59127	8.72977	2.08364	1.94319	2.27218	1.55699	1.10397	3.06747	0.918536	1.60617	1.22634	3.05855
2017-07-27 03:50:00	8.44553	7.61337	8.00533	8.68238	8.84897	8.49283	8.78103	9.01495	9.88211	8.97919	2.1213	1.98545	2.30907	1.59437	1.14389	3.10787	0.950326	1.63957	1.27339	3.11815
2017-07-27 04:20:00	7.01795	6.03557	6.47093	7.11592	7.12417	6.70167	6.97307	7.04067	7.84623	7.23325	1.87129	1.70785	2.0629	1.35041	0.892045	2.83587	0.748923	1.41953	0.97835	2.72415
2017-07-27 04:50:00	7.42583	6.48637	6.90933	7.56348	7.61697	7.21343	7.48963	7.60475	8.42791	7.73209	1.93955	1.78295	2.13043	1.41603	0.95773	2.91106	0.80166	1.4792	1.05487	2.83135
2017-07-27 05:20:00	7.8677	6.97473	7.38427	8.04833	8.15083	7.76783	8.04923	8.21583	9.05807	8.2725	2.01632	1.86803	2.20608	1.49072	1.03436	2.99476	0.862991	1.54667	1.14454	2.95224
2017-07-27 05:50:00	7.83371	6.93717	7.34773	8.01104	8.10977	7.72519	8.00619	8.16883	9.00959	8.23093	2.0103	1.86134	2.20016	1.48484	1.02825	2.98824	0.858111	1.54138	1.13738	2.94276
2017-07-27 06:20:00	8.17361	7.31283	7.71307	8.384	8.52043	8.15165	8.43665	8.63889	9.49433	8.64663	2.07123	1.9293	2.26002	1.54473	1.09097	3.05412	0.908178	1.59518	1.21104	3.03894
2017-07-27 06:50:00	8.95538	8.17687	8.55333	9.24183	9.46497	9.13253	9.42673	9.72005	10.6092	9.60274	2.21846	2.09517	2.40394	1.6918	1.25013	3.21121	1.0347	1.72617	1.39909	3.27227
2017-07-27 07:20:00	9.36326	8.62767	8.99173	9.68939	9.95777	9.64429	9.94329	10.2841	11.1909	10.1016	2.29939	2.18729	2.48263	1.774	1.34218	3.29635	1.10756	1.79873	1.50851	3.40103
2017-07-27 07:50:00	10.349	9.7171	10.0512	10.771	11.1487	10.881	11.1916	11.6473	12.5966	11.3071	2.50736	2.427	2.6836	1.98954	1.5936	3.51154	1.30553	1.98692	1.80962	3.73352
2017-07-27 08:20:00	11.1647	10.6187	10.928	11.6661	12.1343	11.9046	12.2248	12.7755	13.76	12.3048	2.69362	2.64512	2.86216	2.18759	1.83693	3.70022	1.49587	2.15747	2.10377	4.03313
2017-07-27 08:50:00	10.8248	10.243	10.5627	11.2931	11.7236	11.4781	11.7943	12.3054	13.2752	11.8891	2.61439	2.55195	2.78636	2.10278	1.73133	3.6204	1.4134	2.08469	1.9758	3.90547
2017-07-27 09:20:00	11.1987	10.6563	10.9645	11.7034	12.1754	11.9472	12.2678	12.8225	13.8085	12.3464	2.70168	2.65463	2.86985	2.19626	1.84784	3.7083	1.50437	2.16488	2.11701	4.04612
2017-07-27 09:50:00	12.1165	11.6706	11.9509	12.7104	13.2842	13.0987	13.4301	14.0917	15.1172	13.4688	2.92849	2.9245	3.08556	2.4437	2.16816	3.93319	1.75327	2.37503	2.5079	4.41319
2017-07-27 10:20:00	12.5923	12.1965	12.4624	13.2326	13.8591	13.6957	14.0327	14.7498	15.7959	14.0507	3.0535	3.07507	3.20371	2.58279	2.35554	4.05512	1.89814	2.4919	2.7382	4.61645
2017-07-27 10:50:00	13.0682	12.7224	12.9739	13.7547	14.434	14.2928	14.6354	15.4079	16.4745	14.6327	3.18384	3.23338	3.32639	2.72979	2.55911	4.18083	2.05498	2.61452	2.98966	4.82907
2017-07-27 11:20:00	12.8982	12.5346	12.7912	13.5682	14.2287	14.0795	14.4201	15.1728	16.2321	14.4249	3.13666	3.17593	3.28205	2.67636	2.48446	4.1355	1.99753	2.57005	2.89731	4.75203
2017-07-27 11:50:00	13.4421	13.1357	13.3757	14.165	14.8858	14.7619	15.1089	15.9249	17.0077	15.09	3.29014	3.36347	3.42607	2.85114	2.73133	4.28233	2.18724	2.71509	3.20333	5.00297
2017-07-27 12:20:00	13.9859	13.7367	13.9603	14.7617	15.5428	15.4442	15.7976	16.677	17.7833	15.7551	3.45114	3.5621	3.57641	3.03735	3.00272	4.43439	2.39497	2.86832	3.54167	5.26716
2017-07-27 12:50:00	13.8839	13.624	13.8507	14.6498	15.4196	15.3163	15.6685	16.536	17.6378	15.6304	3.42036	3.52398	3.54773	3.00153	2.94986	4.40547	2.35458	2.83894	3.47562	5.21659
2017-07-27 13:20:00	14.4278	14.2251	14.4352	15.2466	16.0767	15.9986	16.3572	17.2881	18.4134	16.2955	3.58772	3.73208	3.70341	3.19756	3.24297	4.5619	2.5782	2.99916	3.84273	5.49206
2017-07-27 13:50:00	14.3258	14.1124	14.3256	15.1347	15.9535	15.8707	16.2281	17.1471	18.268	16.1708	3.55573	3.69215	3.67371	3.15985	3.18588	4.53215	2.53471	2.96844	3.77106	5.43932
2017-07-27 14:20:00	13.68	13.3986	13.6315	14.4261	15.1732	15.0604	15.4102	16.254	17.347	15.381	3.35963	3.44897	3.49105	2.93116	2.84691	4.3482	2.27581	2.78109	3.34719	5.11688
2017-07-27 14:50:00	13.646	13.3611	13.5949	14.3888	15.1322	15.0178	15.3672	16.207	17.2985	15.3394	3.34962	3.43663	3.48169	2.91959	2.8301	4.33873	2.26294	2.77157	3.32625	5.10045
2017-07-27 15:20:00	13.8499	13.5865	13.8141	14.6125	15.3786	15.2736	15.6254	16.489	17.5894	15.5888	3.41016	3.51137	3.53822	2.98969	2.93245	4.39587	2.34126	2.82922	3.45388	5.19984
2017-07-27 15:50:00	14.0879	13.8494	14.0699	14.8736	15.666	15.5722	15.9268	16.8181	17.9287	15.8798	3.48219	3.60062	3.60533	3.07359	3.05654	4.46349	2.43607	2.89799	3.60898	5.31823
2017-07-27 16:20:00	14.5977	14.4129	14.6179	15.4331	16.282	16.2119	16.5725	17.5232	18.6558	16.5034	3.64168	3.7996	3.75345	3.2614	3.34041	4.61191	2.65235	3.05105	3.96521	5.5811
2017-07-27 16:50:00	14.7337	14.5632	14.764	15.5823	16.4463	16.3825	16.7447	17.7112	18.8497	16.6696	3.68544	3.85449	3.79396	3.31339	3.42047	4.65231	2.7132	3.09322	4.06601	5.65336
2017-07-27 17:20:00	15.1416	15.014	15.2024	16.0298	16.9391	16.8942	17.2612	18.2753	19.4314	17.1685	3.81988	4.02398	3.91815	3.4744	3.67233	4.77566	2.90425	3.22324	4.38403	5.87582
2017-07-27 17:50:00	14.1219	13.887	14.1064	14.9109	15.7071	15.6148	15.9698	16.8651	17.9772	15.9214	3.4926	3.61356	3.61502	3.08577	3.07469	4.47324	2.44992	2.90795	3.6317	5.33537
2017-07-27 18:20:00	14.5977	14.4129	14.6179	15.4331	16.282	16.2119	16.5725	17.5232	18.6558	16.5034	3.64168	3.7996	3.75345	3.2614	3.34041	4.61191	2.65235	3.05105	3.96521	5.5811
2017-07-27 18:50:00	14.7677	14.6008	14.8005	15.6196	16.4874	16.4251	16.7877	17.7582	18.8982	16.7112	3.69646	3.86834	3.80416	3.32652	3.44078	4.66247	2.72863	3.10385	4.09161	5.67157
2017-07-27 19:20:00	13.4421	13.1357	13.3757	14.165	14.8858	14.7619	15.1089	15.9249	17.0077	15.09	3.29014	3.36347	3.42607	2.85114	2.73133	4.28233	2.18724	2.71509	3.20333	5.00297
2017-07-27 19:50:00	13.0342	12.6849	12.9373	13.7174	14.393	14.2501	14.5923	15.3608	16.426	14.5911	3.17435	3.22181	3.31748	2.71902	2.544	4.17173	2.04336	2.60557	2.97096	4.81356
2017-07-27 20:20:00	13.1022	12.76	13.0104	13.792	14.4751	14.3354	14.6784	15.4549	16.523	14.6743	3.19336	3.245	3.33533	2.74061	2.57431	4.18996	2.06666	2.62351	3.00848	4.84462
2017-07-27 20:50:00	13.0002	12.6473	12.9008	13.6801	14.3519	14.2075	14.5493	15.3138	16.3775	14.5496	3.16489	3.21028	3.30858	2.70829	2.52898	4.16264	2.0318	2.59664	2.95237	4.7981
2017-07-27 21:20:00	13.0342	12.6849	12.9373	13.7174	14.393	14.2501	14.5923	15.3608	16.426	14.5911	3.17435	3.22181	3.31748	2.71902	2.544	4.17173	2.04336	2.60557	2.97096	4.81356
2017-07-27 21:50:00	12.8982	12.5346	12.7912	13.5682	14.2287	14.0795	14.4201	15.1728	16.2321	14.4249	3.13666	3.17593	3.28205	2.67636	2.48446	4.1355	1.99753	2.57005	2.89731	4.75203
2017-07-27 22:20:00	12.7963	12.4219	12.6816	13.4564	14.1055	13.9516	14.291	15.0318	16.0867	14.3002	3.10869	3.14195	3.25573	2.6448	2.44072	4.10853	1.96383	2.54373	2.84327	4.7064
2017-07-27 22:50:00	12.3884	11.9711	12.2432	13.0088	13.6127	13.4398	13.7744	14.4677	15.505	13.8013	2.99929	3.00961	3.15253	2.52224	2.27333	4.00241	1.83464	2.44112	2.63702	4.52821
2017-07-27 23:20:00	12.2864	11.8584	12.1336	12.8969	13.4895	13.3119	13.6453	14.3267	15.3596	13.6766	2.97254	2.97741	3.12725	2.49249	2.2333	3.97631	1.8037	2.41612	2.58784	4.48473
2017-07-27 23:50:00	12.1504	11.7081	11.9875	12.7477	13.3252	13.1413	13.4731	14.1387	15.1657	13.5103	2.93725	2.93501	3.09385	2.45338	2.18103	3.94178	1.76324	2.38319	2.52368	4.4274
2017-07-28 00:20:00	12.0485	11.5954	11.8779	12.6358	13.202	13.0134	13.344	13.9977	15.0203	13.3856	2.91106	2.9036	3.06904	2.42445	2.14263	3.91607	1.7335	2.35878	2.47662	4.38489
2017-07-28 00:50:00	11.8105	11.3325	11.6221	12.3747	12.9146	12.7148	13.0426	13.6686	14.681	13.0946	2.85085	2.83162	3.01191	2.35827	2.05565	3.85675	1.66604	2.3028	2.37018	4.28727
2017-07-28 01:20:00	11.7426	11.2573	11.5491	12.3002	12.8324	12.6296	12.9566	13.5746	14.584	13.0115	2.83388	2.81139	2.99579	2.33969	2.03145	3.83997	1.64725	2.28705	2.34061	4.25978
2017-07-28 01:50:00	11.6066	11.1071	11.4029	12.151	12.6682	12.459	12.7844	13.3866	14.3901	12.8452	2.80023	2.77135	2.9638	2.30298	1.9839	3.80662	1.61031	2.25588	2.28259	4.20533
2017-07-28 02:20:00	11.3687	10.8441	11.1472	11.8899	12.3807	12.1604	12.483	13.0575	14.0508	12.5542	2.74231	2.70265	2.90863	2.24011	1.90336	3.74895	1.54764	2.20234	2.18449	4.11171
2017-07-28 02:50:00	11.3007	10.769	11.0741	11.8153	12.2986	12.0751	12.3969	12.9635	13.9539	12.4711	2.72599	2.68334	2.89306	2.22247	1.88095	3.73264	1.53018	2.18728	2.15724	4.08535
2017-07-28 03:20:00	11.1307	10.5811	10.8915	11.6288	12.0932	11.8619	12.1817	12.7285	13.7115	12.2632	2.68559	2.63566	2.85449	2.17896	1.82609	3.69216	1.48741	2.15008	2.09061	4.02018
2017-07-28 03:50:00	11.1307	10.5811	10.8915	11.6288	12.0932	11.8619	12.1817	12.7285	13.7115	12.2632	2.68559	2.63566	2.85449	2.17896	1.82609	3.69216	1.48741	2.15008	2.09061	4.02018
2017-07-28 04:20:00	11.2667	10.7314	11.0376	11.778	12.2575	12.0325	12.3539	12.9165	13.9054	12.4295	2.71786	2.67373	2.8853	2.2137	1.86985	3.7245	1.52153	2.17979	2.14375	4.07223
2017-07-28 04:50:00	11.0628	10.506	10.8184	11.5542	12.0111	11.7766	12.0956	12.6345	13.6146	12.1801	2.66961	2.61682	2.83921	2.1618	1.80459	3.67609	1.47063	2.13537	2.06453	3.9944
2017-07-28 05:20:00	11.2327	10.6938	11.0011	11.7407	12.2164	11.9899	12.3109	12.8695	13.8569	12.3879	2.70976	2.66416	2.87757	2.20496	1.85881	3.71639	1.51293	2.17232	2.13034	4.05915
2017-07-28 05:50:00	11.4706	10.9568	11.2568	12.0018	12.5039	12.2884	12.6122	13.1985	14.1962	12.6789	2.76699	2.73188	2.93214	2.26684	1.93747	3.77356	1.57419	2.22513	2.22601	4.15158
2017-07-28 06:20:00	11.3347	10.8065	11.1107	11.8526	12.3396	12.1178	12.44	13.0105	14.0023	12.5126	2.73414	2.69298	2.90083	2.23127	1.89212	3.74078	1.53889	2.1948	2.17082	4.09851
2017-07-28 06:50:00	11.8105	11.3325	11.6221	12.3747	12.9146	12.7148	13.0426	13.6686	14.681	13.0946	2.85085	2.83162	3.01191	2.35827	2.05565	3.85675	1.66604	2.3028	2.37018	4.28727
2017-07-28 07:20:00	12.2864	11.8584	12.1336	12.8969	13.4895	13.3119	13.6453	14.3267	15.3596	13.6766	2.97254	2.97741	3.12725	2.49249	2.2333	3.97631	1.8037	2.41612	2.58784	4.48473
2017-07-28 07:50:00	12.3204	11.896	12.1701	12.9342	13.5306	13.3545	13.6883	14.3737	15.4081	13.7182	2.98143	2.9881	3.13565	2.50237	2.24656	3.98499	1.81395	2.42443	2.60413	4.49918
2017-07-28 08:20:00	12.4224	12.0087	12.2797	13.0461	13.6538	13.4825	13.8175	14.5147	15.5535	13.8429	3.00825	3.02042	3.161	2.53223	2.28682	4.01115	1.84508	2.44951	2.65362	4.5428
2017-07-28 08:50:00	13.1701	12.8351	13.0835	13.8666	14.5572	14.4207	14.7645	15.5489	16.6199	14.7574	3.21249	3.26836	3.35329	2.76237	2.60497	4.20827	2.09023	2.64158	3.04648	4.87589
2017-07-28 09:20:00	13.8839	13.624	13.8507	14.6498	15.4196	15.3163	15.6685	16.536	17.6378	15.6304	3.42036	3.52398	3.54773	3.00153	2.94986	4.40547	2.35458	2.83894	3.47562	5.21659
2017-07-28 09:50:00	14.4278	14.2251	14.4352	15.2466	16.0767	15.9986	16.3572	17.2881	18.4134	16.2955	3.58772	3.73208	3.70341	3.19756	3.24297	4.5619	2.5782	2.99916	3.84273	5.49206
2017-07-28 10:20:00	14.4958	14.3002	14.5083	15.3212	16.1588	16.0839	16.4433	17.3821	18.5104	16.3787	3.60921	3.75894	3.72334	3.22294	3.2816	4.58184	2.60761	3.01981	3.89126	5.5275
2017-07-28 10:50:00	14.3258	14.1124	14.3256	15.1347	15.9535	15.8707	16.2281	17.1471	18.268	16.1708	3.55573	3.69215	3.67371	3.15985	3.18588	4.53215	2.53471	2.96844	3.77106	5.43932
2017-07-28 11:20:00	14.6657	14.4881	14.6909	15.5077	16.3642	16.2972	16.6586	17.6172	18.7527	16.5865	3.6635	3.82695	3.77365	3.28729	3.3802	4.63207	2.6826	3.07206	4.01529	5.61711
2017-07-28 11:50:00	15.5155	15.4272	15.6043	16.4401	17.3908	17.3633	17.7347	18.7923	19.9646	17.6258	3.94742	4.18587	4.03556	3.62885	3.91946	4.8916	3.09118	3.34722	4.69735	6.08742
2017-07-28 12:20:00	16.1953	16.1786	16.3349	17.186	18.2122	18.2163	18.5957	19.7325	20.934	18.4572	4.19031	4.49711	4.25812	3.92747	4.41219	5.10967	3.46242	3.58498	5.32552	6.49186
2017-07-28 12:50:00	16.6031	16.6294	16.7733	17.6336	18.705	18.728	19.1122	20.2965	21.5157	18.956	4.34317	4.69485	4.39751	4.11831	4.73707	5.24514	3.70623	3.73568	5.74205	6.74732
2017-07-28 13:20:00	16.8751	16.9299	17.0656	17.9319	19.0335	19.0692	19.4566	20.6726	21.9035	19.2886	4.44816	4.83148	4.49296	4.25067	4.96685	5.33745	3.87824	3.83964	6.03769	6.92318
2017-07-28 13:50:00	17.3509	17.4558	17.5771	18.4541	19.6084	19.6663	20.0593	21.3307	22.5821	19.8705	4.63803	5.08022	4.66501	4.4926	5.3961	5.50291	4.19868	4.02859	6.59215	7.24204
2017-07-28 14:20:00	17.5888	17.7188	17.8328	18.7152	19.8959	19.9648	20.3606	21.6597	22.9214	20.1615	4.73599	5.20936	4.75348	4.61868	5.62444	5.58756	4.3687	4.12652	6.88819	7.40694
2017-07-28 14:50:00	17.147	17.2304	17.3579	18.2303	19.362	19.4104	19.801	21.0487	22.2913	19.6211	4.55569	4.97209	4.59048	4.38727	5.20777	5.43138	4.05823	3.9465	6.34855	7.10363
2017-07-28 15:20:00	17.4529	17.5685	17.6867	18.566	19.7316	19.7942	20.1884	21.4717	22.7275	19.9952	4.67976	5.13517	4.70272	4.54621	5.4928	5.53903	4.27072	4.07027	6.71743	7.31226
2017-07-28 15:50:00	17.6568	17.7939	17.9059	18.7898	19.978	20.0501	20.4467	21.7538	23.0184	20.2447	4.76435	5.24685	4.77907	4.65535	5.69144	5.61198	4.41853	4.15493	6.97519	7.45474
2017-07-28 16:20:00	17.5549	17.6812	17.7963	18.6779	19.8548	19.9221	20.3175	21.6127	22.873	20.12	4.72187	5.19071	4.74074	4.60046	5.59124	5.57539	4.344	4.11238	6.8451	7.38315
2017-07-28 16:50:00	16.977	17.0426	17.1752	18.0438	19.1567	19.1971	19.5857	20.8136	22.0489	19.4133	4.48818	4.88373	4.52928	4.30139	5.05586	5.37248	3.94478	3.87937	6.15244	6.9903
2017-07-28 17:20:00	16.909	16.9675	17.1021	17.9692	19.0746	19.1118	19.4996	20.7196	21.952	19.3301	4.46146	4.84883	4.50503	4.26751	4.99634	5.3491	3.90029	3.85284	6.0757	6.94548
2017-07-28 17:50:00	16.1273	16.1034	16.2619	17.1114	18.13	18.131	18.5096	19.6385	20.8371	18.374	4.16537	4.46497	4.23533	3.89653	4.36025	5.08743	3.42337	3.56047	5.2591	6.45024
2017-07-28 18:20:00	15.6174	15.5399	15.7139	16.552	17.514	17.4913	17.8639	18.9334	20.11	17.7505	3.98293	4.23115	4.06819	3.67215	3.9897	4.92371	3.14422	3.38185	4.78663	6.14644
2017-07-28 18:50:00	15.6174	15.5399	15.7139	16.552	17.514	17.4913	17.8639	18.9334	20.11	17.7505	3.98293	4.23115	4.06819	3.67215	3.9897	4.92371	3.14422	3.38185	4.78663	6.14644
2017-07-28 19:20:00	15.2435	15.1267	15.312	16.1417	17.0623	17.0222	17.3904	18.4163	19.5768	17.2932	3.85425	4.0675	3.94983	3.51586	3.73814	4.80701	2.95408	3.25659	4.46735	5.93279
2017-07-28 19:50:00	14.7337	14.5632	14.764	15.5823	16.4463	16.3825	16.7447	17.7112	18.8497	16.6696	3.68544	3.85449	3.79396	3.31339	3.42047	4.65231	2.7132	3.09322	4.06601	5.65336
2017-07-28 20:20:00	14.4958	14.3002	14.5083	15.3212	16.1588	16.0839	16.4433	17.3821	18.5104	16.3787	3.60921	3.75894	3.72334	3.22294	3.2816	4.58184	2.60761	3.01981	3.89126	5.5275
2017-07-28 20:50:00	14.3258	14.1124	14.3256	15.1347	15.9535	15.8707	16.2281	17.1471	18.268	16.1708	3.55573	3.69215	3.67371	3.15985	3.18588	4.53215	2.53471	2.96844	3.77106	5.43932
2017-07-28 21:20:00	14.1219	13.887	14.1064	14.9109	15.7071	15.6148	15.9698	16.8651	17.9772	15.9214	3.4926	3.61356	3.61502	3.08577	3.07469	4.47324	2.44992	2.90795	3.6317	5.33537
2017-07-28 21:50:00	13.9179	13.6616	13.8872	14.6871	15.4607	15.3589	15.7115	16.583	17.6863	15.672	3.43059	3.53664	3.55726	3.01342	2.96738	4.41509	2.36797	2.8487	3.4975	5.23339
2017-07-28 22:20:00	13.9859	13.7367	13.9603	14.7617	15.5428	15.4442	15.7976	16.677	17.7833	15.7551	3.45114	3.5621	3.57641	3.03735	3.00272	4.43439	2.39497	2.86832	3.54167	5.26716
2017-07-28 22:50:00	14.0879	13.8494	14.0699	14.8736	15.666	15.5722	15.9268	16.8181	17.9287	15.8798	3.48219	3.60062	3.60533	3.07359	3.05654	4.46349	2.43607	2.89799	3.60898	5.31823
2017-07-28 23:20:00	13.9859	13.7367	13.9603	14.7617	15.5428	15.4442	15.7976	16.677	17.7833	15.7551	3.45114	3.5621	3.57641	3.03735	3.00272	4.43439	2.39497	2.86832	3.54167	5.26716
2017-07-28 23:50:00	14.0879	13.8494	14.0699	14.8736	15.666	15.5722	15.9268	16.8181	17.9287	15.8798	3.48219	3.60062	3.60533	3.07359	3.05654	4.46349	2.43607	2.89799	3.60898	5.31823
2017-07-29 00:20:00	13.9179	13.6616	13.8872	14.6871	15.4607	15.3589	15.7115	16.583	17.6863	15.672	3.43059	3.53664	3.55726	3.01342	2.96738	4.41509	2.36797	2.8487	3.4975	5.23339
2017-07-29 00:50:00	13.68	13.3986	13.6315	14.4261	15.1732	15.0604	15.4102	16.254	17.347	15.381	3.35963	3.44897	3.49105	2.93116	2.84691	4.3482	2.27581	2.78109	3.34719	5.11688
2017-07-29 01:20:00	13.51	13.2108	13.4488	14.2396	14.9679	14.8472	15.195	16.0189	17.1046	15.1731	3.30985	3.38768	3.44451	2.87378	2.76386	4.30105	2.21219	2.73379	3.24379	5.03526
2017-07-29 01:50:00	13.4761	13.1732	13.4123	14.2023	14.9268	14.8045	15.1519	15.9719	17.0562	15.1315	3.29998	3.37556	3.43528	2.86244	2.74755	4.29168	2.19968	2.72442	3.2235	5.01909
2017-07-29 02:20:00	13.4761	13.1732	13.4123	14.2023	14.9268	14.8045	15.1519	15.9719	17.0562	15.1315	3.29998	3.37556	3.43528	2.86244	2.74755	4.29168	2.19968	2.72442	3.2235	5.01909
2017-07-29 02:50:00	12.9662	12.6097	12.8643	13.6428	14.3108	14.1648	14.5062	15.2668	16.3291	14.508	3.15545	3.19879	3.29971	2.6976	2.51405	4.15357	2.02031	2.58775	2.9339	4.78269
2017-07-29 03:20:00	13.1362	12.7976	13.0469	13.8293	14.5162	14.3781	14.7215	15.5019	16.5714	14.7159	3.20291	3.25666	3.3443	2.75147	2.58959	4.19911	2.07841	2.63253	3.02742	4.86023
2017-07-29 03:50:00	13.646	13.3611	13.5949	14.3888	15.1322	15.0178	15.3672	16.207	17.2985	15.3394	3.34962	3.43663	3.48169	2.91959	2.8301	4.33873	2.26294	2.77157	3.32625	5.10045
2017-07-29 04:20:00	13.1701	12.8351	13.0835	13.8666	14.5572	14.4207	14.7645	15.5489	16.6199	14.7574	3.21249	3.26836	3.35329	2.76237	2.60497	4.20827	2.09023	2.64158	3.04648	4.87589
2017-07-29 04:50:00	13.1022	12.76	13.0104	13.792	14.4751	14.3354	14.6784	15.4549	16.523	14.6743	3.19336	3.245	3.33533	2.74061	2.57431	4.18996	2.06666	2.62351	3.00848	4.84462
2017-07-29 05:20:00	12.7623	12.3843	12.6451	13.4191	14.0644	13.909	14.248	14.9848	16.0382	14.2586	3.09943	3.1307	3.247	2.63436	2.42631	4.09958	1.95273	2.53502	2.82548	4.69128
2017-07-29 05:50:00	12.7963	12.4219	12.6816	13.4564	14.1055	13.9516	14.291	15.0318	16.0867	14.3002	3.10869	3.14195	3.25573	2.6448	2.44072	4.10853	1.96383	2.54373	2.84327	4.7064
2017-07-29 06:20:00	12.8302	12.4595	12.7181	13.4936	14.1466	13.9942	14.334	15.0788	16.1352	14.3417	3.11799	3.15323	3.26448	2.65527	2.45521	4.1175	1.975	2.55248	2.86117	4.72156
2017-07-29 06:50:00	12.9662	12.6097	12.8643	13.6428	14.3108	14.1648	14.5062	15.2668	16.3291	14.508	3.15545	3.19879	3.29971	2.6976	2.51405	4.15357	2.02031	2.58775	2.9339	4.78269
2017-07-29 07:20:00	13.714	13.4362	13.668	14.4634	15.2143	15.1031	15.4533	16.301	17.3955	15.4225	3.36968	3.46136	3.50043	2.94277	2.86381	4.3577	2.28875	2.79065	3.36826	5.13337
2017-07-29 07:50:00	13.2041	12.8727	13.12	13.9039	14.5983	14.4634	14.8076	15.5959	16.6684	14.799	3.22209	3.2801	3.3623	2.77331	2.62044	4.21746	2.10212	2.65066	3.06566	4.89159
2017-07-29 08:20:00	13.9859	13.7367	13.9603	14.7617	15.5428	15.4442	15.7976	16.677	17.7833	15.7551	3.45114	3.5621	3.57641	3.03735	3.00272	4.43439	2.39497	2.86832	3.54167	5.26716
2017-07-29 08:50:00	14.0199	13.7743	13.9968	14.799	15.5839	15.4869	15.8407	16.724	17.8317	15.7967	3.46145	3.57489	3.58602	3.04938	3.02056	4.44407	2.40859	2.87817	3.56397	5.28413
2017-07-29 09:20:00	14.5297	14.3378	14.5448	15.3585	16.1999	16.1266	16.4864	17.4291	18.5588	16.4202	3.62	3.77245	3.73335	3.23571	3.30109	4.59184	2.62244	3.03019	3.91576	5.54531
2017-07-29 09:50:00	14.2578	14.0373	14.2525	15.0601	15.8714	15.7854	16.142	17.0531	18.1711	16.0877	3.53456	3.66576	3.65404	3.13496	3.14837	4.51243	2.50613	2.94814	3.72402	5.40445
2017-07-29 10:20:00	14.4278	14.2251	14.4352	15.2466	16.0767	15.9986	16.3572	17.2881	18.4134	16.2955	3.58772	3.73208	3.70341	3.19756	3.24297	4.5619	2.5782	2.99916	3.84273	5.49206
2017-07-29 10:50:00	14.7677	14.6008	14.8005	15.6196	16.4874	16.4251	16.7877	17.7582	18.8982	16.7112	3.69646	3.86834	3.80416	3.32652	3.44078	4.66247	2.72863	3.10385	4.09161	5.67157
2017-07-29 11:20:00	15.4815	15.3897	15.5677	16.4028	17.3498	17.3207	17.6917	18.7453	19.9161	17.5842	3.93565	4.17089	4.02475	3.61453	3.89633	4.88095	3.0737	3.33575	4.66797	6.06787
2017-07-29 11:50:00	15.9573	15.9156	16.0792	16.9249	17.9247	17.9177	18.2943	19.4034	20.5947	18.1662	4.10364	4.38563	4.17886	3.82026	4.23306	5.03226	3.32767	3.4999	5.09664	6.34734
2017-07-29 12:20:00	16.2292	16.2161	16.3715	17.2233	18.2532	18.2589	18.6387	19.7795	20.9825	18.4987	4.20284	4.51326	4.26957	3.94303	4.43839	5.12082	3.48211	3.59731	5.35905	6.51278
2017-07-29 12:50:00	16.5012	16.5167	16.6637	17.5217	18.5818	18.6001	18.9831	20.1555	21.3703	18.8313	4.30444	4.64461	4.36224	4.06975	4.65367	5.21094	3.64371	3.69742	5.63496	6.68253
2017-07-29 13:20:00	16.6371	16.6669	16.8099	17.6709	18.746	18.7707	19.1553	20.3436	21.5642	18.9976	4.35616	4.71171	4.40933	4.13463	4.7652	5.25659	3.72731	3.74851	5.7782	6.76905
2017-07-29 13:50:00	16.943	17.005	17.1387	18.0065	19.1156	19.1545	19.5427	20.7666	22.0004	19.3717	4.4748	4.86625	4.51714	4.28441	5.02601	5.36078	3.92247	3.86608	6.11395	6.96786
2017-07-29 14:20:00	17.6228	17.7564	17.8693	18.7525	19.937	20.0074	20.4036	21.7067	22.9699	20.2031	4.75015	5.22807	4.76626	4.63698	5.65784	5.59976	4.39354	4.1407	6.93155	7.4308
2017-07-29 14:50:00	17.7248	17.8691	17.9789	18.8644	20.0602	20.1354	20.5328	21.8478	23.1153	20.3278	4.79289	5.28462	4.8048	4.69231	5.75924	5.63651	4.46893	4.18354	7.06328	7.50284
2017-07-29 15:20:00	17.9967	18.1696	18.2712	19.1627	20.3887	20.4765	20.8771	22.2238	23.5031	20.6604	4.90875	5.43842	4.90909	4.84312	6.03859	5.73571	4.67633	4.29997	7.42694	7.6984
2017-07-29 15:50:00	17.7588	17.9066	18.0155	18.9017	20.1012	20.178	20.5758	21.8948	23.1638	20.3694	4.80722	5.3036	4.81771	4.71091	5.79344	5.64882	4.49434	4.19792	7.10775	7.52701
2017-07-29 16:20:00	17.8608	18.0193	18.1251	19.0136	20.2244	20.306	20.705	22.0358	23.3092	20.4941	4.85047	5.36097	4.85666	4.76712	5.89726	5.68589	4.57145	4.24136	7.24283	7.59999
2017-07-29 16:50:00	17.5209	17.6437	17.7597	18.6406	19.8138	19.8795	20.2745	21.5657	22.8245	20.0784	4.70779	5.17213	4.72804	4.5823	5.55823	5.56324	4.31943	4.0983	6.80227	7.35944
2017-07-29 17:20:00	17.3849	17.4934	17.6136	18.4914	19.6495	19.7089	20.1023	21.3777	22.6306	19.9121	4.6519	5.09847	4.67754	4.5104	5.42814	5.51493	4.22256	4.04243	6.63365	7.26537
2017-07-29 17:50:00	17.2829	17.3807	17.504	18.3795	19.5263	19.581	19.9732	21.2367	22.4852	19.7874	4.61042	5.04392	4.64003	4.45721	5.33258	5.47897	4.15133	4.00103	6.50993	7.19561
2017-07-29 18:20:00	16.3992	16.404	16.5541	17.4098	18.4586	18.4721	18.8539	20.0145	21.2249	18.7066	4.26606	4.59491	4.32725	4.02176	4.57174	5.17696	3.58225	3.65955	5.52987	6.61836
2017-07-29 18:50:00	15.8214	15.7653	15.9331	16.7758	17.7604	17.7472	18.1222	19.2154	20.4008	17.9999	4.05493	4.32317	4.13424	3.76031	4.13398	4.98856	3.25304	3.4522	4.9703	6.2662
2017-07-29 19:20:00	15.5834	15.5024	15.6773	16.5147	17.473	17.4486	17.8208	18.8863	20.0615	17.7089	3.97106	4.216	4.05729	3.65766	3.96615	4.91299	3.12644	3.37027	4.75668	6.1267
2017-07-29 19:50:00	15.2775	15.1643	15.3485	16.179	17.1034	17.0648	17.4334	18.4633	19.6253	17.3348	3.86577	4.08211	3.96045	3.52979	3.76034	4.8175	2.97088	3.26778	4.49547	5.9519
2017-07-29 20:20:00	15.2435	15.1267	15.312	16.1417	17.0623	17.0222	17.3904	18.4163	19.5768	17.2932	3.85425	4.0675	3.94983	3.51586	3.73814	4.80701	2.95408	3.25659	4.46735	5.93279
2017-07-29 20:50:00	15.1416	15.014	15.2024	16.0298	16.9391	16.8942	17.2612	18.2753	19.4314	17.1685	3.81988	4.02398	3.91815	3.4744	3.67233	4.77566	2.90425	3.22324	4.38403	5.87582
2017-07-29 21:20:00	14.8696	14.7135	14.9101	15.7314	16.6106	16.553	16.9168	17.8992	19.0436	16.8359	3.72972	3.91018	3.83492	3.36621	3.50244	4.69307	2.77544	3.13596	4.16937	5.72656
2017-07-29 21:50:00	14.5297	14.3378	14.5448	15.3585	16.1999	16.1266	16.4864	17.4291	18.5588	16.4202	3.62	3.77245	3.73335	3.23571	3.30109	4.59184	2.62244	3.03019	3.91576	5.54531
2017-07-29 22:20:00	14.3598	14.15	14.3621	15.172	15.9946	15.9133	16.2711	17.1941	18.3165	16.2124	3.56636	3.70541	3.68358	3.17237	3.2048	4.54204	2.54912	2.97864	3.7948	5.45685
2017-07-29 22:50:00	14.2918	14.0748	14.2891	15.0974	15.9124	15.8281	16.1851	17.1001	18.2195	16.1292	3.54513	3.67893	3.66386	3.14738	3.16707	4.52228	2.52038	2.95827	3.74747	5.42186
2017-07-29 23:20:00	14.1559	13.9246	14.1429	14.9482	15.7482	15.6575	16.0129	16.9121	18.0256	15.963	3.50304	3.62654	3.62473	3.09799	3.09295	4.483	2.46385	2.91795	3.65457	5.35255
2017-07-29 23:50:00	14.0199	13.7743	13.9968	14.799	15.5839	15.4869	15.8407	16.724	17.8317	15.7967	3.46145	3.57489	3.58602	3.04938	3.02056	4.44407	2.40859	2.87817	3.56397	5.28413
2017-07-30 00:20:00	13.8839	13.624	13.8507	14.6498	15.4196	15.3163	15.6685	16.536	17.6378	15.6304	3.42036	3.52398	3.54773	3.00153	2.94986	4.40547	2.35458	2.83894	3.47562	5.21659
2017-07-30 00:50:00	13.4421	13.1357	13.3757	14.165	14.8858	14.7619	15.1089	15.9249	17.0077	15.09	3.29014	3.36347	3.42607	2.85114	2.73133	4.28233	2.18724	2.71509	3.20333	5.00297
2017-07-30 01:20:00	11.5046	10.9944	11.2933	12.0391	12.545	12.331	12.6552	13.2455	14.2447	12.7205	2.77526	2.7417	2.94003	2.27582	1.94897	3.7818	1.58314	2.23278	2.24002	4.16495
2017-07-30 01:50:00	11.2327	10.6938	11.0011	11.7407	12.2164	11.9899	12.3109	12.8695	13.8569	12.3879	2.70976	2.66416	2.87757	2.20496	1.85881	3.71639	1.51293	2.17232	2.13034	4.05915
2017-07-30 02:20:00	11.2327	10.6938	11.0011	11.7407	12.2164	11.9899	12.3109	12.8695	13.8569	12.3879	2.70976	2.66416	2.87757	2.20496	1.85881	3.71639	1.51293	2.17232	2.13034	4.05915
2017-07-30 02:50:00	10.8588	10.2806	10.5992	11.3304	11.7647	11.5207	11.8373	12.3524	13.3237	11.9307	2.62221	2.56112	2.79385	2.11111	1.74161	3.62831	1.42144	2.09186	1.98824	3.91805
2017-07-30 03:20:00	11.4706	10.9568	11.2568	12.0018	12.5039	12.2884	12.6122	13.1985	14.1962	12.6789	2.76699	2.73188	2.93214	2.26684	1.93747	3.77356	1.57419	2.22513	2.22601	4.15158
2017-07-30 03:50:00	12.2524	11.8208	12.0971	12.8596	13.4484	13.2693	13.6023	14.2797	15.3111	13.635	2.96368	2.96675	3.11886	2.48266	2.22012	3.96765	1.7935	2.40785	2.57165	4.47033
2017-07-30 04:20:00	12.6603	12.2716	12.5355	13.3072	13.9412	13.781	14.1188	14.8438	15.8928	14.1339	3.07179	3.0972	3.22096	2.6033	2.38359	4.07285	1.91979	2.50906	2.77279	4.64624
2017-07-30 04:50:00	11.1987	10.6563	10.9645	11.7034	12.1754	11.9472	12.2678	12.8225	13.8085	12.3464	2.70168	2.65463	2.86985	2.19626	1.84784	3.7083	1.50437	2.16488	2.11701	4.04612
2017-07-30 05:20:00	10.7569	10.1679	10.4896	11.2186	11.6415	11.3928	11.7082	12.2114	13.1783	11.806	2.59882	2.53372	2.77144	2.08622	1.71095	3.60465	1.39746	2.07044	1.95116	3.88043
2017-07-30 05:50:00	10.8588	10.2806	10.5992	11.3304	11.7647	11.5207	11.8373	12.3524	13.3237	11.9307	2.62221	2.56112	2.79385	2.11111	1.74161	3.62831	1.42144	2.09186	1.98824	3.91805
2017-07-30 06:20:00	11.2667	10.7314	11.0376	11.778	12.2575	12.0325	12.3539	12.9165	13.9054	12.4295	2.71786	2.67373	2.8853	2.2137	1.86985	3.7245	1.52153	2.17979	2.14375	4.07223
2017-07-30 06:50:00	12.1504	11.7081	11.9875	12.7477	13.3252	13.1413	13.4731	14.1387	15.1657	13.5103	2.93725	2.93501	3.09385	2.45338	2.18103	3.94178	1.76324	2.38319	2.52368	4.4274
2017-07-30 07:20:00	11.9805	11.5203	11.8048	12.5612	13.1199	12.9281	13.2579	13.9036	14.9233	13.3025	2.89373	2.88285	3.05261	2.40536	2.11741	3.89903	1.71395	2.34265	2.44573	4.35678
2017-07-30 07:50:00	12.3544	11.9335	12.2067	12.9715	13.5716	13.3972	13.7314	14.4207	15.4565	13.7597	2.99034	2.99884	3.14408	2.51228	2.25991	3.99369	1.82427	2.43276	2.62052	4.51367
2017-07-30 08:20:00	12.8982	12.5346	12.7912	13.5682	14.2287	14.0795	14.4201	15.1728	16.2321	14.4249	3.13666	3.17593	3.28205	2.67636	2.48446	4.1355	1.99753	2.57005	2.89731	4.75203
2017-07-30 08:50:00	13.2041	12.8727	13.12	13.9039	14.5983	14.4634	14.8076	15.5959	16.6684	14.799	3.22209	3.2801	3.3623	2.77331	2.62044	4.21746	2.10212	2.65066	3.06566	4.89159
2017-07-30 09:20:00	13.3741	13.0605	13.3027	14.0904	14.8036	14.6766	15.0228	15.8309	16.9107	15.0068	3.27056	3.33944	3.40773	2.82869	2.69917	4.2637	2.16258	2.69652	3.16338	4.97089
2017-07-30 09:50:00	13.3401	13.023	13.2661	14.0531	14.7626	14.6339	14.9797	15.7839	16.8623	14.9653	3.26081	3.32749	3.39859	2.81752	2.68324	4.25441	2.15035	2.68729	3.14359	4.95493
2017-07-30 10:20:00	14.6657	14.4881	14.6909	15.5077	16.3642	16.2972	16.6586	17.6172	18.7527	16.5865	3.6635	3.82695	3.77365	3.28729	3.3802	4.63207	2.6826	3.07206	4.01529	5.61711
2017-07-30 10:50:00	13.2721	12.9478	13.1931	13.9785	14.6804	14.5487	14.8937	15.6899	16.7653	14.8821	3.24139	3.30371	3.3804	2.79533	2.65165	4.2359	2.1261	2.66891	3.10438	4.92316
2017-07-30 11:20:00	14.7337	14.5632	14.764	15.5823	16.4463	16.3825	16.7447	17.7112	18.8497	16.6696	3.68544	3.85449	3.79396	3.31339	3.42047	4.65231	2.7132	3.09322	4.06601	5.65336
2017-07-30 11:50:00	16.1273	16.1034	16.2619	17.1114	18.13	18.131	18.5096	19.6385	20.8371	18.374	4.16537	4.46497	4.23533	3.89653	4.36025	5.08743	3.42337	3.56047	5.2591	6.45024
2017-07-30 12:20:00	15.9233	15.878	16.0427	16.8876	17.8836	17.8751	18.2513	19.3564	20.5462	18.1246	4.09141	4.36993	4.16766	3.80518	4.20807	5.0213	3.30885	3.48792	5.06476	6.32696
2017-07-30 12:50:00	16.8751	16.9299	17.0656	17.9319	19.0335	19.0692	19.4566	20.6726	21.9035	19.2886	4.44816	4.83148	4.49296	4.25067	4.96685	5.33745	3.87824	3.83964	6.03769	6.92318
2017-07-30 13:20:00	17.6908	17.8315	17.9424	18.8271	20.0191	20.0927	20.4897	21.8008	23.0669	20.2862	4.7786	5.2657	4.79192	4.6738	5.72524	5.62423	4.44366	4.16921	7.0191	7.47875
2017-07-30 13:50:00	18.2686	18.4701	18.5635	19.4611	20.7172	20.8177	21.2215	22.5999	23.8909	20.9929	5.02741	5.59669	5.01564	4.99876	6.3315	5.83665	4.89336	4.41964	7.80933	7.89905
2017-07-30 14:20:00	18.4046	18.6204	18.7096	19.6103	20.8815	20.9883	21.3937	22.7879	24.0848	21.1592	5.08781	5.67754	5.06978	5.07845	6.48324	5.88778	5.00562	4.48072	8.00784	8.00133
2017-07-30 14:50:00	18.0987	18.2823	18.3808	19.2746	20.5119	20.6045	21.0063	22.3648	23.6485	20.7851	4.95292	5.49724	4.94877	4.90091	6.14681	5.77335	4.75656	4.34446	7.56809	7.77304
2017-07-30 15:20:00	18.4386	18.658	18.7461	19.6476	20.9226	21.0309	21.4367	22.8349	24.1333	21.2008	5.10303	5.69794	5.08341	5.09857	6.52174	5.90063	5.03409	4.49612	8.05825	8.0271
2017-07-30 15:50:00	18.5066	18.7331	18.8192	19.7222	21.0047	21.1162	21.5228	22.9289	24.2302	21.2839	5.13359	5.73895	5.11077	5.13905	6.59943	5.92643	5.09151	4.52708	8.16003	8.0789
2017-07-30 16:20:00	18.2347	18.4326	18.5269	19.4238	20.6762	20.7751	21.1785	22.5529	23.8424	20.9514	5.01242	5.57666	5.00219	4.97904	6.29412	5.82393	4.86569	4.4045	7.76047	7.87368
2017-07-30 16:50:00	18.7445	18.9961	19.0749	19.9833	21.2922	21.4148	21.8242	23.258	24.5695	21.5749	5.24201	5.88483	5.2077	5.28328	6.87869	6.01759	5.29768	4.63713	8.52648	8.26285
2017-07-30 17:20:00	18.3366	18.5453	18.6365	19.5357	20.7994	20.903	21.3076	22.6939	23.9879	21.0761	5.05752	5.63697	5.04264	5.03845	6.40692	5.86216	4.94917	4.45007	7.90796	7.95002
2017-07-30 17:50:00	17.2489	17.3431	17.4675	18.3422	19.4852	19.5383	19.9301	21.1897	22.4367	19.7458	4.59668	5.02587	4.62759	4.43962	5.3011	5.46703	4.12786	3.98733	6.4692	7.1725
2017-07-30 18:20:00	16.7731	16.8172	16.956	17.8201	18.9103	18.9413	19.3275	20.5316	21.7581	19.1638	4.40849	4.77978	4.45692	4.20054	4.8794	5.30265	3.81282	3.80032	5.92508	6.8567
2017-07-30 18:50:00	16.5012	16.5167	16.6637	17.5217	18.5818	18.6001	18.9831	20.1555	21.3703	18.8313	4.30444	4.64461	4.36224	4.06975	4.65367	5.21094	3.64371	3.69742	5.63496	6.68253
2017-07-30 19:20:00	16.0593	16.0283	16.1888	17.0368	18.0479	18.0457	18.4235	19.5444	20.7401	18.2909	4.14057	4.43306	4.21265	3.86584	4.30892	5.06529	3.38476	3.53612	5.1935	6.40888
2017-07-30 19:50:00	13.9859	13.7367	13.9603	14.7617	15.5428	15.4442	15.7976	16.677	17.7833	15.7551	3.45114	3.5621	3.57641	3.03735	3.00272	4.43439	2.39497	2.86832	3.54167	5.26716
2017-07-30 20:20:00	11.5726	11.0695	11.3664	12.1137	12.6271	12.4163	12.7413	13.3396	14.3417	12.8036	2.79188	2.76143	2.95585	2.29389	1.97219	3.79832	1.6012	2.24815	2.26831	4.19183
2017-07-30 20:50:00	11.3687	10.8441	11.1472	11.8899	12.3807	12.1604	12.483	13.0575	14.0508	12.5542	2.74231	2.70265	2.90863	2.24011	1.90336	3.74895	1.54764	2.20234	2.18449	4.11171
2017-07-30 21:20:00	11.4706	10.9568	11.2568	12.0018	12.5039	12.2884	12.6122	13.1985	14.1962	12.6789	2.76699	2.73188	2.93214	2.26684	1.93747	3.77356	1.57419	2.22513	2.22601	4.15158
2017-07-30 21:50:00	12.3884	11.9711	12.2432	13.0088	13.6127	13.4398	13.7744	14.4677	15.505	13.8013	2.99929	3.00961	3.15253	2.52224	2.27333	4.00241	1.83464	2.44112	2.63702	4.52821
2017-07-30 22:20:00	13.714	13.4362	13.668	14.4634	15.2143	15.1031	15.4533	16.301	17.3955	15.4225	3.36968	3.46136	3.50043	2.94277	2.86381	4.3577	2.28875	2.79065	3.36826	5.13337
2017-07-30 22:50:00	13.1022	12.76	13.0104	13.792	14.4751	14.3354	14.6784	15.4549	16.523	14.6743	3.19336	3.245	3.33533	2.74061	2.57431	4.18996	2.06666	2.62351	3.00848	4.84462
2017-07-30 23:20:00	12.4903	12.0838	12.3528	13.1207	13.7359	13.5678	13.9036	14.6087	15.6504	13.926	3.02627	3.04216	3.17802	2.55233	2.31407	4.02868	1.86612	2.46638	2.68714	4.57212
2017-07-30 23:50:00	12.7283	12.3468	12.6085	13.3818	14.0234	13.8663	14.2049	14.9378	15.9898	14.217	3.09019	3.11949	3.2383	2.62396	2.41199	4.09065	1.94169	2.52634	2.80781	4.67622
2017-07-31 00:20:00	13.9859	13.7367	13.9603	14.7617	15.5428	15.4442	15.7976	16.677	17.7833	15.7551	3.45114	3.5621	3.57641	3.03735	3.00272	4.43439	2.39497	2.86832	3.54167	5.26716
2017-07-31 00:50:00	12.9662	12.6097	12.8643	13.6428	14.3108	14.1648	14.5062	15.2668	16.3291	14.508	3.15545	3.19879	3.29971	2.6976	2.51405	4.15357	2.02031	2.58775	2.9339	4.78269
2017-07-31 01:20:00	12.5923	12.1965	12.4624	13.2326	13.8591	13.6957	14.0327	14.7498	15.7959	14.0507	3.0535	3.07507	3.20371	2.58279	2.35554	4.05512	1.89814	2.4919	2.7382	4.61645
2017-07-31 01:50:00	12.7623	12.3843	12.6451	13.4191	14.0644	13.909	14.248	14.9848	16.0382	14.2586	3.09943	3.1307	3.247	2.63436	2.42631	4.09958	1.95273	2.53502	2.82548	4.69128
2017-07-31 02:20:00	13.544	13.2484	13.4853	14.2769	15.009	14.8898	15.238	16.0659	17.1531	15.2147	3.31975	3.39985	3.45377	2.88517	2.78028	4.31044	2.22477	2.74318	3.26421	5.05148
2017-07-31 02:50:00	13.2381	12.9103	13.1565	13.9412	14.6394	14.506	14.8506	15.6429	16.7169	14.8406	3.23173	3.29188	3.37134	2.7843	2.636	4.22667	2.11407	2.65977	3.08496	4.90735
2017-07-31 03:20:00	12.1165	11.6706	11.9509	12.7104	13.2842	13.0987	13.4301	14.0917	15.1172	13.4688	2.92849	2.9245	3.08556	2.4437	2.16816	3.93319	1.75327	2.37503	2.5079	4.41319
2017-07-31 03:50:00	13.1022	12.76	13.0104	13.792	14.4751	14.3354	14.6784	15.4549	16.523	14.6743	3.19336	3.245	3.33533	2.74061	2.57431	4.18996	2.06666	2.62351	3.00848	4.84462
2017-07-31 04:20:00	13.2041	12.8727	13.12	13.9039	14.5983	14.4634	14.8076	15.5959	16.6684	14.799	3.22209	3.2801	3.3623	2.77331	2.62044	4.21746	2.10212	2.65066	3.06566	4.89159
2017-07-31 04:50:00	13.646	13.3611	13.5949	14.3888	15.1322	15.0178	15.3672	16.207	17.2985	15.3394	3.34962	3.43663	3.48169	2.91959	2.8301	4.33873	2.26294	2.77157	3.32625	5.10045
2017-07-31 05:20:00	13.4761	13.1732	13.4123	14.2023	14.9268	14.8045	15.1519	15.9719	17.0562	15.1315	3.29998	3.37556	3.43528	2.86244	2.74755	4.29168	2.19968	2.72442	3.2235	5.01909
2017-07-31 05:50:00	14.0199	13.7743	13.9968	14.799	15.5839	15.4869	15.8407	16.724	17.8317	15.7967	3.46145	3.57489	3.58602	3.04938	3.02056	4.44407	2.40859	2.87817	3.56397	5.28413
2017-07-31 06:20:00	13.68	13.3986	13.6315	14.4261	15.1732	15.0604	15.4102	16.254	17.347	15.381	3.35963	3.44897	3.49105	2.93116	2.84691	4.3482	2.27581	2.78109	3.34719	5.11688
2017-07-31 06:50:00	12.9662	12.6097	12.8643	13.6428	14.3108	14.1648	14.5062	15.2668	16.3291	14.508	3.15545	3.19879	3.29971	2.6976	2.51405	4.15357	2.02031	2.58775	2.9339	4.78269
2017-07-31 07:20:00	13.748	13.4738	13.7045	14.5007	15.2554	15.1457	15.4963	16.348	17.444	15.4641	3.37975	3.4738	3.50984	2.95443	2.88082	4.36721	2.30177	2.80024	3.38946	5.14991
2017-07-31 07:50:00	15.6854	15.6151	15.7869	16.6266	17.5962	17.5766	17.95	19.0274	20.2069	17.8336	4.00679	4.2616	4.09009	3.7013	4.03723	4.94523	3.18008	3.40514	4.84708	6.18611
2017-07-31 08:20:00	15.2095	15.0891	15.2755	16.1044	17.0212	16.9795	17.3473	18.3693	19.5283	17.2516	3.84275	4.05294	3.93924	3.50198	3.71607	4.79654	2.93738	3.24543	4.4394	5.91374
2017-07-31 08:50:00	15.6854	15.6151	15.7869	16.6266	17.5962	17.5766	17.95	19.0274	20.2069	17.8336	4.00679	4.2616	4.09009	3.7013	4.03723	4.94523	3.18008	3.40514	4.84708	6.18611
2017-07-31 09:20:00	17.5209	17.6437	17.7597	18.6406	19.8138	19.8795	20.2745	21.5657	22.8245	20.0784	4.70779	5.17213	4.72804	4.5823	5.55823	5.56324	4.31943	4.0983	6.80227	7.35944
2017-07-31 09:50:00	17.8948	18.0569	18.1616	19.0509	20.2655	20.3486	20.748	22.0828	23.3577	20.5357	4.86498	5.38022	4.86971	4.78601	5.93228	5.69831	4.59745	4.25594	7.28843	7.62447
2017-07-31 10:20:00	18.5406	18.7707	18.8557	19.7595	21.0458	21.1589	21.5659	22.9759	24.2787	21.3255	5.14894	5.75957	5.1245	5.15941	6.63862	5.93936	5.12046	4.54264	8.2114	8.10493
2017-07-31 10:50:00	18.3026	18.5077	18.6	19.4984	20.7583	20.8604	21.2646	22.6469	23.9394	21.0345	5.04244	5.61679	5.02912	5.01857	6.3691	5.84939	4.92119	4.43483	7.85849	7.92449
2017-07-31 11:20:00	19.0844	19.3717	19.4403	20.3562	21.7028	21.8412	22.2546	23.728	25.0543	21.9906	5.40088	6.09969	5.34938	5.49636	7.29826	6.15025	5.60677	4.799	9.07871	8.53293
2017-07-31 11:50:00	19.4583	19.785	19.8421	20.7665	22.1546	22.3103	22.7281	24.2451	25.5875	22.4479	5.58121	6.3451	5.50967	5.7407	7.7894	6.29957	5.96765	4.98359	9.72756	8.84022
2017-07-31 12:20:00	19.6282	19.9728	20.0248	20.953	22.3599	22.5236	22.9434	24.4801	25.8298	22.6557	5.66516	6.45989	5.58412	5.85532	8.02345	6.36863	6.13927	5.06983	10.0376	8.98353
2017-07-31 12:50:00	19.5603	19.8977	19.9517	20.8784	22.2778	22.4383	22.8573	24.3861	25.7329	22.5726	5.63143	6.41372	5.55422	5.8092	7.929	6.34091	6.07004	5.03515	9.91243	8.92593
2017-07-31 13:20:00	19.7302	20.0855	20.1344	21.0649	22.4831	22.6515	23.0725	24.6212	25.9753	22.7804	5.71613	6.52976	5.62926	5.92519	8.16724	6.41043	6.24461	5.12228	10.2284	9.07063
2017-07-31 13:50:00	19.6282	19.9728	20.0248	20.953	22.3599	22.5236	22.9434	24.4801	25.8298	22.6557	5.66516	6.45989	5.58412	5.85532	8.02345	6.36863	6.13927	5.06983	10.0376	8.98353
2017-07-31 14:20:00	19.8662	20.2358	20.2805	21.2141	22.6474	22.8221	23.2447	24.8092	26.1692	22.9467	5.7848	6.62409	5.69003	6.01965	8.36297	6.46659	6.38787	5.19307	10.4884	9.18808
2017-07-31 14:50:00	20.8519	21.3252	21.34	22.2957	23.8383	24.0589	24.4931	26.1724	27.5749	24.1522	6.30801	7.35004	6.15063	6.75103	9.92956	6.88875	7.52967	5.73639	12.5819	10.0863
2017-07-31 15:20:00	20.41	20.8368	20.8651	21.8108	23.3044	23.5045	23.9335	25.5613	26.9447	23.6118	6.06786	7.01526	5.93971	6.41278	9.19395	6.6962	6.99456	5.48614	11.5962	9.67328
2017-07-31 15:50:00	21.1238	21.6257	21.6323	22.594	24.1668	24.4	24.8374	26.5484	27.9627	24.4848	6.4605	7.56394	6.28413	6.96799	10.4112	7.00998	7.87912	5.89604	13.2297	10.3492
2017-07-31 16:20:00	21.2258	21.7384	21.7419	22.7059	24.29	24.528	24.9666	26.6895	28.1081	24.6095	6.51863	7.64575	6.33494	7.05114	10.5978	7.05599	8.01431	5.95704	13.4811	10.4495
2017-07-31 16:50:00	20.8859	21.3628	21.3765	22.333	23.8794	24.1015	24.5361	26.2194	27.6234	24.1938	6.32687	7.37644	6.16716	6.77778	9.98852	6.90378	7.57249	5.75611	12.6611	10.1188
2017-07-31 17:20:00	20.444	20.8744	20.9016	21.8481	23.3455	23.5471	23.9765	25.6083	26.9932	23.6534	6.086	7.04046	5.95568	6.43819	9.24855	6.71082	7.03433	5.505	11.6692	9.70444
2017-07-31 17:50:00	19.3223	19.6347	19.696	20.6173	21.9903	22.1398	22.556	24.0571	25.3936	22.2816	5.51495	6.25473	5.45083	5.65062	7.60709	6.24485	5.83381	4.91566	9.48642	8.72722
2017-07-31 18:20:00	19.3223	19.6347	19.696	20.6173	21.9903	22.1398	22.556	24.0571	25.3936	22.2816	5.51495	6.25473	5.45083	5.65062	7.60709	6.24485	5.83381	4.91566	9.48642	8.72722
2017-07-31 18:50:00	19.0504	19.3342	19.4037	20.3189	21.6618	21.7986	22.2116	23.681	25.0058	21.949	5.38478	6.07785	5.33504	5.47467	7.25518	6.13685	5.57507	4.78256	9.02191	8.50553
2017-07-31 19:20:00	18.0987	18.2823	18.3808	19.2746	20.5119	20.6045	21.0063	22.3648	23.6485	20.7851	4.95292	5.49724	4.94877	4.90091	6.14681	5.77335	4.75656	4.34446	7.56809	7.77304
2017-07-31 19:50:00	17.4189	17.531	17.6501	18.5287	19.6906	19.7515	20.1453	21.4247	22.6791	19.9537	4.66581	5.11679	4.69012	4.52827	5.46038	5.52697	4.24657	4.05633	6.67541	7.28878
2017-07-31 20:20:00	17.181	17.268	17.3944	18.2676	19.4031	19.453	19.844	21.0957	22.3398	19.6627	4.56931	4.98995	4.60282	4.40465	5.2387	5.44324	4.08131	3.96006	6.38851	7.12651
2017-07-31 20:50:00	17.3169	17.4183	17.5405	18.4168	19.5674	19.6236	20.0162	21.2837	22.5337	19.829	4.62421	5.06204	4.6525	4.47487	5.36424	5.49093	4.17494	4.01479	6.55091	7.21879
2017-07-31 21:20:00	17.2829	17.3807	17.504	18.3795	19.5263	19.581	19.9732	21.2367	22.4852	19.7874	4.61042	5.04392	4.64003	4.45721	5.33258	5.47897	4.15133	4.00103	6.50993	7.19561
2017-07-31 21:50:00	17.113	17.1929	17.3213	18.193	19.321	19.3677	19.7579	21.0016	22.2428	19.5795	4.5421	4.95429	4.57817	4.36996	5.17703	5.41955	4.03528	3.93298	6.30883	7.08082
2017-07-31 22:20:00	17.045	17.1177	17.2483	18.1184	19.2388	19.2824	19.6718	20.9076	22.1459	19.4964	4.51506	4.91889	4.55366	4.33554	5.11608	5.39597	3.98977	3.90608	6.23014	7.03541
2017-07-31 22:50:00	16.8411	16.8923	17.0291	17.8947	18.9924	19.0266	19.4136	20.6256	21.855	19.247	4.4349	4.81418	4.48091	4.23389	4.93753	5.32582	3.85631	3.82649	5.99992	6.90095
2017-07-31 23:20:00	16.977	17.0426	17.1752	18.0438	19.1567	19.1971	19.5857	20.8136	22.0489	19.4133	4.48818	4.88373	4.52928	4.30139	5.05586	5.37248	3.94478	3.87937	6.15244	6.9903
2017-07-31 23:50:00	16.6711	16.7045	16.8464	17.7082	18.7871	18.8133	19.1983	20.3906	21.6127	19.0391	4.36918	4.72864	4.42118	4.15101	4.7935	5.26807	3.7485	3.7614	5.81458	6.79086
2017-08-01 00:20:00	16.6711	16.7045	16.8464	17.7082	18.7871	18.8133	19.1983	20.3906	21.6127	19.0391	4.36918	4.72864	4.42118	4.15101	4.7935	5.26807	3.7485	3.7614	5.81458	6.79086
2017-08-01 00:50:00	16.6711	16.7045	16.8464	17.7082	18.7871	18.8133	19.1983	20.3906	21.6127	19.0391	4.36918	4.72864	4.42118	4.15101	4.7935	5.26807	3.7485	3.7614	5.81458	6.79086
2017-08-01 01:20:00	16.2972	16.2913	16.4445	17.2979	18.3354	18.3442	18.7248	19.8735	21.0795	18.5819	4.22802	4.54575	4.29255	3.97434	4.49126	5.1432	3.52182	3.62208	5.42673	6.55481
2017-08-01 01:50:00	16.3312	16.3288	16.4811	17.3352	18.3764	18.3869	18.7679	19.9205	21.1279	18.6234	4.24066	4.56208	4.30409	3.99008	4.51793	5.15443	3.54185	3.63453	5.46089	6.57592
2017-08-01 02:20:00	16.2972	16.2913	16.4445	17.2979	18.3354	18.3442	18.7248	19.8735	21.0795	18.5819	4.22802	4.54575	4.29255	3.97434	4.49126	5.1432	3.52182	3.62208	5.42673	6.55481
2017-08-01 02:50:00	16.4672	16.4791	16.6272	17.4844	18.5407	18.5574	18.94	20.1085	21.3218	18.7897	4.29161	4.62798	4.35055	4.05369	4.6262	5.19959	3.62311	3.68475	5.59971	6.66107
2017-08-01 03:20:00	16.2632	16.2537	16.408	17.2606	18.2943	18.3016	18.6818	19.8265	21.031	18.5403	4.21541	4.52947	4.28104	3.95865	4.46474	5.132	3.50191	3.60967	5.39278	6.53376
2017-08-01 03:50:00	16.5352	16.5542	16.7003	17.559	18.6228	18.6427	19.0261	20.2025	21.4188	18.8729	4.31731	4.66129	4.37396	4.08587	4.68131	5.22232	3.66443	3.71013	5.67044	6.70405
2017-08-01 04:20:00	16.7731	16.8172	16.956	17.8201	18.9103	18.9413	19.3275	20.5316	21.7581	19.1638	4.40849	4.77978	4.45692	4.20054	4.8794	5.30265	3.81282	3.80032	5.92508	6.8567
2017-08-01 04:50:00	16.943	17.005	17.1387	18.0065	19.1156	19.1545	19.5427	20.7666	22.0004	19.3717	4.4748	4.86625	4.51714	4.28441	5.02601	5.36078	3.92247	3.86608	6.11395	6.96786
2017-08-01 05:20:00	16.5352	16.5542	16.7003	17.559	18.6228	18.6427	19.0261	20.2025	21.4188	18.8729	4.31731	4.66129	4.37396	4.08587	4.68131	5.22232	3.66443	3.71013	5.67044	6.70405
2017-08-01 05:50:00	16.6371	16.6669	16.8099	17.6709	18.746	18.7707	19.1553	20.3436	21.5642	18.9976	4.35616	4.71171	4.40933	4.13463	4.7652	5.25659	3.72731	3.74851	5.7782	6.76905
2017-08-01 06:20:00	16.7391	16.7796	16.9195	17.7828	18.8692	18.8986	19.2844	20.4846	21.7096	19.1223	4.39535	4.76267	4.44498	4.18397	4.8506	5.2911	3.79126	3.7873	5.88802	6.83468
2017-08-01 06:50:00	16.977	17.0426	17.1752	18.0438	19.1567	19.1971	19.5857	20.8136	22.0489	19.4133	4.48818	4.88373	4.52928	4.30139	5.05586	5.37248	3.94478	3.87937	6.15244	6.9903
2017-08-01 07:20:00	17.9627	18.132	18.2347	19.1254	20.3476	20.4339	20.8341	22.1768	23.4546	20.6188	4.89412	5.41895	4.89593	4.824	6.00295	5.72321	4.64989	4.28524	7.38048	7.67368
2017-08-01 07:50:00	18.2347	18.4326	18.5269	19.4238	20.6762	20.7751	21.1785	22.5529	23.8424	20.9514	5.01242	5.57666	5.00219	4.97904	6.29412	5.82393	4.86569	4.4045	7.76047	7.87368
2017-08-01 08:20:00	18.7785	19.0336	19.1115	20.0206	21.3332	21.4574	21.8672	23.305	24.618	21.6165	5.25769	5.90597	5.2217	5.30421	6.91954	6.03072	5.3278	4.65307	8.58016	8.28947
2017-08-01 08:50:00	19.3903	19.7098	19.7691	20.6919	22.0724	22.2251	22.6421	24.1511	25.4905	22.3647	5.54798	6.29975	5.48018	5.69548	7.69771	6.27215	5.90035	4.94951	9.60623	8.78354
2017-08-01 09:20:00	19.8662	20.2358	20.2805	21.2141	22.6474	22.8221	23.2447	24.8092	26.1692	22.9467	5.7848	6.62409	5.69003	6.01965	8.36297	6.46659	6.38787	5.19307	10.4884	9.18808
2017-08-01 09:50:00	20.0701	20.4612	20.4997	21.4378	22.8938	23.078	23.503	25.0912	26.46	23.1961	5.88937	6.76816	5.78241	6.16417	8.6654	6.55176	6.60895	5.30109	10.8909	9.36711
2017-08-01 10:20:00	20.546	20.9871	21.0112	21.96	23.4687	23.675	24.1056	25.7493	27.1386	23.7781	6.14076	7.11661	6.00383	6.51501	9.41429	6.75486	7.15503	5.56195	11.891	9.79853
2017-08-01 10:50:00	20.546	20.9871	21.0112	21.96	23.4687	23.675	24.1056	25.7493	27.1386	23.7781	6.14076	7.11661	6.00383	6.51501	9.41429	6.75486	7.15503	5.56195	11.891	9.79853
2017-08-01 11:20:00	20.8859	21.3628	21.3765	22.333	23.8794	24.1015	24.5361	26.2194	27.6234	24.1938	6.32687	7.37644	6.16716	6.77778	9.98852	6.90378	7.57249	5.75611	12.6611	10.1188
2017-08-01 11:50:00	21.4637	22.0014	21.9976	22.967	24.5775	24.8265	25.2679	27.0185	28.4474	24.9005	6.6563	7.8401	6.45509	7.24903	11.0462	7.16452	8.33884	6.10185	14.0866	10.6875
2017-08-01 12:20:00	21.3617	21.8887	21.888	22.8551	24.4543	24.6986	25.1388	26.8775	28.302	24.7758	6.59694	7.75621	6.40332	7.16355	10.8518	7.1178	8.19817	6.03936	13.8238	10.5848
2017-08-01 12:50:00	21.5657	22.1141	22.1072	23.0789	24.7007	24.9544	25.397	27.1595	28.5928	25.0252	6.71619	7.9249	6.50728	7.33553	11.2442	7.21155	8.48191	6.16499	14.3543	10.7911
2017-08-01 13:20:00	21.8036	22.3771	22.3629	23.34	24.9882	25.253	25.6984	27.4886	28.9321	25.3162	6.85804	8.12634	6.6307	7.5414	11.72	7.32247	8.82537	6.31485	14.9989	11.0368
2017-08-01 13:50:00	21.9736	22.5649	22.5456	23.5265	25.1935	25.4662	25.9136	27.7236	29.1745	25.5241	6.96118	8.27336	6.72029	7.69198	12.0722	7.40275	9.07918	6.42413	15.477	11.2157
2017-08-01 14:20:00	22.2115	22.8279	22.8013	23.7875	25.481	25.7647	26.2149	28.0526	29.5138	25.815	7.1082	8.48366	6.84775	7.90785	12.583	7.51662	9.44683	6.58029	16.172	11.4711
2017-08-01 14:50:00	22.1435	22.7527	22.7283	23.7129	25.3988	25.6794	26.1288	27.9586	29.4169	25.7319	7.06588	8.42303	6.81109	7.84556	12.4349	7.48391	9.34029	6.53529	15.9703	11.3975
2017-08-01 15:20:00	22.3814	23.0157	22.984	23.974	25.6863	25.978	26.4302	28.2877	29.7562	26.0229	7.21512	8.63714	6.94027	8.06574	12.9611	7.59903	9.71851	6.69416	16.6875	11.657
2017-08-01 15:50:00	22.3474	22.9781	22.9475	23.9367	25.6452	25.9353	26.3871	28.2407	29.7077	25.9813	7.19361	8.60622	6.92167	8.03391	12.8846	7.58247	9.66355	6.67123	16.5831	11.6196
2017-08-01 16:20:00	22.7213	23.3914	23.3493	24.347	26.097	26.4044	26.8606	28.7577	30.2409	26.4386	7.43379	8.95248	7.12908	8.39105	13.7516	7.76656	10.2855	6.92784	17.7683	12.0381
2017-08-01 16:50:00	22.2795	22.903	22.8744	23.8621	25.5631	25.85	26.301	28.1467	29.6108	25.8982	7.15078	8.54472	6.88461	7.97063	12.7329	7.54948	9.55458	6.6256	16.3763	11.5451
2017-08-01 17:20:00	22.5854	23.2411	23.2032	24.1978	25.9327	26.2338	26.6884	28.5697	30.047	26.2723	7.34554	8.82499	7.05295	8.25938	13.4298	7.69911	10.0549	6.8334	17.3278	11.8842
2017-08-01 17:50:00	22.5174	23.166	23.1301	24.1232	25.8506	26.1485	26.6023	28.4757	29.9501	26.1892	7.3018	8.76192	7.01519	8.19433	13.2717	7.6656	9.94147	6.78667	17.1117	11.808
2017-08-01 18:20:00	21.5657	22.1141	22.1072	23.0789	24.7007	24.9544	25.397	27.1595	28.5928	25.0252	6.71619	7.9249	6.50728	7.33553	11.2442	7.21155	8.48191	6.16499	14.3543	10.7911
2017-08-01 18:50:00	20.7159	21.1749	21.1939	22.1465	23.674	23.8883	24.3209	25.9844	27.381	23.986	6.23312	7.24536	6.08495	6.6451	9.69716	6.82892	7.3608	5.6582	12.27	9.95738
2017-08-01 19:20:00	20.478	20.912	20.9381	21.8854	23.3866	23.5897	24.0195	25.6553	27.0417	23.695	6.1042	7.06576	5.97169	6.4637	9.30347	6.72547	7.07434	5.52392	11.7427	9.7357
2017-08-01 19:50:00	20.444	20.8744	20.9016	21.8481	23.3455	23.5471	23.9765	25.6083	26.9932	23.6534	6.086	7.04046	5.95568	6.43819	9.24855	6.71082	7.03433	5.505	11.6692	9.70444
2017-08-01 20:20:00	20.2061	20.6114	20.6459	21.587	23.058	23.2486	23.6752	25.2793	26.6539	23.3624	5.96013	6.86594	5.84482	6.26243	8.87307	6.60916	6.76058	5.37435	11.1677	9.4884
2017-08-01 20:50:00	19.8662	20.2358	20.2805	21.2141	22.6474	22.8221	23.2447	24.8092	26.1692	22.9467	5.7848	6.62409	5.69003	6.01965	8.36297	6.46659	6.38787	5.19307	10.4884	9.18808
2017-08-01 21:20:00	19.5943	19.9352	19.9883	20.9157	22.3188	22.4809	22.9003	24.4331	25.7814	22.6142	5.64827	6.43676	5.56915	5.83221	7.97608	6.35476	6.10456	5.05246	9.97483	8.95469
2017-08-01 21:50:00	19.6622	20.0104	20.0613	20.9903	22.401	22.5662	22.9864	24.5271	25.8783	22.6973	5.6821	6.48309	5.59912	5.87852	8.07109	6.38253	6.17419	5.08725	10.1008	9.01247
2017-08-01 22:20:00	19.6962	20.0479	20.0979	21.0276	22.442	22.6089	23.0295	24.5742	25.9268	22.7389	5.69909	6.50638	5.61417	5.90181	8.11902	6.39646	6.2093	5.10474	10.1644	9.04151
2017-08-01 22:50:00	19.4923	19.8225	19.8787	20.8038	22.1956	22.353	22.7712	24.2921	25.6359	22.4894	5.5979	6.36789	5.52448	5.76344	7.83566	6.31332	6.00159	5.00072	9.7888	8.8687
2017-08-01 23:20:00	19.4583	19.785	19.8421	20.7665	22.1546	22.3103	22.7281	24.2451	25.5875	22.4479	5.58121	6.3451	5.50967	5.7407	7.7894	6.29957	5.96765	4.98359	9.72756	8.84022
2017-08-01 23:50:00	19.2543	19.5596	19.6229	20.5427	21.9082	22.0545	22.4699	23.9631	25.2966	22.1985	5.48212	6.21004	5.42165	5.60611	7.51755	6.21768	5.76802	4.88204	9.3681	8.67126
2017-08-02 00:20:00	18.9824	19.259	19.3307	20.2443	21.5796	21.7133	22.1255	23.587	24.9088	21.8659	5.35272	6.03442	5.30647	5.43155	7.16977	6.11015	5.5122	4.74985	8.90939	8.45099
2017-08-02 00:50:00	18.6765	18.9209	19.0019	19.9087	21.21	21.3295	21.7381	23.164	24.4726	21.4918	5.2108	5.84278	5.17982	5.24166	6.79771	5.9914	5.23793	4.60541	8.42013	8.20987
2017-08-02 01:20:00	18.2686	18.4701	18.5635	19.4611	20.7172	20.8177	21.2215	22.5999	23.8909	20.9929	5.02741	5.59669	5.01564	4.99876	6.3315	5.83665	4.89336	4.41964	7.80933	7.89905
2017-08-02 01:50:00	18.1667	18.3574	18.4539	19.3492	20.594	20.6898	21.0924	22.4589	23.7455	20.8682	4.98258	5.5368	4.97541	4.93982	6.22003	5.79859	4.81082	4.37438	7.66368	7.8232
2017-08-02 02:20:00	17.8948	18.0569	18.1616	19.0509	20.2655	20.3486	20.748	22.0828	23.3577	20.5357	4.86498	5.38022	4.86971	4.78601	5.93228	5.69831	4.59745	4.25594	7.28843	7.62447
2017-08-02 02:50:00	17.7248	17.8691	17.9789	18.8644	20.0602	20.1354	20.5328	21.8478	23.1153	20.3278	4.79289	5.28462	4.8048	4.69231	5.75924	5.63651	4.46893	4.18354	7.06328	7.50284
2017-08-02 03:20:00	17.4869	17.6061	17.7232	18.6033	19.7727	19.8368	20.2314	21.5187	22.776	20.0368	4.69376	5.15362	4.71536	4.56422	5.52542	5.55112	4.29501	4.08426	6.75972	7.33581
2017-08-02 03:50:00	17.3169	17.4183	17.5405	18.4168	19.5674	19.6236	20.0162	21.2837	22.5337	19.829	4.62421	5.06204	4.6525	4.47487	5.36424	5.49093	4.17494	4.01479	6.55091	7.21879
2017-08-02 04:20:00	17.215	17.3056	17.4309	18.3049	19.4442	19.4957	19.8871	21.1427	22.3882	19.7043	4.58297	5.00788	4.61519	4.4221	5.2698	5.45512	4.10452	3.97367	6.42873	7.14947
2017-08-02 04:50:00	17.2489	17.3431	17.4675	18.3422	19.4852	19.5383	19.9301	21.1897	22.4367	19.7458	4.59668	5.02587	4.62759	4.43962	5.3011	5.46703	4.12786	3.98733	6.4692	7.1725
2017-08-02 05:20:00	17.181	17.268	17.3944	18.2676	19.4031	19.453	19.844	21.0957	22.3398	19.6627	4.56931	4.98995	4.60282	4.40465	5.2387	5.44324	4.08131	3.96006	6.38851	7.12651
2017-08-02 05:50:00	17.181	17.268	17.3944	18.2676	19.4031	19.453	19.844	21.0957	22.3398	19.6627	4.56931	4.98995	4.60282	4.40465	5.2387	5.44324	4.08131	3.96006	6.38851	7.12651
2017-08-02 06:20:00	17.181	17.268	17.3944	18.2676	19.4031	19.453	19.844	21.0957	22.3398	19.6627	4.56931	4.98995	4.60282	4.40465	5.2387	5.44324	4.08131	3.96006	6.38851	7.12651
2017-08-02 06:50:00	17.4189	17.531	17.6501	18.5287	19.6906	19.7515	20.1453	21.4247	22.6791	19.9537	4.66581	5.11679	4.69012	4.52827	5.46038	5.52697	4.24657	4.05633	6.67541	7.28878
2017-08-02 07:20:00	17.8948	18.0569	18.1616	19.0509	20.2655	20.3486	20.748	22.0828	23.3577	20.5357	4.86498	5.38022	4.86971	4.78601	5.93228	5.69831	4.59745	4.25594	7.28843	7.62447
2017-08-02 07:50:00	18.3366	18.5453	18.6365	19.5357	20.7994	20.903	21.3076	22.6939	23.9879	21.0761	5.05752	5.63697	5.04264	5.03845	6.40692	5.86216	4.94917	4.45007	7.90796	7.95002
2017-08-02 08:20:00	18.6085	18.8458	18.9288	19.8341	21.1279	21.2442	21.652	23.0699	24.3756	21.4086	5.17978	5.80102	5.15209	5.20037	6.71769	5.96532	5.17886	4.57392	8.31511	8.15723
2017-08-02 08:50:00	19.2543	19.5596	19.6229	20.5427	21.9082	22.0545	22.4699	23.9631	25.2966	22.1985	5.48212	6.21004	5.42165	5.60611	7.51755	6.21768	5.76802	4.88204	9.3681	8.67126
2017-08-02 09:20:00	19.8662	20.2358	20.2805	21.2141	22.6474	22.8221	23.2447	24.8092	26.1692	22.9467	5.7848	6.62409	5.69003	6.01965	8.36297	6.46659	6.38787	5.19307	10.4884	9.18808
2017-08-02 09:50:00	20.308	20.7241	20.7555	21.6989	23.1812	23.3765	23.8043	25.4203	26.7993	23.4871	6.01375	6.9402	5.89208	6.33716	9.03209	6.65253	6.87657	5.42996	11.3799	9.58039
2017-08-02 10:20:00	20.8859	21.3628	21.3765	22.333	23.8794	24.1015	24.5361	26.2194	27.6234	24.1938	6.32687	7.37644	6.16716	6.77778	9.98852	6.90378	7.57249	5.75611	12.6611	10.1188
2017-08-02 10:50:00	21.2937	21.8136	21.8149	22.7805	24.3722	24.6133	25.0527	26.7835	28.205	24.6927	6.55767	7.70078	6.36904	7.10712	10.724	7.08683	8.10572	5.99806	13.6514	10.517
2017-08-02 11:20:00	21.4297	21.9638	21.9611	22.9297	24.5364	24.7839	25.2249	26.9715	28.3989	24.8589	6.63646	7.81204	6.43779	7.22042	10.981	7.14892	8.29168	6.08095	13.9984	10.6531
2017-08-02 11:50:00	21.9736	22.5649	22.5456	23.5265	25.1935	25.4662	25.9136	27.7236	29.1745	25.5241	6.96118	8.27336	6.72029	7.69198	12.0722	7.40275	9.07918	6.42413	15.477	11.2157
2017-08-02 12:20:00	21.5997	22.1517	22.1437	23.1162	24.7418	24.9971	25.4401	27.2065	28.6413	25.0668	6.73627	7.95337	6.52477	7.36459	11.311	7.22729	8.53015	6.18618	14.4446	10.8259
2017-08-02 12:50:00	21.2937	21.8136	21.8149	22.7805	24.3722	24.6133	25.0527	26.7835	28.205	24.6927	6.55767	7.70078	6.36904	7.10712	10.724	7.08683	8.10572	5.99806	13.6514	10.517
2017-08-02 13:20:00	21.4297	21.9638	21.9611	22.9297	24.5364	24.7839	25.2249	26.9715	28.3989	24.8589	6.63646	7.81204	6.43779	7.22042	10.981	7.14892	8.29168	6.08095	13.9984	10.6531
2017-08-02 13:50:00	21.1238	21.6257	21.6323	22.594	24.1668	24.4	24.8374	26.5484	27.9627	24.4848	6.4605	7.56394	6.28413	6.96799	10.4112	7.00998	7.87912	5.89604	13.2297	10.3492
2017-08-02 14:20:00	20.8519	21.3252	21.34	22.2957	23.8383	24.0589	24.4931	26.1724	27.5749	24.1522	6.30801	7.35004	6.15063	6.75103	9.92956	6.88875	7.52967	5.73639	12.5819	10.0863
2017-08-02 14:50:00	20.9199	21.4003	21.4131	22.3703	23.9204	24.1442	24.5792	26.2664	27.6718	24.2354	6.34579	7.40294	6.18374	6.80463	10.0478	6.91886	7.61555	5.77589	12.7408	10.1514
2017-08-02 15:20:00	21.0558	21.5506	21.5592	22.5194	24.0847	24.3147	24.7513	26.4544	27.8657	24.4017	6.42203	7.50989	6.25049	6.91311	10.2886	6.97947	7.79027	5.85571	13.0647	10.2828
2017-08-02 15:50:00	22.8233	23.5041	23.4589	24.4589	26.2202	26.5324	26.9898	28.8988	30.3863	26.5633	7.50067	9.04931	7.18672	8.49118	13.9981	7.81753	10.462	6.99952	18.106	12.1548
2017-08-02 16:20:00	23.0612	23.767	23.7147	24.7199	26.5076	26.8309	27.2911	29.2278	30.7256	26.8543	7.65909	9.27934	7.32302	8.72948	14.5904	7.93778	10.8857	7.16967	18.9191	12.4315
2017-08-02 16:50:00	23.0272	23.7295	23.6781	24.6826	26.4666	26.7882	27.248	29.1808	30.6772	26.8127	7.63625	9.24612	7.30339	8.69504	14.5043	7.92049	10.8241	7.14511	18.8007	12.3916
2017-08-02 17:20:00	22.7213	23.3914	23.3493	24.347	26.097	26.4044	26.8606	28.7577	30.2409	26.4386	7.43379	8.95248	7.12908	8.39105	13.7516	7.76656	10.2855	6.92784	17.7683	12.0381
2017-08-02 17:50:00	22.8573	23.5416	23.4955	24.4962	26.2612	26.575	27.0328	28.9458	30.4348	26.6049	7.5231	9.08182	7.20603	8.52482	14.0812	7.8346	10.5215	7.02357	18.22	12.1939
2017-08-02 18:20:00	22.2115	22.8279	22.8013	23.7875	25.481	25.7647	26.2149	28.0526	29.5138	25.815	7.1082	8.48366	6.84775	7.90785	12.583	7.51662	9.44683	6.58029	16.172	11.4711
2017-08-02 18:50:00	21.6337	22.1892	22.1803	23.1535	24.7828	25.0397	25.4831	27.2535	28.6898	25.1084	6.75641	7.98194	6.54231	7.39377	11.3781	7.24307	8.57865	6.20744	14.5356	10.8607
2017-08-02 19:20:00	21.1918	21.7009	21.7053	22.6686	24.249	24.4853	24.9235	26.6424	28.0596	24.5679	6.49919	7.61838	6.31796	7.02332	10.5352	7.04062	7.96899	5.93664	13.3968	10.416
2017-08-02 19:50:00	20.6819	21.1374	21.1573	22.1092	23.633	23.8456	24.2778	25.9373	27.3325	23.9444	6.21454	7.21943	6.06864	6.61887	9.63991	6.81404	7.31918	5.63882	12.1933	9.9254
2017-08-02 20:20:00	20.478	20.912	20.9381	21.8854	23.3866	23.5897	24.0195	25.6553	27.0417	23.695	6.1042	7.06576	5.97169	6.4637	9.30347	6.72547	7.07434	5.52392	11.7427	9.7357
2017-08-02 20:50:00	20.444	20.8744	20.9016	21.8481	23.3455	23.5471	23.9765	25.6083	26.9932	23.6534	6.086	7.04046	5.95568	6.43819	9.24855	6.71082	7.03433	5.505	11.6692	9.70444
2017-08-02 21:20:00	20.2061	20.6114	20.6459	21.587	23.058	23.2486	23.6752	25.2793	26.6539	23.3624	5.96013	6.86594	5.84482	6.26243	8.87307	6.60916	6.76058	5.37435	11.1677	9.4884
2017-08-02 21:50:00	20.1721	20.5739	20.6093	21.5497	23.017	23.2059	23.6321	25.2322	26.6054	23.3208	5.94236	6.84136	5.82916	6.23772	8.82069	6.59476	6.72235	5.35594	11.0978	9.45793
2017-08-02 22:20:00	19.6962	20.0479	20.0979	21.0276	22.442	22.6089	23.0295	24.5742	25.9268	22.7389	5.69909	6.50638	5.61417	5.90181	8.11902	6.39646	6.2093	5.10474	10.1644	9.04151
2017-08-02 22:50:00	19.3563	19.6723	19.7325	20.6546	22.0314	22.1824	22.599	24.1041	25.4421	22.3232	5.53144	6.2772	5.46549	5.673	7.65227	6.25849	5.86699	4.93255	9.54614	8.75533
2017-08-02 23:20:00	19.1184	19.4093	19.4768	20.3935	21.7439	21.8839	22.2977	23.775	25.1027	22.0322	5.41703	6.1216	5.36375	5.51814	7.3416	6.16368	5.63866	4.81549	9.13586	8.56042
2017-08-02 23:50:00	18.7105	18.9585	19.0384	19.946	21.2511	21.3721	21.7811	23.211	24.5211	21.5333	5.22638	5.86377	5.19374	5.26243	6.83808	6.00448	5.26772	4.62124	8.47314	8.23632
2017-08-03 00:20:00	18.5745	18.8082	18.8923	19.7968	21.0868	21.2015	21.6089	23.0229	24.3272	21.367	5.16434	5.78026	5.13828	5.17985	6.67804	5.95233	5.14958	4.55825	8.26309	8.13104
2017-08-03 00:50:00	18.8465	19.1088	19.1845	20.0952	21.4154	21.5427	21.9533	23.399	24.715	21.6996	5.28918	5.94848	5.2498	5.34632	7.00196	6.05708	5.38857	4.68511	8.68853	8.34297
2017-08-03 01:20:00	19.1864	19.4844	19.5499	20.4681	21.826	21.9692	22.3838	23.8691	25.1997	22.1153	5.44948	6.16566	5.39262	5.56195	7.42905	6.19062	5.70297	4.84865	9.25125	8.61566
2017-08-03 01:50:00	19.0164	19.2966	19.3672	20.2816	21.6207	21.7559	22.1685	23.634	24.9573	21.9075	5.36873	6.0561	5.32074	5.45307	7.21235	6.12349	5.54354	4.76618	8.96547	8.47822
2017-08-03 02:20:00	18.8125	19.0712	19.148	20.0579	21.3743	21.5001	21.9103	23.352	24.6665	21.658	5.27341	5.92719	5.23573	5.32522	6.96063	6.04389	5.3581	4.66906	8.63417	8.31618
2017-08-03 02:50:00	18.0647	18.2447	18.3443	19.2373	20.4708	20.5618	20.9632	22.3178	23.6001	20.7435	4.93815	5.47756	4.93551	4.88157	6.11052	5.76078	4.72967	4.32958	7.52075	7.74808
2017-08-03 03:20:00	18.6085	18.8458	18.9288	19.8341	21.1279	21.2442	21.652	23.0699	24.3756	21.4086	5.17978	5.80102	5.15209	5.20037	6.71769	5.96532	5.17886	4.57392	8.31511	8.15723
2017-08-03 03:50:00	18.3706	18.5828	18.6731	19.573	20.8404	20.9457	21.3507	22.7409	24.0363	21.1176	5.07264	5.65722	5.05619	5.05841	6.44497	5.87496	4.97732	4.46537	7.95774	7.97563
2017-08-03 04:20:00	18.4046	18.6204	18.7096	19.6103	20.8815	20.9883	21.3937	22.7879	24.0848	21.1592	5.08781	5.67754	5.06978	5.07845	6.48324	5.88778	5.00562	4.48072	8.00784	8.00133
2017-08-03 04:50:00	18.2007	18.395	18.4904	19.3865	20.6351	20.7324	21.1354	22.5059	23.794	20.9098	4.99748	5.55669	4.98878	4.95939	6.25697	5.81125	4.83818	4.38941	7.71193	7.8484
2017-08-03 05:20:00	18.4386	18.658	18.7461	19.6476	20.9226	21.0309	21.4367	22.8349	24.1333	21.2008	5.10303	5.69794	5.08341	5.09857	6.52174	5.90063	5.03409	4.49612	8.05825	8.0271
2017-08-03 05:50:00	18.4386	18.658	18.7461	19.6476	20.9226	21.0309	21.4367	22.8349	24.1333	21.2008	5.10303	5.69794	5.08341	5.09857	6.52174	5.90063	5.03409	4.49612	8.05825	8.0271
2017-08-03 06:20:00	17.9287	18.0945	18.1981	19.0881	20.3066	20.3912	20.791	22.1298	23.4062	20.5772	4.87952	5.39955	4.8828	4.80497	5.96751	5.71075	4.62359	4.27056	7.33431	7.64904
2017-08-03 06:50:00	18.5746	18.8082	18.8923	19.7968	21.0868	21.2015	21.6089	23.0229	24.3272	21.3671	5.16434	5.78026	5.13828	5.17985	6.67804	5.95233	5.14958	4.55825	8.26309	8.13104
2017-08-03 07:20:00	19.2204	19.522	19.5864	20.5054	21.8671	22.0118	22.4268	23.9161	25.2482	22.1569	5.46577	6.18781	5.40712	5.58398	7.47317	6.20413	5.7354	4.86532	9.30949	8.64342
2017-08-03 07:50:00	20.2061	20.6114	20.6459	21.587	23.058	23.2486	23.6752	25.2793	26.6539	23.3624	5.96013	6.86594	5.84482	6.26243	8.87307	6.60916	6.76058	5.37435	11.1677	9.4884
2017-08-03 08:20:00	20.6819	21.1374	21.1573	22.1092	23.633	23.8456	24.2778	25.9373	27.3325	23.9444	6.21454	7.21943	6.06864	6.61887	9.63991	6.81404	7.31918	5.63882	12.1933	9.9254
2017-08-03 08:50:00	20.7499	21.2125	21.2304	22.1838	23.7151	23.9309	24.3639	26.0314	27.4295	24.0275	6.25176	7.27139	6.1013	6.67142	9.75474	6.84383	7.40266	5.67765	12.3473	9.98946
2017-08-03 09:20:00	20.7839	21.2501	21.2669	22.2211	23.7562	23.9736	24.407	26.0784	27.4779	24.0691	6.27046	7.29751	6.1177	6.69785	9.81267	6.85877	7.44476	5.69716	12.425	10.0216
2017-08-03 09:50:00	20.8859	21.3628	21.3765	22.333	23.8794	24.1015	24.5361	26.2194	27.6234	24.1938	6.32687	7.37644	6.16716	6.77778	9.98852	6.90378	7.57249	5.75611	12.6611	10.1188
2017-08-03 10:20:00	21.1918	21.7009	21.7053	22.6686	24.249	24.4853	24.9235	26.6424	28.0596	24.5679	6.49919	7.61838	6.31796	7.02332	10.5352	7.04062	7.96899	5.93664	13.3968	10.416
2017-08-03 10:50:00	20.9539	21.4379	21.4496	22.4075	23.9615	24.1868	24.6222	26.3134	27.7203	24.277	6.36477	7.42953	6.20036	6.83159	10.1075	6.93396	7.65886	5.79575	12.821	10.1841
2017-08-03 11:20:00	21.6337	22.1892	22.1803	23.1535	24.7828	25.0397	25.4831	27.2535	28.6898	25.1084	6.75641	7.98194	6.54231	7.39377	11.3781	7.24307	8.57865	6.20744	14.5356	10.8607
2017-08-03 11:50:00	21.8376	22.4146	22.3995	23.3773	25.0292	25.2956	25.7414	27.5356	28.9806	25.3578	6.87854	8.15553	6.64852	7.57128	11.7896	7.33846	8.87556	6.33656	15.0933	11.0723
2017-08-03 12:20:00	21.9736	22.5649	22.5456	23.5265	25.1935	25.4662	25.9136	27.7236	29.1745	25.5241	6.96118	8.27336	6.72029	7.69198	12.0722	7.40275	9.07918	6.42413	15.477	11.2157
2017-08-03 12:50:00	22.1095	22.7152	22.6917	23.6756	25.3578	25.6368	26.0858	27.9116	29.3684	25.6903	7.04482	8.39288	6.79283	7.8146	12.3615	7.46761	9.28747	6.5129	15.8704	11.3609
2017-08-03 13:20:00	21.5317	22.0765	22.0707	23.0416	24.6596	24.9118	25.354	27.1125	28.5443	24.9836	6.69617	7.89653	6.48984	7.30658	11.1778	7.19584	8.43395	6.14387	14.2645	10.7564
2017-08-03 13:50:00	21.4297	21.9638	21.9611	22.9297	24.5364	24.7839	25.2249	26.9715	28.3989	24.8589	6.63646	7.81204	6.43779	7.22042	10.981	7.14892	8.29168	6.08095	13.9984	10.6531
2017-08-03 14:20:00	22.2115	22.8279	22.8013	23.7875	25.481	25.7647	26.2149	28.0526	29.5138	25.815	7.1082	8.48366	6.84775	7.90785	12.583	7.51662	9.44683	6.58029	16.172	11.4711
2017-08-03 14:50:00	22.3474	22.9781	22.9475	23.9367	25.6452	25.9353	26.3871	28.2407	29.7077	25.9813	7.19361	8.60622	6.92167	8.03391	12.8846	7.58247	9.66355	6.67123	16.5831	11.6196
2017-08-03 15:20:00	22.5174	23.166	23.1301	24.1232	25.8506	26.1485	26.6023	28.4757	29.9501	26.1892	7.3018	8.76192	7.01519	8.19433	13.2717	7.6656	9.94147	6.78667	17.1117	11.808
2017-08-03 15:50:00	22.4494	23.0908	23.0571	24.0486	25.7684	26.0633	26.5163	28.3817	29.8531	26.106	7.25833	8.69931	6.97763	8.12978	13.1155	7.63224	9.82936	6.74025	16.8983	11.7323
2017-08-03 16:20:00	22.7213	23.3914	23.3493	24.347	26.097	26.4044	26.8606	28.7577	30.2409	26.4386	7.43379	8.95248	7.12908	8.39105	13.7516	7.76656	10.2855	6.92784	17.7683	12.0381
2017-08-03 16:50:00	22.4494	23.0908	23.0571	24.0486	25.7684	26.0633	26.5163	28.3817	29.8531	26.106	7.25833	8.69931	6.97763	8.12978	13.1155	7.63224	9.82936	6.74025	16.8983	11.7323
2017-08-03 17:20:00	21.9056	22.4898	22.4725	23.4519	25.1114	25.3809	25.8275	27.6296	29.0776	25.4409	6.91974	8.21423	6.68431	7.63139	11.93	7.37054	8.97679	6.38019	15.2839	11.1438
2017-08-03 17:50:00	21.7356	22.3019	22.2899	23.2654	24.906	25.1677	25.6123	27.3946	28.8352	25.2331	6.8172	8.06827	6.5952	7.482	11.582	7.29061	8.72584	6.27167	14.8118	10.966
2017-08-03 18:20:00	21.9736	22.5649	22.5456	23.5265	25.1935	25.4662	25.9136	27.7236	29.1745	25.5241	6.96118	8.27336	6.72029	7.69198	12.0722	7.40275	9.07918	6.42413	15.477	11.2157
2017-08-03 18:50:00	21.4297	21.9638	21.9611	22.9297	24.5364	24.7839	25.2249	26.9715	28.3989	24.8589	6.63646	7.81204	6.43779	7.22042	10.981	7.14892	8.29168	6.08095	13.9984	10.6531
2017-08-03 19:20:00	20.8519	21.3252	21.34	22.2957	23.8383	24.0589	24.4931	26.1724	27.5749	24.1522	6.30801	7.35004	6.15063	6.75103	9.92956	6.88875	7.52967	5.73639	12.5819	10.0863
2017-08-03 19:50:00	20.7839	21.2501	21.2669	22.2211	23.7562	23.9736	24.407	26.0784	27.4779	24.0691	6.27046	7.29751	6.1177	6.69785	9.81267	6.85877	7.44476	5.69716	12.425	10.0216
2017-08-03 20:20:00	20.7159	21.1749	21.1939	22.1465	23.674	23.8883	24.3209	25.9844	27.381	23.986	6.23312	7.24536	6.08495	6.6451	9.69716	6.82892	7.3608	5.6582	12.27	9.95738
2017-08-03 20:50:00	20.7159	21.1749	21.1939	22.1465	23.674	23.8883	24.3209	25.9844	27.381	23.986	6.23312	7.24536	6.08495	6.6451	9.69716	6.82892	7.3608	5.6582	12.27	9.95738
2017-08-03 21:20:00	20.7159	21.1749	21.1939	22.1465	23.674	23.8883	24.3209	25.9844	27.381	23.986	6.23312	7.24536	6.08495	6.6451	9.69716	6.82892	7.3608	5.6582	12.27	9.95738
2017-08-03 21:50:00	20.342	20.7617	20.792	21.7362	23.2223	23.4192	23.8474	25.4673	26.8478	23.5287	6.03173	6.96513	5.90791	6.36227	9.08572	6.66706	6.91568	5.44862	11.4516	9.61126
2017-08-03 22:20:00	20.1721	20.5739	20.6093	21.5497	23.017	23.2059	23.6321	25.2322	26.6054	23.3208	5.94236	6.84136	5.82916	6.23772	8.82069	6.59476	6.72235	5.35594	11.0978	9.45793
2017-08-03 22:50:00	20.2061	20.6114	20.6459	21.587	23.058	23.2486	23.6752	25.2793	26.6539	23.3624	5.96013	6.86594	5.84482	6.26243	8.87307	6.60916	6.76058	5.37435	11.1677	9.4884
2017-08-03 23:20:00	19.7982	20.1606	20.2075	21.1395	22.5652	22.7368	23.1586	24.7152	26.0722	22.8636	5.75036	6.57676	5.65956	5.97223	8.26452	6.43845	6.31583	5.15756	10.3576	9.12917
2017-08-03 23:50:00	19.6622	20.0104	20.0613	20.9903	22.401	22.5662	22.9864	24.5271	25.8783	22.6973	5.6821	6.48309	5.59912	5.87852	8.07109	6.38253	6.17419	5.08725	10.1008	9.01247
2017-08-04 00:20:00	19.4243	19.7474	19.8056	20.7292	22.1135	22.2677	22.6851	24.1981	25.539	22.4063	5.56457	6.32238	5.4949	5.71804	7.74342	6.28584	5.9339	4.96652	9.66671	8.81183
2017-08-04 00:50:00	19.7982	20.1606	20.2075	21.1395	22.5652	22.7368	23.1586	24.7152	26.0722	22.8636	5.75036	6.57676	5.65956	5.97223	8.26452	6.43845	6.31583	5.15756	10.3576	9.12917
2017-08-04 01:20:00	19.6962	20.0479	20.0979	21.0276	22.442	22.6089	23.0295	24.5742	25.9268	22.7389	5.69909	6.50638	5.61417	5.90181	8.11902	6.39646	6.2093	5.10474	10.1644	9.04151
2017-08-04 01:50:00	19.5603	19.8977	19.9517	20.8784	22.2778	22.4383	22.8573	24.3861	25.7329	22.5726	5.63143	6.41372	5.55422	5.8092	7.929	6.34091	6.07004	5.03515	9.91243	8.92593
2017-08-04 02:20:00	19.2543	19.5596	19.6229	20.5427	21.9082	22.0545	22.4699	23.9631	25.2966	22.1985	5.48212	6.21004	5.42165	5.60611	7.51755	6.21768	5.76802	4.88204	9.3681	8.67126
2017-08-04 02:50:00	19.0504	19.3342	19.4037	20.3189	21.6618	21.7986	22.2116	23.681	25.0058	21.949	5.38478	6.07785	5.33504	5.47467	7.25518	6.13685	5.57507	4.78256	9.02191	8.50553
2017-08-04 03:20:00	18.9484	19.2215	19.2941	20.207	21.5386	21.6706	22.0824	23.54	24.8604	21.8243	5.33677	6.01282	5.29225	5.41012	7.12744	6.09684	5.48103	4.73358	8.85365	8.42386
2017-08-04 03:50:00	18.8465	19.1088	19.1845	20.0952	21.4154	21.5427	21.9533	23.399	24.715	21.6996	5.28918	5.94848	5.2498	5.34632	7.00196	6.05708	5.38857	4.68511	8.68853	8.34297
2017-08-04 04:20:00	18.4726	18.6955	18.7827	19.6849	20.9636	21.0736	21.4798	22.8819	24.1817	21.2423	5.11829	5.71841	5.09707	5.11877	6.56047	5.91352	5.06272	4.51157	8.10898	8.05296
2017-08-04 04:50:00	18.4386	18.658	18.7461	19.6476	20.9226	21.0309	21.4367	22.8349	24.1333	21.2008	5.10303	5.69794	5.08341	5.09857	6.52174	5.90063	5.03409	4.49612	8.05825	8.0271
2017-08-04 05:20:00	18.6425	18.8834	18.9653	19.8714	21.169	21.2868	21.695	23.1169	24.4241	21.4502	5.19527	5.82186	5.16594	5.22098	6.75759	5.97835	5.20832	4.58964	8.36746	8.18351
2017-08-04 05:50:00	18.5066	18.7331	18.8192	19.7222	21.0047	21.1162	21.5228	22.9289	24.2302	21.2839	5.13359	5.73895	5.11077	5.13905	6.59943	5.92643	5.09151	4.52708	8.16003	8.0789
2017-08-04 06:20:00	18.4386	18.658	18.7461	19.6476	20.9226	21.0309	21.4367	22.8349	24.1333	21.2008	5.10303	5.69794	5.08341	5.09857	6.52174	5.90063	5.03409	4.49612	8.05825	8.0271
2017-08-04 06:50:00	18.8465	19.1088	19.1845	20.0952	21.4154	21.5427	21.9533	23.399	24.715	21.6996	5.28918	5.94848	5.2498	5.34632	7.00196	6.05708	5.38857	4.68511	8.68853	8.34297
2017-08-04 07:20:00	19.4923	19.8225	19.8787	20.8038	22.1956	22.353	22.7712	24.2921	25.6359	22.4894	5.5979	6.36789	5.52448	5.76344	7.83566	6.31332	6.00159	5.00072	9.7888	8.8687
2017-08-04 07:50:00	19.2543	19.5596	19.6229	20.5427	21.9082	22.0545	22.4699	23.9631	25.2966	22.1985	5.48212	6.21004	5.42165	5.60611	7.51755	6.21768	5.76802	4.88204	9.3681	8.67126
2017-08-04 08:20:00	19.7982	20.1606	20.2075	21.1395	22.5652	22.7368	23.1586	24.7152	26.0722	22.8636	5.75036	6.57676	5.65956	5.97223	8.26452	6.43845	6.31583	5.15756	10.3576	9.12917
2017-08-04 08:50:00	20.512	20.9495	20.9747	21.9227	23.4276	23.6324	24.0626	25.7023	27.0901	23.7365	6.12246	7.09114	5.98774	6.4893	9.35872	6.74015	7.11457	5.5429	11.8166	9.76707
2017-08-04 09:20:00	20.6479	21.0998	21.1208	22.0719	23.5919	23.803	24.2348	25.8903	27.284	23.9028	6.19601	7.19358	6.05237	6.59275	9.58301	6.7992	7.27779	5.6195	12.117	9.89353
2017-08-04 09:50:00	20.8179	21.2876	21.3035	22.2584	23.7972	24.0162	24.45	26.1254	27.5264	24.1107	6.28921	7.32373	6.13414	6.72439	9.87094	6.87374	7.48709	5.71674	12.5032	10.0539
2017-08-04 10:20:00	21.0898	21.5882	21.5957	22.5567	24.1258	24.3574	24.7944	26.5014	27.9142	24.4432	6.44124	7.53687	6.26729	6.9405	10.3497	6.99471	7.83457	5.87584	13.1469	10.316
2017-08-04 10:50:00	21.2258	21.7384	21.7419	22.7059	24.29	24.528	24.9666	26.6895	28.1081	24.6095	6.51863	7.64575	6.33494	7.05114	10.5978	7.05599	8.01431	5.95704	13.4811	10.4495
2017-08-04 11:20:00	21.4297	21.9638	21.9611	22.9297	24.5364	24.7839	25.2249	26.9715	28.3989	24.8589	6.63646	7.81204	6.43779	7.22042	10.981	7.14892	8.29168	6.08095	13.9984	10.6531
2017-08-04 11:50:00	21.7356	22.3019	22.2899	23.2654	24.906	25.1677	25.6123	27.3946	28.8352	25.2331	6.8172	8.06827	6.5952	7.482	11.582	7.29061	8.72584	6.27167	14.8118	10.966
2017-08-04 12:20:00	22.1095	22.7152	22.6917	23.6756	25.3578	25.6368	26.0858	27.9116	29.3684	25.6903	7.04482	8.39288	6.79283	7.8146	12.3615	7.46761	9.28747	6.5129	15.8704	11.3609
2017-08-04 12:50:00	22.5514	23.2035	23.1667	24.1605	25.8916	26.1912	26.6454	28.5227	29.9985	26.2307	7.32364	8.7934	7.03404	8.22679	13.3505	7.68234	9.99801	6.80999	17.2194	11.846
2017-08-04 13:20:00	22.6873	23.3538	23.3128	24.3097	26.0559	26.3618	26.8176	28.7107	30.1924	26.397	7.41163	8.92044	7.10997	8.35794	13.6705	7.74964	10.2274	6.9041	17.6571	11.9994
2017-08-04 13:50:00	22.7893	23.4665	23.4224	24.4216	26.1791	26.4897	26.9467	28.8518	30.3379	26.5217	7.47831	9.01692	7.16745	8.45767	13.9155	7.8005	10.4029	6.97554	17.9927	12.1158
2017-08-04 14:20:00	23.5371	24.293	24.2261	25.2421	27.0826	27.4279	27.8937	29.8859	31.4043	27.4363	7.98603	9.75708	7.60344	9.22634	15.8514	8.18386	11.7851	7.52249	20.6565	13.0041
2017-08-04 14:50:00	23.2992	24.03	23.9704	24.981	26.7951	27.1294	27.5924	29.5569	31.065	27.1453	7.82085	9.51521	7.46192	8.97447	15.2078	8.05988	11.3265	7.34396	19.7687	12.7146
2017-08-04 15:20:00	23.1632	23.8797	23.8243	24.8318	26.6308	26.9588	27.4202	29.3688	30.8711	26.979	7.728	9.3797	7.38223	8.83365	14.8519	7.98988	11.0724	7.24385	19.2786	12.5521
2017-08-04 15:50:00	23.1632	23.8797	23.8243	24.8318	26.6308	26.9588	27.4202	29.3688	30.8711	26.979	7.728	9.3797	7.38223	8.83365	14.8519	7.98988	11.0724	7.24385	19.2786	12.5521
2017-08-04 16:20:00	22.8573	23.5416	23.4955	24.4962	26.2612	26.575	27.0328	28.9458	30.4348	26.6049	7.5231	9.08182	7.20603	8.52482	14.0812	7.8346	10.5215	7.02357	18.22	12.1939
2017-08-04 16:50:00	22.5514	23.2035	23.1667	24.1605	25.8916	26.1912	26.6454	28.5227	29.9985	26.2307	7.32364	8.7934	7.03404	8.22679	13.3505	7.68234	9.99801	6.80999	17.2194	11.846
2017-08-04 17:20:00	22.4834	23.1284	23.0936	24.0859	25.8095	26.1059	26.5593	28.4287	29.9016	26.1476	7.28003	8.73056	6.99638	8.16199	13.1934	7.6489	9.88525	6.76342	17.0047	11.7701
2017-08-04 17:50:00	22.2455	22.8654	22.8379	23.8248	25.522	25.8074	26.258	28.0997	29.5623	25.8566	7.12946	8.51414	6.86615	7.93918	12.6577	7.53303	9.50055	6.60291	16.2738	11.508
2017-08-04 18:20:00	21.9736	22.5649	22.5456	23.5265	25.1935	25.4662	25.9136	27.7236	29.1745	25.5241	6.96118	8.27336	6.72029	7.69198	12.0722	7.40275	9.07918	6.42413	15.477	11.2157
2017-08-04 18:50:00	21.4297	21.9638	21.9611	22.9297	24.5364	24.7839	25.2249	26.9715	28.3989	24.8589	6.63646	7.81204	6.43779	7.22042	10.981	7.14892	8.29168	6.08095	13.9984	10.6531
2017-08-04 19:20:00	20.8859	21.3628	21.3765	22.333	23.8794	24.1015	24.5361	26.2194	27.6234	24.1938	6.32687	7.37644	6.16716	6.77778	9.98852	6.90378	7.57249	5.75611	12.6611	10.1188
2017-08-04 19:50:00	20.7499	21.2125	21.2304	22.1838	23.7151	23.9309	24.3639	26.0314	27.4295	24.0275	6.25176	7.27139	6.1013	6.67142	9.75474	6.84383	7.40266	5.67765	12.3473	9.98946
2017-08-04 20:20:00	20.7839	21.2501	21.2669	22.2211	23.7562	23.9736	24.407	26.0784	27.4779	24.0691	6.27046	7.29751	6.1177	6.69785	9.81267	6.85877	7.44476	5.69716	12.425	10.0216
2017-08-04 20:50:00	20.7499	21.2125	21.2304	22.1838	23.7151	23.9309	24.3639	26.0314	27.4295	24.0275	6.25176	7.27139	6.1013	6.67142	9.75474	6.84383	7.40266	5.67765	12.3473	9.98946
2017-08-04 21:20:00	20.6479	21.0998	21.1208	22.0719	23.5919	23.803	24.2348	25.8903	27.284	23.9028	6.19601	7.19358	6.05237	6.59275	9.58301	6.7992	7.27779	5.6195	12.117	9.89353
2017-08-04 21:50:00	20.1721	20.5739	20.6093	21.5497	23.017	23.2059	23.6321	25.2322	26.6054	23.3208	5.94236	6.84136	5.82916	6.23772	8.82069	6.59476	6.72235	5.35594	11.0978	9.45793
2017-08-04 22:20:00	19.8662	20.2358	20.2805	21.2141	22.6474	22.8221	23.2447	24.8092	26.1692	22.9467	5.7848	6.62409	5.69003	6.01965	8.36297	6.46659	6.38787	5.19307	10.4884	9.18808
2017-08-04 22:50:00	19.5943	19.9352	19.9883	20.9157	22.3188	22.4809	22.9003	24.4331	25.7814	22.6142	5.64827	6.43676	5.56915	5.83221	7.97608	6.35476	6.10456	5.05246	9.97483	8.95469
2017-08-04 23:20:00	19.2543	19.5596	19.6229	20.5427	21.9082	22.0545	22.4699	23.9631	25.2966	22.1985	5.48212	6.21004	5.42165	5.60611	7.51755	6.21768	5.76802	4.88204	9.3681	8.67126
2017-08-04 23:50:00	19.2883	19.5971	19.6595	20.58	21.9492	22.0971	22.5129	24.0101	25.3451	22.24	5.49851	6.23235	5.43622	5.62832	7.56219	6.23125	5.80082	4.89882	9.42707	8.69919
2017-08-05 00:20:00	19.4583	19.785	19.8421	20.7665	22.1546	22.3103	22.7281	24.2451	25.5875	22.4479	5.58121	6.3451	5.50967	5.7407	7.7894	6.29957	5.96765	4.98359	9.72756	8.84022
2017-08-05 00:50:00	18.0307	18.2072	18.3077	19.2	20.4298	20.5192	20.9202	22.2708	23.5516	20.7019	4.92343	5.45795	4.92228	4.8623	6.07445	5.74823	4.70292	4.31475	7.4737	7.7232
2017-08-05 01:20:00	18.6085	18.8458	18.9288	19.8341	21.1279	21.2442	21.652	23.0699	24.3756	21.4086	5.17978	5.80102	5.15209	5.20037	6.71769	5.96532	5.17886	4.57392	8.31511	8.15723
2017-08-05 01:50:00	17.3509	17.4558	17.5771	18.4541	19.6084	19.6663	20.0593	21.3307	22.5821	19.8705	4.63803	5.08022	4.66501	4.4926	5.3961	5.50291	4.19868	4.02859	6.59215	7.24204
2017-08-05 02:20:00	17.5548	17.6812	17.7963	18.6779	19.8548	19.9221	20.3175	21.6127	22.873	20.1199	4.72187	5.19071	4.74074	4.60046	5.59124	5.57539	4.344	4.11238	6.8451	7.38315
2017-08-05 02:50:00	17.7928	17.9442	18.052	18.939	20.1423	20.2207	20.6189	21.9418	23.2123	20.4109	4.8216	5.32266	4.83066	4.72957	5.82784	5.66115	4.5199	4.21235	7.1525	7.55126
2017-08-05 03:20:00	17.7248	17.8691	17.9789	18.8644	20.0602	20.1354	20.5328	21.8478	23.1153	20.3278	4.79289	5.28462	4.8048	4.69231	5.75924	5.63651	4.46893	4.18354	7.06328	7.50284
2017-08-05 03:50:00	17.045	17.1177	17.2483	18.1184	19.2388	19.2824	19.6718	20.9076	22.1459	19.4964	4.51506	4.91889	4.55366	4.33554	5.11608	5.39597	3.98977	3.90608	6.23014	7.03541
2017-08-05 04:20:00	16.943	17.005	17.1387	18.0065	19.1156	19.1545	19.5427	20.7666	22.0004	19.3717	4.4748	4.86625	4.51714	4.28441	5.02601	5.36078	3.92247	3.86608	6.11395	6.96786
2017-08-05 04:50:00	16.6711	16.7045	16.8464	17.7082	18.7871	18.8133	19.1983	20.3906	21.6127	19.0391	4.36918	4.72864	4.42118	4.15101	4.7935	5.26807	3.7485	3.7614	5.81458	6.79086
2017-08-05 05:20:00	16.3992	16.404	16.5541	17.4098	18.4586	18.4721	18.8539	20.0145	21.2249	18.7066	4.26606	4.59491	4.32725	4.02176	4.57174	5.17696	3.58225	3.65955	5.52987	6.61836
2017-08-05 05:50:00	16.4672	16.4791	16.6272	17.4844	18.5407	18.5574	18.94	20.1085	21.3218	18.7897	4.29161	4.62798	4.35055	4.05369	4.6262	5.19959	3.62311	3.68475	5.59971	6.66107
2017-08-05 06:20:00	16.6031	16.6294	16.7733	17.6336	18.705	18.728	19.1122	20.2965	21.5157	18.956	4.34317	4.69485	4.39751	4.11831	4.73707	5.24514	3.70623	3.73568	5.74205	6.74732
2017-08-05 06:50:00	16.8751	16.9299	17.0656	17.9319	19.0335	19.0692	19.4566	20.6726	21.9035	19.2886	4.44816	4.83148	4.49296	4.25067	4.96685	5.33745	3.87824	3.83964	6.03769	6.92318
2017-08-05 07:20:00	17.5209	17.6437	17.7597	18.6406	19.8138	19.8795	20.2745	21.5657	22.8245	20.0784	4.70779	5.17213	4.72804	4.5823	5.55823	5.56324	4.31943	4.0983	6.80227	7.35944
2017-08-05 07:50:00	18.4046	18.6204	18.7096	19.6103	20.8815	20.9883	21.3937	22.7879	24.0848	21.1592	5.08781	5.67754	5.06978	5.07845	6.48324	5.88778	5.00562	4.48072	8.00784	8.00133
2017-08-05 08:20:00	17.9967	18.1696	18.2712	19.1627	20.3887	20.4765	20.8771	22.2238	23.5031	20.6604	4.90875	5.43842	4.90909	4.84312	6.03859	5.73571	4.67633	4.29997	7.42694	7.6984
2017-08-05 08:50:00	18.5746	18.8082	18.8923	19.7968	21.0868	21.2015	21.6089	23.0229	24.3272	21.3671	5.16434	5.78026	5.13828	5.17985	6.67804	5.95233	5.14958	4.55825	8.26309	8.13104
2017-08-05 09:20:00	18.9484	19.2215	19.2941	20.207	21.5386	21.6706	22.0824	23.54	24.8604	21.8243	5.33677	6.01282	5.29225	5.41012	7.12744	6.09684	5.48103	4.73358	8.85365	8.42386
2017-08-05 09:50:00	19.1864	19.4844	19.5499	20.4681	21.826	21.9692	22.3838	23.8691	25.1997	22.1153	5.44948	6.16566	5.39262	5.56195	7.42905	6.19062	5.70297	4.84865	9.25125	8.61566
2017-08-05 10:20:00	19.6282	19.9728	20.0248	20.953	22.3599	22.5236	22.9434	24.4801	25.8298	22.6557	5.66516	6.45989	5.58412	5.85532	8.02345	6.36863	6.13927	5.06983	10.0376	8.98353
2017-08-05 10:50:00	19.9681	20.3485	20.3901	21.3259	22.7706	22.95	23.3738	24.9502	26.3146	23.0714	5.83685	6.69574	5.73603	6.09148	8.51284	6.50903	6.49747	5.2468	10.6877	9.27716
2017-08-05 11:20:00	20.2401	20.649	20.6824	21.6243	23.0991	23.2912	23.7182	25.3263	26.7024	23.404	5.97795	6.8906	5.86053	6.28725	8.92577	6.62358	6.79902	5.39282	11.238	9.51896
2017-08-05 11:50:00	21.0218	21.513	21.5227	22.4821	24.0436	24.2721	24.7083	26.4074	27.8172	24.3601	6.40289	7.48301	6.23373	6.88583	10.2279	6.96427	7.74622	5.83566	12.983	10.2498
2017-08-05 12:20:00	21.0218	21.513	21.5227	22.4821	24.0436	24.2721	24.7083	26.4074	27.8172	24.3601	6.40289	7.48301	6.23373	6.88583	10.2279	6.96427	7.74622	5.83566	12.983	10.2498
2017-08-05 12:50:00	21.4637	22.0014	21.9976	22.967	24.5775	24.8265	25.2679	27.0185	28.4474	24.9005	6.6563	7.8401	6.45509	7.24903	11.0462	7.16452	8.33884	6.10185	14.0866	10.6875
2017-08-05 13:20:00	21.9736	22.5649	22.5456	23.5265	25.1935	25.4662	25.9136	27.7236	29.1745	25.5241	6.96118	8.27336	6.72029	7.69198	12.0722	7.40275	9.07918	6.42413	15.477	11.2157
2017-08-05 13:50:00	22.2115	22.8279	22.8013	23.7875	25.481	25.7647	26.2149	28.0526	29.5138	25.815	7.1082	8.48366	6.84775	7.90785	12.583	7.51662	9.44683	6.58029	16.172	11.4711
2017-08-05 14:20:00	22.5514	23.2035	23.1667	24.1605	25.8916	26.1912	26.6454	28.5227	29.9985	26.2307	7.32364	8.7934	7.03404	8.22679	13.3505	7.68234	9.99801	6.80999	17.2194	11.846
2017-08-05 14:50:00	22.7213	23.3914	23.3493	24.347	26.097	26.4044	26.8606	28.7577	30.2409	26.4386	7.43379	8.95248	7.12908	8.39105	13.7516	7.76656	10.2855	6.92784	17.7683	12.0381
2017-08-05 15:20:00	22.8233	23.5041	23.4589	24.4589	26.2202	26.5324	26.9898	28.8988	30.3863	26.5633	7.50067	9.04931	7.18672	8.49118	13.9981	7.81753	10.462	6.99952	18.106	12.1548
2017-08-05 15:50:00	22.9253	23.6168	23.5685	24.5708	26.3434	26.6603	27.1189	29.0398	30.5318	26.688	7.56816	9.14719	7.24482	8.5925	14.2489	7.86884	10.6415	7.07194	18.4501	12.2726
2017-08-05 16:20:00	22.8233	23.5041	23.4589	24.4589	26.2202	26.5324	26.9898	28.8988	30.3863	26.5633	7.50067	9.04931	7.18672	8.49118	13.9981	7.81753	10.462	6.99952	18.106	12.1548
2017-08-05 16:50:00	22.4494	23.0908	23.0571	24.0486	25.7684	26.0633	26.5163	28.3817	29.8531	26.106	7.25833	8.69931	6.97763	8.12978	13.1155	7.63224	9.82936	6.74025	16.8983	11.7323
2017-08-05 17:20:00	22.1775	22.7903	22.7648	23.7502	25.4399	25.7221	26.1719	28.0056	29.4653	25.7735	7.08701	8.45329	6.82939	7.87664	12.5087	7.50025	9.39341	6.55775	16.0709	11.4343
2017-08-05 17:50:00	21.8036	22.3771	22.3629	23.34	24.9882	25.253	25.6984	27.4886	28.9321	25.3162	6.85804	8.12634	6.6307	7.5414	11.72	7.32247	8.82537	6.31485	14.9989	11.0368
2017-08-05 18:20:00	21.1918	21.7009	21.7053	22.6686	24.249	24.4853	24.9235	26.6424	28.0596	24.5679	6.49919	7.61838	6.31796	7.02332	10.5352	7.04062	7.96899	5.93664	13.3968	10.416
2017-08-05 18:50:00	20.41	20.8368	20.8651	21.8108	23.3044	23.5045	23.9335	25.5613	26.9447	23.6118	6.06786	7.01526	5.93971	6.41278	9.19395	6.6962	6.99456	5.48614	11.5962	9.67328
2017-08-05 19:20:00	19.9681	20.3485	20.3901	21.3259	22.7706	22.95	23.3738	24.9502	26.3146	23.0714	5.83685	6.69574	5.73603	6.09148	8.51284	6.50903	6.49747	5.2468	10.6877	9.27716
2017-08-05 19:50:00	19.4243	19.7474	19.8056	20.7292	22.1135	22.2677	22.6851	24.1981	25.539	22.4063	5.56457	6.32238	5.4949	5.71804	7.74342	6.28584	5.9339	4.96652	9.66671	8.81183
2017-08-05 20:20:00	19.0164	19.2966	19.3672	20.2816	21.6207	21.7559	22.1685	23.634	24.9573	21.9075	5.36873	6.0561	5.32074	5.45307	7.21235	6.12349	5.54354	4.76618	8.96547	8.47822
2017-08-05 20:50:00	18.6765	18.9209	19.0019	19.9087	21.21	21.3295	21.7381	23.164	24.4726	21.4918	5.2108	5.84278	5.17982	5.24166	6.79771	5.9914	5.23793	4.60541	8.42013	8.20987
2017-08-05 21:20:00	18.6425	18.8834	18.9653	19.8714	21.169	21.2868	21.695	23.1169	24.4241	21.4502	5.19527	5.82186	5.16594	5.22098	6.75759	5.97835	5.20832	4.58964	8.36746	8.18351
2017-08-05 21:50:00	17.147	17.2304	17.3579	18.2303	19.362	19.4104	19.801	21.0487	22.2913	19.6211	4.55569	4.97209	4.59048	4.38727	5.20777	5.43138	4.05823	3.9465	6.34855	7.10363
2017-08-05 22:20:00	16.5691	16.5918	16.7368	17.5963	18.6639	18.6854	19.0692	20.2495	21.4672	18.9144	4.33022	4.67804	4.38572	4.10206	4.70911	5.23372	3.68527	3.72288	5.70613	6.72565
2017-08-05 22:50:00	14.7337	14.5632	14.764	15.5823	16.4463	16.3825	16.7447	17.7112	18.8497	16.6696	3.68544	3.85449	3.79396	3.31339	3.42047	4.65231	2.7132	3.09322	4.06601	5.65336
2017-08-05 23:20:00	14.9376	14.7886	14.9832	15.806	16.6927	16.6383	17.0029	17.9932	19.1405	16.9191	3.75206	3.93832	3.85556	3.39294	3.54416	4.71358	2.8071	3.15756	4.22203	5.76352
2017-08-05 23:50:00	14.6657	14.4881	14.6909	15.5077	16.3642	16.2972	16.6586	17.6172	18.7527	16.5865	3.6635	3.82695	3.77365	3.28729	3.3802	4.63207	2.6826	3.07206	4.01529	5.61711
2017-08-06 00:20:00	14.8357	14.6759	14.8736	15.6941	16.5695	16.5104	16.8738	17.8522	18.9951	16.7944	3.7186	3.89618	3.82464	3.35293	3.48176	4.68285	2.75975	3.12522	4.14328	5.70817
2017-08-06 00:50:00	15.0396	14.9013	15.0928	15.9179	16.8159	16.7663	17.1321	18.1342	19.2859	17.0438	3.78581	3.98092	3.88673	3.43343	3.60768	4.74452	2.85526	3.19023	4.30227	5.8194
2017-08-06 01:20:00	15.7534	15.6902	15.86	16.7012	17.6783	17.6619	18.0361	19.1214	20.3039	17.9167	4.03079	4.29228	4.1121	3.73069	4.08532	4.96685	3.21635	3.42859	4.9083	6.22603
2017-08-06 01:50:00	16.4332	16.4415	16.5907	17.4471	18.4996	18.5148	18.897	20.0615	21.2733	18.7481	4.27881	4.61142	4.33889	4.03769	4.59889	5.18826	3.60262	3.67213	5.56468	6.63968
2017-08-06 02:20:00	16.1613	16.141	16.2984	17.1487	18.1711	18.1736	18.5526	19.6855	20.8856	18.4156	4.17782	4.48101	4.24671	3.91197	4.38614	5.09854	3.44284	3.5727	5.2922	6.47102
2017-08-06 02:50:00	16.3992	16.404	16.5541	17.4098	18.4586	18.4721	18.8539	20.0145	21.2249	18.7066	4.26606	4.59491	4.32725	4.02176	4.57174	5.17696	3.58225	3.65955	5.52987	6.61836
2017-08-06 03:20:00	16.943	17.005	17.1387	18.0065	19.1156	19.1545	19.5427	20.7666	22.0004	19.3717	4.4748	4.86625	4.51714	4.28441	5.02601	5.36078	3.92247	3.86608	6.11395	6.96786
2017-08-06 03:50:00	16.4332	16.4415	16.5907	17.4471	18.4996	18.5148	18.897	20.0615	21.2733	18.7481	4.27881	4.61142	4.33889	4.03769	4.59889	5.18826	3.60262	3.67213	5.56468	6.63968
2017-08-06 04:20:00	16.2972	16.2913	16.4445	17.2979	18.3354	18.3442	18.7248	19.8735	21.0795	18.5819	4.22802	4.54575	4.29255	3.97434	4.49126	5.1432	3.52182	3.62208	5.42673	6.55481
2017-08-06 04:50:00	16.5012	16.5167	16.6637	17.5217	18.5818	18.6001	18.9831	20.1555	21.3703	18.8313	4.30444	4.64461	4.36224	4.06975	4.65367	5.21094	3.64371	3.69742	5.63496	6.68253
2017-08-06 05:20:00	16.3312	16.3288	16.4811	17.3352	18.3764	18.3869	18.7679	19.9205	21.1279	18.6234	4.24066	4.56208	4.30409	3.99008	4.51793	5.15443	3.54185	3.63453	5.46089	6.57592
2017-08-06 05:50:00	16.5012	16.5167	16.6637	17.5217	18.5818	18.6001	18.9831	20.1555	21.3703	18.8313	4.30444	4.64461	4.36224	4.06975	4.65367	5.21094	3.64371	3.69742	5.63496	6.68253
2017-08-06 06:20:00	16.2292	16.2161	16.3715	17.2233	18.2532	18.2589	18.6387	19.7795	20.9825	18.4987	4.20284	4.51326	4.26957	3.94303	4.43839	5.12082	3.48211	3.59731	5.35905	6.51278
2017-08-06 06:50:00	17.215	17.3056	17.4309	18.3049	19.4442	19.4957	19.8871	21.1427	22.3882	19.7043	4.58297	5.00788	4.61519	4.4221	5.2698	5.45512	4.10452	3.97367	6.42873	7.14947
2017-08-06 07:20:00	17.113	17.1929	17.3213	18.193	19.321	19.3677	19.7579	21.0016	22.2428	19.5795	4.5421	4.95429	4.57817	4.36996	5.17703	5.41955	4.03528	3.93298	6.30883	7.08082
2017-08-06 07:50:00	16.909	16.9675	17.1021	17.9692	19.0746	19.1118	19.4996	20.7196	21.952	19.3301	4.46146	4.84883	4.50503	4.26751	4.99634	5.3491	3.90029	3.85284	6.0757	6.94548
2017-08-06 08:20:00	18.5746	18.8082	18.8923	19.7968	21.0868	21.2015	21.6089	23.0229	24.3272	21.3671	5.16434	5.78026	5.13828	5.17985	6.67804	5.95233	5.14958	4.55825	8.26309	8.13104
2017-08-06 08:50:00	18.4386	18.658	18.7461	19.6476	20.9226	21.0309	21.4367	22.8349	24.1333	21.2008	5.10303	5.69794	5.08341	5.09857	6.52174	5.90063	5.03409	4.49612	8.05825	8.0271
2017-08-06 09:20:00	18.6765	18.9209	19.0019	19.9087	21.21	21.3295	21.7381	23.164	24.4726	21.4918	5.2108	5.84278	5.17982	5.24166	6.79771	5.9914	5.23793	4.60541	8.42013	8.20987
2017-08-06 09:50:00	19.0504	19.3342	19.4037	20.3189	21.6618	21.7986	22.2116	23.681	25.0058	21.949	5.38478	6.07785	5.33504	5.47467	7.25518	6.13685	5.57507	4.78256	9.02191	8.50553
2017-08-06 10:20:00	16.943	17.005	17.1387	18.0065	19.1156	19.1545	19.5427	20.7666	22.0004	19.3717	4.4748	4.86625	4.51714	4.28441	5.02601	5.36078	3.92247	3.86608	6.11395	6.96786
2017-08-06 10:50:00	15.7874	15.7278	15.8965	16.7385	17.7194	17.7045	18.0791	19.1684	20.3524	17.9583	4.04284	4.3077	4.12316	3.74547	4.10958	4.97769	3.23464	3.44037	4.9392	6.24608
2017-08-06 11:20:00	13.748	13.4738	13.7045	14.5007	15.2554	15.1457	15.4963	16.348	17.444	15.4641	3.37975	3.4738	3.50984	2.95443	2.88082	4.36721	2.30177	2.80024	3.38946	5.14991
2017-08-06 11:50:00	13.2721	12.9478	13.1931	13.9785	14.6804	14.5487	14.8937	15.6899	16.7653	14.8821	3.24139	3.30371	3.3804	2.79533	2.65165	4.2359	2.1261	2.66891	3.10438	4.92316
2017-08-06 12:20:00	12.7283	12.3468	12.6085	13.3818	14.0234	13.8663	14.2049	14.9378	15.9898	14.217	3.09019	3.11949	3.2383	2.62396	2.41199	4.09065	1.94169	2.52634	2.80781	4.67622
2017-08-06 12:50:00	11.9125	11.4452	11.7317	12.4866	13.0378	12.8428	13.1718	13.8096	14.8264	13.2193	2.8765	2.86225	3.03626	2.38641	2.09249	3.88206	1.69462	2.32663	2.41522	4.32884
2017-08-06 13:20:00	11.4367	10.9192	11.2203	11.9645	12.4628	12.2457	12.5691	13.1515	14.1478	12.6373	2.75874	2.7221	2.92428	2.2579	1.92603	3.76534	1.56529	2.21751	2.21208	4.13825
2017-08-06 13:50:00	11.5046	10.9944	11.2933	12.0391	12.545	12.331	12.6552	13.2455	14.2447	12.7205	2.77526	2.7417	2.94003	2.27582	1.94897	3.7818	1.58314	2.23278	2.24002	4.16495
2017-08-06 14:20:00	12.1165	11.6706	11.9509	12.7104	13.2842	13.0987	13.4301	14.0917	15.1172	13.4688	2.92849	2.9245	3.08556	2.4437	2.16816	3.93319	1.75327	2.37503	2.5079	4.41319
2017-08-06 14:50:00	13.1701	12.8351	13.0835	13.8666	14.5572	14.4207	14.7645	15.5489	16.6199	14.7574	3.21249	3.26836	3.35329	2.76237	2.60497	4.20827	2.09023	2.64158	3.04648	4.87589
2017-08-06 15:20:00	13.578	13.2859	13.5219	14.3142	15.05	14.9325	15.2811	16.113	17.2016	15.2563	3.32967	3.41207	3.46305	2.8966	2.79679	4.31985	2.23742	2.75261	3.28476	5.06775
2017-08-06 15:50:00	12.2184	11.7833	12.0605	12.8223	13.4074	13.2266	13.5592	14.2327	15.2627	13.5935	2.95484	2.95613	3.1105	2.47286	2.20701	3.95901	1.78336	2.3996	2.55556	4.45598
2017-08-06 16:20:00	11.9125	11.4452	11.7317	12.4866	13.0378	12.8428	13.1718	13.8096	14.8264	13.2193	2.8765	2.86225	3.03626	2.38641	2.09249	3.88206	1.69462	2.32663	2.41522	4.32884
2017-08-06 16:50:00	11.1987	10.6563	10.9645	11.7034	12.1754	11.9472	12.2678	12.8225	13.8085	12.3464	2.70168	2.65463	2.86985	2.19626	1.84784	3.7083	1.50437	2.16488	2.11701	4.04612
2017-08-06 17:20:00	11.4027	10.8817	11.1837	11.9272	12.4218	12.2031	12.5261	13.1045	14.0993	12.5958	2.75051	2.71236	2.91645	2.24899	1.91466	3.75714	1.55644	2.20991	2.19824	4.12496
2017-08-06 17:50:00	11.1307	10.5811	10.8915	11.6288	12.0932	11.8619	12.1817	12.7285	13.7115	12.2632	2.68559	2.63566	2.85449	2.17896	1.82609	3.69216	1.48741	2.15008	2.09061	4.02018
2017-08-06 18:20:00	10.8248	10.243	10.5627	11.2931	11.7236	11.4781	11.7943	12.3054	13.2752	11.8891	2.61439	2.55195	2.78636	2.10278	1.73133	3.6204	1.4134	2.08469	1.9758	3.90547
2017-08-06 18:50:00	10.8248	10.243	10.5627	11.2931	11.7236	11.4781	11.7943	12.3054	13.2752	11.8891	2.61439	2.55195	2.78636	2.10278	1.73133	3.6204	1.4134	2.08469	1.9758	3.90547
2017-08-06 19:20:00	11.5046	10.9944	11.2933	12.0391	12.545	12.331	12.6552	13.2455	14.2447	12.7205	2.77526	2.7417	2.94003	2.27582	1.94897	3.7818	1.58314	2.23278	2.24002	4.16495
2017-08-06 19:50:00	11.9805	11.5203	11.8048	12.5612	13.1199	12.9281	13.2579	13.9036	14.9233	13.3025	2.89373	2.88285	3.05261	2.40536	2.11741	3.89903	1.71395	2.34265	2.44573	4.35678
2017-08-06 20:20:00	12.0825	11.633	11.9144	12.6731	13.2431	13.056	13.387	14.0447	15.0688	13.4272	2.91976	2.91403	3.07729	2.43406	2.15536	3.92462	1.74336	2.36689	2.49221	4.39902
2017-08-06 20:50:00	12.1844	11.7457	12.024	12.785	13.3663	13.184	13.5162	14.1857	15.2142	13.5519	2.94603	2.94555	3.10217	2.4631	2.19398	3.95038	1.77327	2.39138	2.53957	4.44167
2017-08-06 21:20:00	12.2184	11.7833	12.0605	12.8223	13.4074	13.2266	13.5592	14.2327	15.2627	13.5935	2.95484	2.95613	3.1105	2.47286	2.20701	3.95901	1.78336	2.3996	2.55556	4.45598
2017-08-06 21:50:00	11.9125	11.4452	11.7317	12.4866	13.0378	12.8428	13.1718	13.8096	14.8264	13.2193	2.8765	2.86225	3.03626	2.38641	2.09249	3.88206	1.69462	2.32663	2.41522	4.32884
2017-08-06 22:20:00	11.0288	10.4684	10.7819	11.5169	11.97	11.734	12.0526	12.5875	13.5661	12.1385	2.66165	2.60745	2.8316	2.15326	1.79394	3.66808	1.46232	2.12806	2.05161	3.98157
2017-08-06 22:50:00	11.6066	11.1071	11.4029	12.151	12.6682	12.459	12.7844	13.3866	14.3901	12.8452	2.80023	2.77135	2.9638	2.30298	1.9839	3.80662	1.61031	2.25588	2.28259	4.20533
2017-08-06 23:20:00	11.0628	10.506	10.8184	11.5542	12.0111	11.7766	12.0956	12.6345	13.6146	12.1801	2.66961	2.61682	2.83921	2.1618	1.80459	3.67609	1.47063	2.13537	2.06453	3.9944
2017-08-06 23:50:00	10.6209	10.0176	10.3435	11.0694	11.4772	11.2222	11.536	12.0234	12.9844	11.6397	2.56797	2.49763	2.74184	2.05348	1.6709	3.57334	1.36612	2.04221	1.90279	3.83083
2017-08-07 00:20:00	10.247	9.6044	9.9416	10.6591	11.0255	10.7531	11.0625	11.5063	12.4512	11.1824	2.485	2.40103	2.66207	1.96608	1.56555	3.48864	1.28351	1.96657	1.77587	3.69767
2017-08-07 00:50:00	9.9071	9.22873	9.57627	10.2861	10.6148	10.3266	10.632	11.0362	11.9665	10.7667	2.4119	2.31646	2.59157	1.88986	1.47554	3.41339	1.21275	1.90024	1.66785	3.58063
2017-08-07 01:20:00	10.9948	10.4309	10.7453	11.4796	11.929	11.6913	12.0095	12.5404	13.5176	12.0969	2.65371	2.59812	2.82401	2.14477	1.78335	3.66009	1.45405	2.12077	2.03878	3.96879
2017-08-07 01:50:00	11.1307	10.5811	10.8915	11.6288	12.0932	11.8619	12.1817	12.7285	13.7115	12.2632	2.68559	2.63566	2.85449	2.17896	1.82609	3.69216	1.48741	2.15008	2.09061	4.02018
2017-08-07 02:20:00	10.349	9.7171	10.0512	10.771	11.1487	10.881	11.1916	11.6473	12.5966	11.3071	2.50736	2.427	2.6836	1.98954	1.5936	3.51154	1.30553	1.98692	1.80962	3.73352
2017-08-07 02:50:00	10.5529	9.9425	10.2704	10.9948	11.3951	11.1369	11.4499	11.9294	12.8875	11.5565	2.55268	2.47978	2.72716	2.03731	1.65123	3.55779	1.35071	2.02825	1.87906	3.80627
2017-08-07 03:20:00	10.179	9.52927	9.86853	10.5845	10.9434	10.6678	10.9764	11.4123	12.3543	11.0993	2.47021	2.38387	2.64782	1.9506	1.54712	3.47346	1.26903	1.95312	1.75372	3.67396
2017-08-07 03:50:00	10.349	9.7171	10.0512	10.771	11.1487	10.881	11.1916	11.6473	12.5966	11.3071	2.50736	2.427	2.6836	1.98954	1.5936	3.51154	1.30553	1.98692	1.80962	3.73352
2017-08-07 04:20:00	10.213	9.56683	9.90507	10.6218	10.9844	10.7105	11.0195	11.4593	12.4027	11.1408	2.47759	2.39244	2.65494	1.95832	1.5563	3.48104	1.27625	1.95983	1.76476	3.68579
2017-08-07 04:50:00	10.4509	9.8298	10.1608	10.8829	11.2719	11.009	11.3208	11.7883	12.742	11.4318	2.52992	2.45325	2.70529	2.01328	1.62216	3.53459	1.32793	2.00748	1.84401	3.76972
2017-08-07 05:20:00	10.383	9.75467	10.0877	10.8083	11.1898	10.9237	11.2347	11.6943	12.6451	11.3487	2.51486	2.43572	2.69081	1.99743	1.60307	3.51921	1.31295	1.99375	1.82101	3.74555
2017-08-07 05:50:00	10.4849	9.86737	10.1973	10.9202	11.313	11.0516	11.3638	11.8353	12.7905	11.4734	2.53748	2.46206	2.71256	2.02126	1.63179	3.54231	1.33548	2.01438	1.85562	3.78186
2017-08-07 06:20:00	10.0771	9.41657	9.75893	10.4726	10.8202	10.5399	10.8473	11.2713	12.2088	10.9746	2.44818	2.35836	2.62659	1.92759	1.51988	3.45081	1.24763	1.93312	1.72101	3.63868
2017-08-07 06:50:00	9.87311	9.19117	9.53973	10.2488	10.5738	10.284	10.589	10.9892	11.918	10.7251	2.40471	2.30817	2.58462	1.8824	1.46683	3.40596	1.20589	1.89373	1.65741	3.56914
2017-08-07 07:20:00	11.0628	10.506	10.8184	11.5542	12.0111	11.7766	12.0956	12.6345	13.6146	12.1801	2.66961	2.61682	2.83921	2.1618	1.80459	3.67609	1.47063	2.13537	2.06453	3.9944
2017-08-07 07:50:00	11.5386	11.0319	11.3299	12.0764	12.586	12.3737	12.6983	13.2926	14.2932	12.7621	2.78356	2.75155	2.94793	2.28484	1.96055	3.79005	1.59215	2.24045	2.25412	4.17837
2017-08-07 08:20:00	11.9465	11.4827	11.7683	12.5239	13.0788	12.8854	13.2148	13.8566	14.8749	13.2609	2.8851	2.87253	3.04442	2.39586	2.10491	3.89054	1.70426	2.33463	2.43043	4.34279
2017-08-07 08:50:00	12.4903	12.0838	12.3528	13.1207	13.7359	13.5678	13.9036	14.6087	15.6504	13.926	3.02627	3.04216	3.17802	2.55233	2.31407	4.02868	1.86612	2.46638	2.68714	4.57212
2017-08-07 09:20:00	13.4421	13.1357	13.3757	14.165	14.8858	14.7619	15.1089	15.9249	17.0077	15.09	3.29014	3.36347	3.42607	2.85114	2.73133	4.28233	2.18724	2.71509	3.20333	5.00297
2017-08-07 09:50:00	13.816	13.5489	13.7776	14.5753	15.3375	15.231	15.5824	16.442	17.5409	15.5473	3.4	3.4988	3.52873	2.97789	2.91513	4.3863	2.32802	2.81953	3.43227	5.18314
2017-08-07 10:20:00	14.5977	14.4129	14.6179	15.4331	16.282	16.2119	16.5725	17.5232	18.6558	16.5034	3.64168	3.7996	3.75345	3.2614	3.34041	4.61191	2.65235	3.05105	3.96521	5.5811
2017-08-07 10:50:00	14.8357	14.6759	14.8736	15.6941	16.5695	16.5104	16.8738	17.8522	18.9951	16.7944	3.7186	3.89618	3.82464	3.35293	3.48176	4.68285	2.75975	3.12522	4.14328	5.70817
2017-08-07 11:20:00	15.0056	14.8637	15.0563	15.8806	16.7748	16.7236	17.089	18.0872	19.2375	17.0022	3.77453	3.96667	3.87631	3.41988	3.58638	4.73419	2.83912	3.1793	4.27535	5.80071
2017-08-07 11:50:00	15.0056	14.8637	15.0563	15.8806	16.7748	16.7236	17.089	18.0872	19.2375	17.0022	3.77453	3.96667	3.87631	3.41988	3.58638	4.73419	2.83912	3.1793	4.27535	5.80071
2017-08-07 12:20:00	14.8017	14.6383	14.8371	15.6569	16.5284	16.4678	16.8308	17.8052	18.9466	16.7528	3.70751	3.88224	3.81438	3.3397	3.46121	4.67265	2.74414	3.11452	4.11736	5.68984
2017-08-07 12:50:00	14.7677	14.6008	14.8005	15.6196	16.4874	16.4251	16.7877	17.7582	18.8982	16.7112	3.69646	3.86834	3.80416	3.32652	3.44078	4.66247	2.72863	3.10385	4.09161	5.67157
2017-08-07 13:20:00	14.8696	14.7135	14.9101	15.7314	16.6106	16.553	16.9168	17.8992	19.0436	16.8359	3.72972	3.91018	3.83492	3.36621	3.50244	4.69307	2.77544	3.13596	4.16937	5.72656
2017-08-07 13:50:00	15.4475	15.3521	15.5312	16.3655	17.3087	17.278	17.6486	18.6983	19.8676	17.5426	3.92391	4.15596	4.01396	3.60026	3.87332	4.87032	3.05632	3.32433	4.63877	6.04839
2017-08-07 14:20:00	15.5834	15.5024	15.6773	16.5147	17.473	17.4486	17.8208	18.8863	20.0615	17.7089	3.97106	4.216	4.05729	3.65766	3.96615	4.91299	3.12644	3.37027	4.75668	6.1267
2017-08-07 14:50:00	16.2972	16.2913	16.4445	17.2979	18.3354	18.3442	18.7248	19.8735	21.0795	18.5819	4.22802	4.54575	4.29255	3.97434	4.49126	5.1432	3.52182	3.62208	5.42673	6.55481
2017-08-07 15:20:00	16.909	16.9675	17.1021	17.9692	19.0746	19.1118	19.4996	20.7196	21.952	19.3301	4.46146	4.84883	4.50503	4.26751	4.99634	5.3491	3.90029	3.85284	6.0757	6.94548
2017-08-07 15:50:00	17.045	17.1177	17.2483	18.1184	19.2388	19.2824	19.6718	20.9076	22.1459	19.4964	4.51506	4.91889	4.55366	4.33554	5.11608	5.39597	3.98977	3.90608	6.23014	7.03541
2017-08-07 16:20:00	17.2489	17.3431	17.4675	18.3422	19.4852	19.5383	19.9301	21.1897	22.4367	19.7458	4.59668	5.02587	4.62759	4.43962	5.3011	5.46703	4.12786	3.98733	6.4692	7.1725
2017-08-07 16:50:00	17.045	17.1177	17.2483	18.1184	19.2388	19.2824	19.6718	20.9076	22.1459	19.4964	4.51506	4.91889	4.55366	4.33554	5.11608	5.39597	3.98977	3.90608	6.23014	7.03541
2017-08-07 17:20:00	16.8751	16.9299	17.0656	17.9319	19.0335	19.0692	19.4566	20.6726	21.9035	19.2886	4.44816	4.83148	4.49296	4.25067	4.96685	5.33745	3.87824	3.83964	6.03769	6.92318
2017-08-07 17:50:00	16.3312	16.3288	16.4811	17.3352	18.3764	18.3869	18.7679	19.9205	21.1279	18.6234	4.24066	4.56208	4.30409	3.99008	4.51793	5.15443	3.54185	3.63453	5.46089	6.57592
2017-08-07 18:20:00	15.8554	15.8029	15.9696	16.8131	17.8015	17.7898	18.1652	19.2624	20.4493	18.0415	4.06705	4.3387	4.14535	3.77521	4.15853	4.99945	3.27154	3.46406	5.00159	6.28639
2017-08-07 18:50:00	15.0056	14.8637	15.0563	15.8806	16.7748	16.7236	17.089	18.0872	19.2375	17.0022	3.77453	3.96667	3.87631	3.41988	3.58638	4.73419	2.83912	3.1793	4.27535	5.80071
2017-08-07 19:20:00	14.5637	14.3754	14.5813	15.3958	16.241	16.1692	16.5294	17.4761	18.6073	16.4618	3.63083	3.786	3.74338	3.24853	3.32069	4.60186	2.63735	3.0406	3.94041	5.56317
2017-08-07 19:50:00	13.9519	13.6992	13.9237	14.7244	15.5018	15.4016	15.7546	16.63	17.7348	15.7135	3.44085	3.54935	3.56682	3.02536	2.985	4.42473	2.38143	2.85849	3.51952	5.25025
2017-08-07 20:20:00	13.782	13.5113	13.7411	14.538	15.2964	15.1884	15.5394	16.395	17.4924	15.5057	3.38986	3.48627	3.51928	2.96614	2.89793	4.37674	2.31486	2.80987	3.4108	5.1665
2017-08-07 20:50:00	13.612	13.3235	13.5584	14.3515	15.0911	14.9751	15.3241	16.16	17.2501	15.2978	3.33963	3.42432	3.47236	2.90807	2.81339	4.32928	2.25015	2.76207	3.30544	5.08408
2017-08-07 21:20:00	13.3741	13.0605	13.3027	14.0904	14.8036	14.6766	15.0228	15.8309	16.9107	15.0068	3.27056	3.33944	3.40773	2.82869	2.69917	4.2637	2.16258	2.69652	3.16338	4.97089
2017-08-07 21:50:00	13.1362	12.7976	13.0469	13.8293	14.5162	14.3781	14.7215	15.5019	16.5714	14.7159	3.20291	3.25666	3.3443	2.75147	2.58959	4.19911	2.07841	2.63253	3.02742	4.86023
2017-08-07 22:20:00	12.9662	12.6097	12.8643	13.6428	14.3108	14.1648	14.5062	15.2668	16.3291	14.508	3.15545	3.19879	3.29971	2.6976	2.51405	4.15357	2.02031	2.58775	2.9339	4.78269
2017-08-07 22:50:00	12.7283	12.3468	12.6085	13.3818	14.0234	13.8663	14.2049	14.9378	15.9898	14.217	3.09019	3.11949	3.2383	2.62396	2.41199	4.09065	1.94169	2.52634	2.80781	4.67622
2017-08-07 23:20:00	12.5583	12.1589	12.4259	13.1953	13.818	13.6531	13.9897	14.7028	15.7474	14.0092	3.0444	3.06406	3.19513	2.5726	2.34163	4.04629	1.88741	2.48336	2.72107	4.60162
2017-08-07 23:50:00	12.3204	11.896	12.1701	12.9342	13.5306	13.3545	13.6883	14.3737	15.4081	13.7182	2.98143	2.9881	3.13565	2.50237	2.24656	3.98499	1.81395	2.42443	2.60413	4.49918
2017-08-08 00:20:00	12.1844	11.7457	12.024	12.785	13.3663	13.184	13.5162	14.1857	15.2142	13.5519	2.94603	2.94555	3.10217	2.4631	2.19398	3.95038	1.77327	2.39138	2.53957	4.44167
2017-08-08 00:50:00	11.9465	11.4827	11.7683	12.5239	13.0788	12.8854	13.2148	13.8566	14.8749	13.2609	2.8851	2.87253	3.04442	2.39586	2.10491	3.89054	1.70426	2.33463	2.43043	4.34279
2017-08-08 01:20:00	11.7086	11.2198	11.5125	12.2629	12.7914	12.5869	12.9135	13.5276	14.5356	12.9699	2.82543	2.80133	2.98776	2.33046	2.01946	3.8316	1.63793	2.27922	2.32597	4.24611
2017-08-08 01:50:00	11.6406	11.1446	11.4395	12.1883	12.7092	12.5016	12.8274	13.4336	14.4386	12.8868	2.80861	2.78131	2.97176	2.3121	1.99568	3.81493	1.61946	2.26363	2.29696	4.21888
2017-08-08 02:20:00	11.6746	11.1822	11.476	12.2256	12.7503	12.5443	12.8705	13.4806	14.4871	12.9283	2.817	2.7913	2.97975	2.32126	2.00753	3.82326	1.62867	2.27141	2.31142	4.23247
2017-08-08 02:50:00	11.6406	11.1446	11.4395	12.1883	12.7092	12.5016	12.8274	13.4336	14.4386	12.8868	2.80861	2.78131	2.97176	2.3121	1.99568	3.81493	1.61946	2.26363	2.29696	4.21888
2017-08-08 03:20:00	11.5726	11.0695	11.3664	12.1137	12.6271	12.4163	12.7413	13.3396	14.3417	12.8036	2.79188	2.76143	2.95585	2.29389	1.97219	3.79832	1.6012	2.24815	2.26831	4.19183
2017-08-08 03:50:00	11.8105	11.3325	11.6221	12.3747	12.9146	12.7148	13.0426	13.6686	14.681	13.0946	2.85085	2.83162	3.01191	2.35827	2.05565	3.85675	1.66604	2.3028	2.37018	4.28727
2017-08-08 04:20:00	11.7086	11.2198	11.5125	12.2629	12.7914	12.5869	12.9135	13.5276	14.5356	12.9699	2.82543	2.80133	2.98776	2.33046	2.01946	3.8316	1.63793	2.27922	2.32597	4.24611
2017-08-08 04:50:00	11.4367	10.9192	11.2203	11.9645	12.4628	12.2457	12.5691	13.1515	14.1478	12.6373	2.75874	2.7221	2.92428	2.2579	1.92603	3.76534	1.56529	2.21751	2.21208	4.13825
2017-08-08 05:20:00	11.5386	11.0319	11.3299	12.0764	12.586	12.3737	12.6983	13.2926	14.2932	12.7621	2.78356	2.75155	2.94793	2.28484	1.96055	3.79005	1.59215	2.24045	2.25412	4.17837
2017-08-08 05:50:00	11.7086	11.2198	11.5125	12.2629	12.7914	12.5869	12.9135	13.5276	14.5356	12.9699	2.82543	2.80133	2.98776	2.33046	2.01946	3.8316	1.63793	2.27922	2.32597	4.24611
2017-08-08 06:20:00	12.1504	11.7081	11.9875	12.7477	13.3252	13.1413	13.4731	14.1387	15.1657	13.5103	2.93725	2.93501	3.09385	2.45338	2.18103	3.94178	1.76324	2.38319	2.52368	4.4274
2017-08-08 06:50:00	11.9465	11.4827	11.7683	12.5239	13.0788	12.8854	13.2148	13.8566	14.8749	13.2609	2.8851	2.87253	3.04442	2.39586	2.10491	3.89054	1.70426	2.33463	2.43043	4.34279
2017-08-08 07:20:00	11.9805	11.5203	11.8048	12.5612	13.1199	12.9281	13.2579	13.9036	14.9233	13.3025	2.89373	2.88285	3.05261	2.40536	2.11741	3.89903	1.71395	2.34265	2.44573	4.35678
2017-08-08 07:50:00	12.4903	12.0838	12.3528	13.1207	13.7359	13.5678	13.9036	14.6087	15.6504	13.926	3.02627	3.04216	3.17802	2.55233	2.31407	4.02868	1.86612	2.46638	2.68714	4.57212
2017-08-08 08:20:00	13.1022	12.76	13.0104	13.792	14.4751	14.3354	14.6784	15.4549	16.523	14.6743	3.19336	3.245	3.33533	2.74061	2.57431	4.18996	2.06666	2.62351	3.00848	4.84462
2017-08-08 08:50:00	13.4761	13.1732	13.4123	14.2023	14.9268	14.8045	15.1519	15.9719	17.0562	15.1315	3.29998	3.37556	3.43528	2.86244	2.74755	4.29168	2.19968	2.72442	3.2235	5.01909
2017-08-08 09:20:00	13.8839	13.624	13.8507	14.6498	15.4196	15.3163	15.6685	16.536	17.6378	15.6304	3.42036	3.52398	3.54773	3.00153	2.94986	4.40547	2.35458	2.83894	3.47562	5.21659
2017-08-08 09:50:00	14.3258	14.1124	14.3256	15.1347	15.9535	15.8707	16.2281	17.1471	18.268	16.1708	3.55573	3.69215	3.67371	3.15985	3.18588	4.53215	2.53471	2.96844	3.77106	5.43932
2017-08-08 10:20:00	14.3258	14.1124	14.3256	15.1347	15.9535	15.8707	16.2281	17.1471	18.268	16.1708	3.55573	3.69215	3.67371	3.15985	3.18588	4.53215	2.53471	2.96844	3.77106	5.43932
2017-08-08 10:50:00	14.7337	14.5632	14.764	15.5823	16.4463	16.3825	16.7447	17.7112	18.8497	16.6696	3.68544	3.85449	3.79396	3.31339	3.42047	4.65231	2.7132	3.09322	4.06601	5.65336
2017-08-08 11:20:00	15.6514	15.5775	15.7504	16.5893	17.5551	17.5339	17.9069	18.9804	20.1585	17.792	3.99484	4.24635	4.07912	3.6867	4.0134	4.93446	3.1621	3.39348	4.81676	6.16624
2017-08-08 11:50:00	15.9913	15.9532	16.1157	16.9622	17.9658	17.9604	18.3374	19.4504	20.6432	18.2077	4.11592	4.40138	4.1901	3.83539	4.2582	5.04325	3.34659	3.51193	5.12873	6.36779
2017-08-08 12:20:00	15.8214	15.7653	15.9331	16.7758	17.7604	17.7472	18.1222	19.2154	20.4008	17.9999	4.05493	4.32317	4.13424	3.76031	4.13398	4.98856	3.25304	3.4522	4.9703	6.2662
2017-08-08 12:50:00	15.7194	15.6526	15.8235	16.6639	17.6372	17.6192	17.993	19.0744	20.2554	17.8752	4.01877	4.27691	4.10108	3.71597	4.0612	4.95603	3.19817	3.41684	4.8776	6.20603
2017-08-08 13:20:00	15.6854	15.6151	15.7869	16.6266	17.5962	17.5766	17.95	19.0274	20.2069	17.8336	4.00679	4.2616	4.09009	3.7013	4.03723	4.94523	3.18008	3.40514	4.84708	6.18611
2017-08-08 13:50:00	16.6371	16.6669	16.8099	17.6709	18.746	18.7707	19.1553	20.3436	21.5642	18.9976	4.35616	4.71171	4.40933	4.13463	4.7652	5.25659	3.72731	3.74851	5.7782	6.76905
2017-08-08 14:20:00	17.2489	17.3431	17.4675	18.3422	19.4852	19.5383	19.9301	21.1897	22.4367	19.7458	4.59668	5.02587	4.62759	4.43962	5.3011	5.46703	4.12786	3.98733	6.4692	7.1725
2017-08-08 14:50:00	17.3849	17.4934	17.6136	18.4914	19.6495	19.7089	20.1023	21.3777	22.6306	19.9121	4.6519	5.09847	4.67754	4.5104	5.42814	5.51493	4.22256	4.04243	6.63365	7.26537
2017-08-08 15:20:00	16.8751	16.9299	17.0656	17.9319	19.0335	19.0692	19.4566	20.6726	21.9035	19.2886	4.44816	4.83148	4.49296	4.25067	4.96685	5.33745	3.87824	3.83964	6.03769	6.92318
2017-08-08 15:50:00	17.3169	17.4183	17.5405	18.4168	19.5674	19.6236	20.0162	21.2837	22.5337	19.829	4.62421	5.06204	4.6525	4.47487	5.36424	5.49093	4.17494	4.01479	6.55091	7.21879
2017-08-08 16:20:00	17.4189	17.531	17.6501	18.5287	19.6906	19.7515	20.1453	21.4247	22.6791	19.9537	4.66581	5.11679	4.69012	4.52827	5.46038	5.52697	4.24657	4.05633	6.67541	7.28878
2017-08-08 16:50:00	17.3509	17.4558	17.5771	18.4541	19.6084	19.6663	20.0593	21.3307	22.5821	19.8705	4.63803	5.08022	4.66501	4.4926	5.3961	5.50291	4.19868	4.02859	6.59215	7.24204
2017-08-08 17:20:00	17.4189	17.531	17.6501	18.5287	19.6906	19.7515	20.1453	21.4247	22.6791	19.9537	4.66581	5.11679	4.69012	4.52827	5.46038	5.52697	4.24657	4.05633	6.67541	7.28878
2017-08-08 17:50:00	17.2829	17.3807	17.504	18.3795	19.5263	19.581	19.9732	21.2367	22.4852	19.7874	4.61042	5.04392	4.64003	4.45721	5.33258	5.47897	4.15133	4.00103	6.50993	7.19561
2017-08-08 18:20:00	16.6711	16.7045	16.8464	17.7082	18.7871	18.8133	19.1983	20.3906	21.6127	19.0391	4.36918	4.72864	4.42118	4.15101	4.7935	5.26807	3.7485	3.7614	5.81458	6.79086
2017-08-08 18:50:00	16.2632	16.2537	16.408	17.2606	18.2943	18.3016	18.6818	19.8265	21.031	18.5403	4.21541	4.52947	4.28104	3.95865	4.46474	5.132	3.50191	3.60967	5.39278	6.53376
2017-08-08 19:20:00	16.4332	16.4415	16.5907	17.4471	18.4996	18.5148	18.897	20.0615	21.2733	18.7481	4.27881	4.61142	4.33889	4.03769	4.59889	5.18826	3.60262	3.67213	5.56468	6.63968
2017-08-08 19:50:00	16.3992	16.404	16.5541	17.4098	18.4586	18.4721	18.8539	20.0145	21.2249	18.7066	4.26606	4.59491	4.32725	4.02176	4.57174	5.17696	3.58225	3.65955	5.52987	6.61836
2017-08-08 20:20:00	16.5012	16.5167	16.6637	17.5217	18.5818	18.6001	18.9831	20.1555	21.3703	18.8313	4.30444	4.64461	4.36224	4.06975	4.65367	5.21094	3.64371	3.69742	5.63496	6.68253
2017-08-08 20:50:00	16.4332	16.4415	16.5907	17.4471	18.4996	18.5148	18.897	20.0615	21.2733	18.7481	4.27881	4.61142	4.33889	4.03769	4.59889	5.18826	3.60262	3.67213	5.56468	6.63968
2017-08-08 21:20:00	16.2632	16.2537	16.408	17.2606	18.2943	18.3016	18.6818	19.8265	21.031	18.5403	4.21541	4.52947	4.28104	3.95865	4.46474	5.132	3.50191	3.60967	5.39278	6.53376
2017-08-08 21:50:00	15.8554	15.8029	15.9696	16.8131	17.8015	17.7898	18.1652	19.2624	20.4493	18.0415	4.06705	4.3387	4.14535	3.77521	4.15853	4.99945	3.27154	3.46406	5.00159	6.28639
2017-08-08 22:20:00	15.1756	15.0516	15.2389	16.0671	16.9802	16.9369	17.3043	18.3223	19.4798	17.2101	3.8313	4.03843	3.92868	3.48816	3.69414	4.78609	2.92077	3.23432	4.41163	5.89475
2017-08-08 22:50:00	14.5637	14.3754	14.5813	15.3958	16.241	16.1692	16.5294	17.4761	18.6073	16.4618	3.63083	3.786	3.74338	3.24853	3.32069	4.60186	2.63735	3.0406	3.94041	5.56317
2017-08-08 23:20:00	13.782	13.5113	13.7411	14.538	15.2964	15.1884	15.5394	16.395	17.4924	15.5057	3.38986	3.48627	3.51928	2.96614	2.89793	4.37674	2.31486	2.80987	3.4108	5.1665
2017-08-08 23:50:00	13.782	13.5113	13.7411	14.538	15.2964	15.1884	15.5394	16.395	17.4924	15.5057	3.38986	3.48627	3.51928	2.96614	2.89793	4.37674	2.31486	2.80987	3.4108	5.1665
2017-08-09 00:20:00	13.782	13.5113	13.7411	14.538	15.2964	15.1884	15.5394	16.395	17.4924	15.5057	3.38986	3.48627	3.51928	2.96614	2.89793	4.37674	2.31486	2.80987	3.4108	5.1665
2017-08-09 00:50:00	13.9179	13.6616	13.8872	14.6871	15.4607	15.3589	15.7115	16.583	17.6863	15.672	3.43059	3.53664	3.55726	3.01342	2.96738	4.41509	2.36797	2.8487	3.4975	5.23339
2017-08-09 01:20:00	13.782	13.5113	13.7411	14.538	15.2964	15.1884	15.5394	16.395	17.4924	15.5057	3.38986	3.48627	3.51928	2.96614	2.89793	4.37674	2.31486	2.80987	3.4108	5.1665
2017-08-09 01:50:00	13.3061	12.9854	13.2296	14.0158	14.7215	14.5913	14.9367	15.7369	16.8138	14.9237	3.25108	3.31557	3.38948	2.8064	2.6674	4.24514	2.13819	2.67808	3.12392	4.93902
2017-08-09 02:20:00	13.4761	13.1732	13.4123	14.2023	14.9268	14.8045	15.1519	15.9719	17.0562	15.1315	3.29998	3.37556	3.43528	2.86244	2.74755	4.29168	2.19968	2.72442	3.2235	5.01909
2017-08-09 02:50:00	13.714	13.4362	13.668	14.4634	15.2143	15.1031	15.4533	16.301	17.3955	15.4225	3.36968	3.46136	3.50043	2.94277	2.86381	4.3577	2.28875	2.79065	3.36826	5.13337
2017-08-09 03:20:00	14.1219	13.887	14.1064	14.9109	15.7071	15.6148	15.9698	16.8651	17.9772	15.9214	3.4926	3.61356	3.61502	3.08577	3.07469	4.47324	2.44992	2.90795	3.6317	5.33537
2017-08-09 03:50:00	14.2918	14.0748	14.2891	15.0974	15.9124	15.8281	16.1851	17.1001	18.2195	16.1292	3.54513	3.67893	3.66386	3.14738	3.16707	4.52228	2.52038	2.95827	3.74747	5.42186
2017-08-09 04:20:00	13.51	13.2108	13.4488	14.2396	14.9679	14.8472	15.195	16.0189	17.1046	15.1731	3.30985	3.38768	3.44451	2.87378	2.76386	4.30105	2.21219	2.73379	3.24379	5.03526
2017-08-09 04:50:00	14.1219	13.887	14.1064	14.9109	15.7071	15.6148	15.9698	16.8651	17.9772	15.9214	3.4926	3.61356	3.61502	3.08577	3.07469	4.47324	2.44992	2.90795	3.6317	5.33537
2017-08-09 05:20:00	14.3258	14.1124	14.3256	15.1347	15.9535	15.8707	16.2281	17.1471	18.268	16.1708	3.55573	3.69215	3.67371	3.15985	3.18588	4.53215	2.53471	2.96844	3.77106	5.43932
2017-08-09 05:50:00	13.9859	13.7367	13.9603	14.7617	15.5428	15.4442	15.7976	16.677	17.7833	15.7551	3.45114	3.5621	3.57641	3.03735	3.00272	4.43439	2.39497	2.86832	3.54167	5.26716
2017-08-09 06:20:00	13.3741	13.0605	13.3027	14.0904	14.8036	14.6766	15.0228	15.8309	16.9107	15.0068	3.27056	3.33944	3.40773	2.82869	2.69917	4.2637	2.16258	2.69652	3.16338	4.97089
2017-08-09 06:50:00	13.4081	13.0981	13.3392	14.1277	14.8447	14.7192	15.0658	15.8779	16.9592	15.0484	3.28034	3.35144	3.41689	2.83989	2.7152	4.27301	2.17487	2.70579	3.18329	4.98691
2017-08-09 07:20:00	13.51	13.2108	13.4488	14.2396	14.9679	14.8472	15.195	16.0189	17.1046	15.1731	3.30985	3.38768	3.44451	2.87378	2.76386	4.30105	2.21219	2.73379	3.24379	5.03526
2017-08-09 07:50:00	14.6997	14.5256	14.7275	15.545	16.4052	16.3398	16.7016	17.6642	18.8012	16.6281	3.67445	3.8407	3.78379	3.30032	3.40027	4.64218	2.69785	3.08262	4.04057	5.63521
2017-08-09 08:20:00	15.3795	15.277	15.4581	16.2909	17.2266	17.1927	17.5625	18.6043	19.7707	17.4595	3.90055	4.12626	3.99247	3.57191	3.82773	4.84912	3.02185	3.30159	4.58091	6.00961
2017-08-09 08:50:00	16.0593	16.0283	16.1888	17.0368	18.0479	18.0457	18.4235	19.5444	20.7401	18.2909	4.14057	4.43306	4.21265	3.86584	4.30892	5.06529	3.38476	3.53612	5.1935	6.40888
2017-08-09 09:20:00	16.6031	16.6294	16.7733	17.6336	18.705	18.728	19.1122	20.2965	21.5157	18.956	4.34317	4.69485	4.39751	4.11831	4.73707	5.24514	3.70623	3.73568	5.74205	6.74732
2017-08-09 09:50:00	16.977	17.0426	17.1752	18.0438	19.1567	19.1971	19.5857	20.8136	22.0489	19.4133	4.48818	4.88373	4.52928	4.30139	5.05586	5.37248	3.94478	3.87937	6.15244	6.9903
2017-08-09 10:20:00	16.5691	16.5918	16.7368	17.5963	18.6639	18.6854	19.0692	20.2495	21.4672	18.9144	4.33022	4.67804	4.38572	4.10206	4.70911	5.23372	3.68527	3.72288	5.70613	6.72565
2017-08-09 10:50:00	16.3992	16.404	16.5541	17.4098	18.4586	18.4721	18.8539	20.0145	21.2249	18.7066	4.26606	4.59491	4.32725	4.02176	4.57174	5.17696	3.58225	3.65955	5.52987	6.61836
2017-08-09 11:20:00	16.7731	16.8172	16.956	17.8201	18.9103	18.9413	19.3275	20.5316	21.7581	19.1638	4.40849	4.77978	4.45692	4.20054	4.8794	5.30265	3.81282	3.80032	5.92508	6.8567
2017-08-09 11:50:00	17.113	17.1929	17.3213	18.193	19.321	19.3677	19.7579	21.0016	22.2428	19.5795	4.5421	4.95429	4.57817	4.36996	5.17703	5.41955	4.03528	3.93298	6.30883	7.08082
2017-08-09 12:20:00	17.7928	17.9442	18.052	18.939	20.1423	20.2207	20.6189	21.9418	23.2123	20.4109	4.8216	5.32266	4.83066	4.72957	5.82784	5.66115	4.5199	4.21235	7.1525	7.55126
2017-08-09 12:50:00	18.3026	18.5077	18.6	19.4984	20.7583	20.8604	21.2646	22.6469	23.9394	21.0345	5.04244	5.61679	5.02912	5.01857	6.3691	5.84939	4.92119	4.43483	7.85849	7.92449
2017-08-09 13:20:00	18.5406	18.7707	18.8557	19.7595	21.0458	21.1589	21.5659	22.9759	24.2787	21.3255	5.14894	5.75957	5.1245	5.15941	6.63862	5.93936	5.12046	4.54264	8.2114	8.10493
2017-08-09 13:50:00	18.8805	19.1463	19.2211	20.1325	21.4564	21.5854	21.9964	23.446	24.7634	21.7412	5.30499	5.96985	5.26392	5.3675	7.04354	6.07031	5.41922	4.70121	8.74322	8.36984
2017-08-09 14:20:00	19.1864	19.4844	19.5499	20.4681	21.826	21.9692	22.3838	23.8691	25.1997	22.1153	5.44948	6.16566	5.39262	5.56195	7.42905	6.19062	5.70297	4.84865	9.25125	8.61566
2017-08-09 14:50:00	19.2543	19.5596	19.6229	20.5427	21.9082	22.0545	22.4699	23.9631	25.2966	22.1985	5.48212	6.21004	5.42165	5.60611	7.51755	6.21768	5.76802	4.88204	9.3681	8.67126
2017-08-09 15:20:00	18.2347	18.4326	18.5269	19.4238	20.6762	20.7751	21.1785	22.5529	23.8424	20.9514	5.01242	5.57666	5.00219	4.97904	6.29412	5.82393	4.86569	4.4045	7.76047	7.87368
2017-08-09 15:50:00	16.6711	16.7045	16.8464	17.7082	18.7871	18.8133	19.1983	20.3906	21.6127	19.0391	4.36918	4.72864	4.42118	4.15101	4.7935	5.26807	3.7485	3.7614	5.81458	6.79086
2017-08-09 16:20:00	16.1273	16.1034	16.2619	17.1114	18.13	18.131	18.5096	19.6385	20.8371	18.374	4.16537	4.46497	4.23533	3.89653	4.36025	5.08743	3.42337	3.56047	5.2591	6.45024
2017-08-09 16:50:00	16.5352	16.5542	16.7003	17.559	18.6228	18.6427	19.0261	20.2025	21.4188	18.8729	4.31731	4.66129	4.37396	4.08587	4.68131	5.22232	3.66443	3.71013	5.67044	6.70405
2017-08-09 17:20:00	16.943	17.005	17.1387	18.0065	19.1156	19.1545	19.5427	20.7666	22.0004	19.3717	4.4748	4.86625	4.51714	4.28441	5.02601	5.36078	3.92247	3.86608	6.11395	6.96786
2017-08-09 17:50:00	14.9716	14.8262	15.0197	15.8433	16.7338	16.681	17.046	18.0402	19.189	16.9606	3.76327	3.95247	3.86592	3.40638	3.56521	4.72387	2.82306	3.16841	4.2486	5.78208
2017-08-09 18:20:00	13.816	13.5489	13.7776	14.5753	15.3375	15.231	15.5824	16.442	17.5409	15.5473	3.4	3.4988	3.52873	2.97789	2.91513	4.3863	2.32802	2.81953	3.43227	5.18314
2017-08-09 18:50:00	13.782	13.5113	13.7411	14.538	15.2964	15.1884	15.5394	16.395	17.4924	15.5057	3.38986	3.48627	3.51928	2.96614	2.89793	4.37674	2.31486	2.80987	3.4108	5.1665
2017-08-09 19:20:00	13.68	13.3986	13.6315	14.4261	15.1732	15.0604	15.4102	16.254	17.347	15.381	3.35963	3.44897	3.49105	2.93116	2.84691	4.3482	2.27581	2.78109	3.34719	5.11688
2017-08-09 19:50:00	13.0682	12.7224	12.9739	13.7547	14.434	14.2928	14.6354	15.4079	16.4745	14.6327	3.18384	3.23338	3.32639	2.72979	2.55911	4.18083	2.05498	2.61452	2.98966	4.82907
2017-08-09 20:20:00	13.2381	12.9103	13.1565	13.9412	14.6394	14.506	14.8506	15.6429	16.7169	14.8406	3.23173	3.29188	3.37134	2.7843	2.636	4.22667	2.11407	2.65977	3.08496	4.90735
2017-08-09 20:50:00	13.0342	12.6849	12.9373	13.7174	14.393	14.2501	14.5923	15.3608	16.426	14.5911	3.17435	3.22181	3.31748	2.71902	2.544	4.17173	2.04336	2.60557	2.97096	4.81356
2017-08-09 21:20:00	12.1504	11.7081	11.9875	12.7477	13.3252	13.1413	13.4731	14.1387	15.1657	13.5103	2.93725	2.93501	3.09385	2.45338	2.18103	3.94178	1.76324	2.38319	2.52368	4.4274
2017-08-09 21:50:00	13.1362	12.7976	13.0469	13.8293	14.5162	14.3781	14.7215	15.5019	16.5714	14.7159	3.20291	3.25666	3.3443	2.75147	2.58959	4.19911	2.07841	2.63253	3.02742	4.86023
2017-08-09 22:20:00	12.7283	12.3468	12.6085	13.3818	14.0234	13.8663	14.2049	14.9378	15.9898	14.217	3.09019	3.11949	3.2383	2.62396	2.41199	4.09065	1.94169	2.52634	2.80781	4.67622
2017-08-09 22:50:00	12.8302	12.4595	12.7181	13.4936	14.1466	13.9942	14.334	15.0788	16.1352	14.3417	3.11799	3.15323	3.26448	2.65527	2.45521	4.1175	1.975	2.55248	2.86117	4.72156
2017-08-09 23:20:00	12.6263	12.2341	12.4989	13.2699	13.9002	13.7384	14.0758	14.7968	15.8443	14.0923	3.06263	3.08611	3.21232	2.59302	2.36952	4.06398	1.90893	2.50046	2.75544	4.63132
2017-08-09 23:50:00	13.68	13.3986	13.6315	14.4261	15.1732	15.0604	15.4102	16.254	17.347	15.381	3.35963	3.44897	3.49105	2.93116	2.84691	4.3482	2.27581	2.78109	3.34719	5.11688
2017-08-10 00:20:00	14.1898	13.9621	14.1795	14.9855	15.7892	15.7001	16.0559	16.9591	18.0741	16.0045	3.51352	3.63957	3.63448	3.11027	3.11131	4.49279	2.47786	2.92798	3.67757	5.3698
2017-08-10 00:50:00	13.9179	13.6616	13.8872	14.6871	15.4607	15.3589	15.7115	16.583	17.6863	15.672	3.43059	3.53664	3.55726	3.01342	2.96738	4.41509	2.36797	2.8487	3.4975	5.23339
2017-08-10 01:20:00	14.2578	14.0373	14.2525	15.0601	15.8714	15.7854	16.142	17.0531	18.1711	16.0877	3.53456	3.66576	3.65404	3.13496	3.14837	4.51243	2.50613	2.94814	3.72402	5.40445
2017-08-10 01:50:00	14.4958	14.3002	14.5083	15.3212	16.1588	16.0839	16.4433	17.3821	18.5104	16.3787	3.60921	3.75894	3.72334	3.22294	3.2816	4.58184	2.60761	3.01981	3.89126	5.5275
2017-08-10 02:20:00	14.6997	14.5256	14.7275	15.545	16.4052	16.3398	16.7016	17.6642	18.8012	16.6281	3.67445	3.8407	3.78379	3.30032	3.40027	4.64218	2.69785	3.08262	4.04057	5.63521
2017-08-10 02:50:00	14.5297	14.3378	14.5448	15.3585	16.1999	16.1266	16.4864	17.4291	18.5588	16.4202	3.62	3.77245	3.73335	3.23571	3.30109	4.59184	2.62244	3.03019	3.91576	5.54531
2017-08-10 03:20:00	14.6657	14.4881	14.6909	15.5077	16.3642	16.2972	16.6586	17.6172	18.7527	16.5865	3.6635	3.82695	3.77365	3.28729	3.3802	4.63207	2.6826	3.07206	4.01529	5.61711
2017-08-10 03:50:00	14.8017	14.6383	14.8371	15.6569	16.5284	16.4678	16.8308	17.8052	18.9466	16.7528	3.70751	3.88224	3.81438	3.3397	3.46121	4.67265	2.74414	3.11452	4.11736	5.68984
2017-08-10 04:20:00	14.7337	14.5632	14.764	15.5823	16.4463	16.3825	16.7447	17.7112	18.8497	16.6696	3.68544	3.85449	3.79396	3.31339	3.42047	4.65231	2.7132	3.09322	4.06601	5.65336
2017-08-10 04:50:00	15.2775	15.1643	15.3485	16.179	17.1034	17.0648	17.4334	18.4633	19.6253	17.3348	3.86577	4.08211	3.96045	3.52979	3.76034	4.8175	2.97088	3.26778	4.49547	5.9519
2017-08-10 05:20:00	15.1076	14.9764	15.1659	15.9925	16.898	16.8516	17.2182	18.2283	19.3829	17.1269	3.80849	4.00957	3.90765	3.46069	3.65065	4.76526	2.88783	3.2122	4.3566	5.85695
2017-08-10 05:50:00	14.8017	14.6383	14.8371	15.6569	16.5284	16.4678	16.8308	17.8052	18.9466	16.7528	3.70751	3.88224	3.81438	3.3397	3.46121	4.67265	2.74414	3.11452	4.11736	5.68984
2017-08-10 06:20:00	14.0879	13.8494	14.0699	14.8736	15.666	15.5722	15.9268	16.8181	17.9287	15.8798	3.48219	3.60062	3.60533	3.07359	3.05654	4.46349	2.43607	2.89799	3.60898	5.31823
2017-08-10 06:50:00	13.748	13.4738	13.7045	14.5007	15.2554	15.1457	15.4963	16.348	17.444	15.4641	3.37975	3.4738	3.50984	2.95443	2.88082	4.36721	2.30177	2.80024	3.38946	5.14991
2017-08-10 07:20:00	14.4958	14.3002	14.5083	15.3212	16.1588	16.0839	16.4433	17.3821	18.5104	16.3787	3.60921	3.75894	3.72334	3.22294	3.2816	4.58184	2.60761	3.01981	3.89126	5.5275
2017-08-10 07:50:00	14.4278	14.2251	14.4352	15.2466	16.0767	15.9986	16.3572	17.2881	18.4134	16.2955	3.58772	3.73208	3.70341	3.19756	3.24297	4.5619	2.5782	2.99916	3.84273	5.49206
2017-08-10 08:20:00	14.7677	14.6008	14.8005	15.6196	16.4874	16.4251	16.7877	17.7582	18.8982	16.7112	3.69646	3.86834	3.80416	3.32652	3.44078	4.66247	2.72863	3.10385	4.09161	5.67157
2017-08-10 08:50:00	15.3795	15.277	15.4581	16.2909	17.2266	17.1927	17.5625	18.6043	19.7707	17.4595	3.90055	4.12626	3.99247	3.57191	3.82773	4.84912	3.02185	3.30159	4.58091	6.00961
2017-08-10 09:20:00	15.6854	15.6151	15.7869	16.6266	17.5962	17.5766	17.95	19.0274	20.2069	17.8336	4.00679	4.2616	4.09009	3.7013	4.03723	4.94523	3.18008	3.40514	4.84708	6.18611
2017-08-10 09:50:00	16.2632	16.2537	16.408	17.2606	18.2943	18.3016	18.6818	19.8265	21.031	18.5403	4.21541	4.52947	4.28104	3.95865	4.46474	5.132	3.50191	3.60967	5.39278	6.53376
2017-08-10 10:20:00	16.5352	16.5542	16.7003	17.559	18.6228	18.6427	19.0261	20.2025	21.4188	18.8729	4.31731	4.66129	4.37396	4.08587	4.68131	5.22232	3.66443	3.71013	5.67044	6.70405
2017-08-10 10:50:00	15.9573	15.9156	16.0792	16.9249	17.9247	17.9177	18.2943	19.4034	20.5947	18.1662	4.10364	4.38563	4.17886	3.82026	4.23306	5.03226	3.32767	3.4999	5.09664	6.34734
2017-08-10 11:20:00	15.4135	15.3145	15.4947	16.3282	17.2676	17.2354	17.6056	18.6513	19.8191	17.501	3.91222	4.14109	4.0032	3.58606	3.85046	4.85971	3.03904	3.31294	4.60975	6.02897
2017-08-10 11:50:00	16.2972	16.2913	16.4445	17.2979	18.3354	18.3442	18.7248	19.8735	21.0795	18.5819	4.22802	4.54575	4.29255	3.97434	4.49126	5.1432	3.52182	3.62208	5.42673	6.55481
2017-08-10 12:20:00	16.0253	15.9907	16.1523	16.9995	18.0068	18.003	18.3804	19.4974	20.6917	18.2493	4.12822	4.41719	4.20136	3.85059	4.28348	5.05426	3.36562	3.524	5.16101	6.3883
2017-08-10 12:50:00	15.6854	15.6151	15.7869	16.6266	17.5962	17.5766	17.95	19.0274	20.2069	17.8336	4.00679	4.2616	4.09009	3.7013	4.03723	4.94523	3.18008	3.40514	4.84708	6.18611
2017-08-10 13:20:00	15.6854	15.6151	15.7869	16.6266	17.5962	17.5766	17.95	19.0274	20.2069	17.8336	4.00679	4.2616	4.09009	3.7013	4.03723	4.94523	3.18008	3.40514	4.84708	6.18611
2017-08-10 13:50:00	16.943	17.005	17.1387	18.0065	19.1156	19.1545	19.5427	20.7666	22.0004	19.3717	4.4748	4.86625	4.51714	4.28441	5.02601	5.36078	3.92247	3.86608	6.11395	6.96786
2017-08-10 14:20:00	17.2829	17.3807	17.504	18.3795	19.5263	19.581	19.9732	21.2367	22.4852	19.7874	4.61042	5.04392	4.64003	4.45721	5.33258	5.47897	4.15133	4.00103	6.50993	7.19561
2017-08-10 14:50:00	16.5691	16.5918	16.7368	17.5963	18.6639	18.6854	19.0692	20.2495	21.4672	18.9144	4.33022	4.67804	4.38572	4.10206	4.70911	5.23372	3.68527	3.72288	5.70613	6.72565
2017-08-10 15:20:00	14.9376	14.7886	14.9832	15.806	16.6927	16.6383	17.0029	17.9932	19.1405	16.9191	3.75206	3.93832	3.85556	3.39294	3.54416	4.71358	2.8071	3.15756	4.22203	5.76352
2017-08-10 15:50:00	11.9125	11.4452	11.7317	12.4866	13.0378	12.8428	13.1718	13.8096	14.8264	13.2193	2.8765	2.86225	3.03626	2.38641	2.09249	3.88206	1.69462	2.32663	2.41522	4.32884
2017-08-10 16:20:00	12.3204	11.896	12.1701	12.9342	13.5306	13.3545	13.6883	14.3737	15.4081	13.7182	2.98143	2.9881	3.13565	2.50237	2.24656	3.98499	1.81395	2.42443	2.60413	4.49918
2017-08-10 16:50:00	12.4224	12.0087	12.2797	13.0461	13.6538	13.4825	13.8175	14.5147	15.5535	13.8429	3.00825	3.02042	3.161	2.53223	2.28682	4.01115	1.84508	2.44951	2.65362	4.5428
2017-08-10 17:20:00	11.9465	11.4827	11.7683	12.5239	13.0788	12.8854	13.2148	13.8566	14.8749	13.2609	2.8851	2.87253	3.04442	2.39586	2.10491	3.89054	1.70426	2.33463	2.43043	4.34279
2017-08-10 17:50:00	11.5046	10.9944	11.2933	12.0391	12.545	12.331	12.6552	13.2455	14.2447	12.7205	2.77526	2.7417	2.94003	2.27582	1.94897	3.7818	1.58314	2.23278	2.24002	4.16495
2017-08-10 18:20:00	11.0968	10.5436	10.8549	11.5915	12.0522	11.8193	12.1387	12.6815	13.663	12.2217	2.67759	2.62622	2.84684	2.17036	1.81531	3.68412	1.479	2.14271	2.07753	4.00727
2017-08-10 18:50:00	11.5046	10.9944	11.2933	12.0391	12.545	12.331	12.6552	13.2455	14.2447	12.7205	2.77526	2.7417	2.94003	2.27582	1.94897	3.7818	1.58314	2.23278	2.24002	4.16495
2017-08-10 19:20:00	9.9071	9.22873	9.57627	10.2861	10.6148	10.3266	10.632	11.0362	11.9665	10.7667	2.4119	2.31646	2.59157	1.88986	1.47554	3.41339	1.21275	1.90024	1.66785	3.58063
2017-08-10 19:50:00	10.111	9.45413	9.79547	10.5099	10.8612	10.5825	10.8903	11.3183	12.2573	11.0161	2.4555	2.36684	2.63364	1.93523	1.52891	3.45835	1.25472	1.93976	1.73184	3.6504
2017-08-10 20:20:00	10.8588	10.2806	10.5992	11.3304	11.7647	11.5207	11.8373	12.3524	13.3237	11.9307	2.62221	2.56112	2.79385	2.11111	1.74161	3.62831	1.42144	2.09186	1.98824	3.91805
2017-08-10 20:50:00	11.1647	10.6187	10.928	11.6661	12.1343	11.9046	12.2248	12.7755	13.76	12.3048	2.69362	2.64512	2.86216	2.18759	1.83693	3.70022	1.49587	2.15747	2.10377	4.03313
2017-08-10 21:20:00	11.8105	11.3325	11.6221	12.3747	12.9146	12.7148	13.0426	13.6686	14.681	13.0946	2.85085	2.83162	3.01191	2.35827	2.05565	3.85675	1.66604	2.3028	2.37018	4.28727
2017-08-10 21:50:00	11.8445	11.37	11.6587	12.412	12.9556	12.7575	13.0857	13.7156	14.7294	13.1362	2.85937	2.8418	3.02001	2.36761	2.06785	3.86517	1.67551	2.31072	2.3851	4.30108
2017-08-10 22:20:00	12.1165	11.6706	11.9509	12.7104	13.2842	13.0987	13.4301	14.0917	15.1172	13.4688	2.92849	2.9245	3.08556	2.4437	2.16816	3.93319	1.75327	2.37503	2.5079	4.41319
2017-08-10 22:50:00	12.1844	11.7457	12.024	12.785	13.3663	13.184	13.5162	14.1857	15.2142	13.5519	2.94603	2.94555	3.10217	2.4631	2.19398	3.95038	1.77327	2.39138	2.53957	4.44167
2017-08-10 23:20:00	12.4224	12.0087	12.2797	13.0461	13.6538	13.4825	13.8175	14.5147	15.5535	13.8429	3.00825	3.02042	3.161	2.53223	2.28682	4.01115	1.84508	2.44951	2.65362	4.5428
2017-08-10 23:50:00	12.0145	11.5579	11.8413	12.5985	13.161	12.9707	13.3009	13.9506	14.9718	13.344	2.90238	2.89321	3.06081	2.41489	2.12999	3.90754	1.7237	2.3507	2.46112	4.37081
2017-08-11 00:20:00	9.26129	8.51497	8.88213	9.5775	9.83457	9.51635	9.81415	10.1431	11.0455	9.97687	2.27889	2.16389	2.46272	1.75308	1.31855	3.27485	1.08888	1.78031	1.48038	3.36838
2017-08-11 00:50:00	9.09134	8.32713	8.69947	9.39101	9.62923	9.30311	9.59891	9.90807	10.8031	9.76902	2.24512	2.12544	2.42989	1.71877	1.28009	3.23934	1.05844	1.75002	1.43465	3.31464
2017-08-11 01:20:00	9.36326	8.62767	8.99173	9.68939	9.95777	9.64429	9.94329	10.2841	11.1909	10.1016	2.29939	2.18729	2.48263	1.774	1.34218	3.29635	1.10756	1.79873	1.50851	3.40103
2017-08-11 01:50:00	10.0771	9.41657	9.75893	10.4726	10.8202	10.5399	10.8473	11.2713	12.2088	10.9746	2.44818	2.35836	2.62659	1.92759	1.51988	3.45081	1.24763	1.93312	1.72101	3.63868
2017-08-11 02:20:00	10.281	9.64197	9.97813	10.6964	11.0666	10.7957	11.1055	11.5533	12.4997	11.224	2.49243	2.40966	2.66923	1.97387	1.57484	3.49626	1.29081	1.97333	1.78705	3.70958
2017-08-11 02:50:00	10.315	9.67953	10.0147	10.7337	11.1076	10.8384	11.1486	11.6003	12.5481	11.2655	2.49988	2.41831	2.6764	1.98169	1.5842	3.50389	1.29815	1.98011	1.7983	3.72153
2017-08-11 03:20:00	10.6549	10.0552	10.38	11.1067	11.5183	11.2649	11.5791	12.0704	13.0329	11.6812	2.57565	2.5066	2.74921	2.06162	1.68082	3.58114	1.37389	2.04923	1.91477	3.84317
2017-08-11 03:50:00	10.179	9.52927	9.86853	10.5845	10.9434	10.6678	10.9764	11.4123	12.3543	11.0993	2.47021	2.38387	2.64782	1.9506	1.54712	3.47346	1.26903	1.95312	1.75372	3.67396
2017-08-11 04:20:00	9.70316	9.00333	9.35707	10.0624	10.3684	10.0708	10.3738	10.7542	11.6756	10.5173	2.36908	2.26715	2.55017	1.84555	1.42405	3.36902	1.17218	1.86152	1.60622	3.5122
2017-08-11 04:50:00	10.111	9.45413	9.79547	10.5099	10.8612	10.5825	10.8903	11.3183	12.2573	11.0161	2.4555	2.36684	2.63364	1.93523	1.52891	3.45835	1.25472	1.93976	1.73184	3.6504
2017-08-11 05:20:00	10.0091	9.34143	9.68587	10.398	10.738	10.4546	10.7612	11.1773	12.1119	10.8914	2.4336	2.34151	2.61252	1.91241	1.50199	3.4358	1.23356	1.9199	1.69954	3.61535
2017-08-11 05:50:00	9.87311	9.19117	9.53973	10.2488	10.5738	10.284	10.589	10.9892	11.918	10.7251	2.40471	2.30817	2.58462	1.8824	1.46683	3.40596	1.20589	1.89373	1.65741	3.56914
2017-08-11 06:20:00	9.49922	8.77793	9.13787	9.83857	10.122	9.81487	10.1155	10.4722	11.3848	10.2679	2.32702	2.21889	2.50943	1.80228	1.37435	3.32523	1.13297	1.82359	1.54686	3.44507
2017-08-11 06:50:00	10.179	9.52927	9.86853	10.5845	10.9434	10.6678	10.9764	11.4123	12.3543	11.0993	2.47021	2.38387	2.64782	1.9506	1.54712	3.47346	1.26903	1.95312	1.75372	3.67396
2017-08-11 07:20:00	10.6549	10.0552	10.38	11.1067	11.5183	11.2649	11.5791	12.0704	13.0329	11.6812	2.57565	2.5066	2.74921	2.06162	1.68082	3.58114	1.37389	2.04923	1.91477	3.84317
2017-08-11 07:50:00	10.7229	10.1303	10.4531	11.1813	11.6004	11.3502	11.6652	12.1644	13.1298	11.7644	2.59108	2.52465	2.76401	2.07799	1.70085	3.59679	1.38956	2.06334	1.93895	3.86797
2017-08-11 08:20:00	10.4169	9.79223	10.1243	10.8456	11.2308	10.9663	11.2777	11.7413	12.6936	11.3902	2.52238	2.44447	2.69804	2.00534	1.61259	3.52689	1.32042	2.0006	1.83247	3.75761
2017-08-11 08:50:00	10.8588	10.2806	10.5992	11.3304	11.7647	11.5207	11.8373	12.3524	13.3237	11.9307	2.62221	2.56112	2.79385	2.11111	1.74161	3.62831	1.42144	2.09186	1.98824	3.91805
2017-08-11 09:20:00	10.6889	10.0928	10.4165	11.144	11.5594	11.3075	11.6221	12.1174	13.0814	11.7228	2.58335	2.51561	2.7566	2.06979	1.69081	3.58896	1.3817	2.05628	1.92682	3.85555
2017-08-11 09:50:00	11.5046	10.9944	11.2933	12.0391	12.545	12.331	12.6552	13.2455	14.2447	12.7205	2.77526	2.7417	2.94003	2.27582	1.94897	3.7818	1.58314	2.23278	2.24002	4.16495
2017-08-11 10:20:00	11.5046	10.9944	11.2933	12.0391	12.545	12.331	12.6552	13.2455	14.2447	12.7205	2.77526	2.7417	2.94003	2.27582	1.94897	3.7818	1.58314	2.23278	2.24002	4.16495
2017-08-11 10:50:00	10.4849	9.86737	10.1973	10.9202	11.313	11.0516	11.3638	11.8353	12.7905	11.4734	2.53748	2.46206	2.71256	2.02126	1.63179	3.54231	1.33548	2.01438	1.85562	3.78186
2017-08-11 11:20:00	9.53321	8.8155	9.1744	9.87587	10.1631	9.85752	10.1585	10.5192	11.4333	10.3094	2.33397	2.22686	2.51617	1.80942	1.38251	3.33249	1.13941	1.82985	1.5566	3.45617
2017-08-11 11:50:00	9.43124	8.7028	9.0648	9.76398	10.0399	9.72958	10.0294	10.3781	11.2878	10.1847	2.31316	2.20304	2.49599	1.78809	1.35817	3.31076	1.12019	1.81111	1.52757	3.42298
2017-08-11 12:20:00	9.53321	8.8155	9.1744	9.87587	10.1631	9.85752	10.1585	10.5192	11.4333	10.3094	2.33397	2.22686	2.51617	1.80942	1.38251	3.33249	1.13941	1.82985	1.5566	3.45617
2017-08-11 12:50:00	10.349	9.7171	10.0512	10.771	11.1487	10.881	11.1916	11.6473	12.5966	11.3071	2.50736	2.427	2.6836	1.98954	1.5936	3.51154	1.30553	1.98692	1.80962	3.73352
2017-08-11 13:20:00	11.7426	11.2573	11.5491	12.3002	12.8324	12.6296	12.9566	13.5746	14.584	13.0115	2.83388	2.81139	2.99579	2.33969	2.03145	3.83997	1.64725	2.28705	2.34061	4.25978
2017-08-11 13:50:00	11.9465	11.4827	11.7683	12.5239	13.0788	12.8854	13.2148	13.8566	14.8749	13.2609	2.8851	2.87253	3.04442	2.39586	2.10491	3.89054	1.70426	2.33463	2.43043	4.34279
2017-08-11 14:20:00	10.9948	10.4309	10.7453	11.4796	11.929	11.6913	12.0095	12.5404	13.5176	12.0969	2.65371	2.59812	2.82401	2.14477	1.78335	3.66009	1.45405	2.12077	2.03878	3.96879
2017-08-11 14:50:00	9.02336	8.252	8.6264	9.31642	9.5471	9.21782	9.51282	9.81406	10.7062	9.68588	2.23175	2.11025	2.41688	1.70523	1.26502	3.22524	1.0465	1.73806	1.41676	3.29339
2017-08-11 15:20:00	10.9948	10.4309	10.7453	11.4796	11.929	11.6913	12.0095	12.5404	13.5176	12.0969	2.65371	2.59812	2.82401	2.14477	1.78335	3.66009	1.45405	2.12077	2.03878	3.96879
2017-08-11 15:50:00	10.247	9.6044	9.9416	10.6591	11.0255	10.7531	11.0625	11.5063	12.4512	11.1824	2.485	2.40103	2.66207	1.96608	1.56555	3.48864	1.28351	1.96657	1.77587	3.69767
2017-08-11 16:20:00	8.8874	8.10173	8.48027	9.16723	9.38283	9.04723	9.34063	9.62603	10.5123	9.5196	2.20526	2.08019	2.39107	1.67847	1.23541	3.19723	1.02303	1.71436	1.38163	3.25129
2017-08-11 16:50:00	9.39725	8.66523	9.02827	9.72668	9.99883	9.68693	9.98633	10.3311	11.2394	10.1432	2.30627	2.19515	2.4893	1.78103	1.35015	3.30354	1.11386	1.80491	1.51801	3.41199
2017-08-11 17:20:00	8.85341	8.06417	8.44373	9.12994	9.34177	9.00459	9.29759	9.57903	10.4638	9.47803	2.19868	2.07275	2.38466	1.67185	1.22812	3.19027	1.01725	1.70849	1.37299	3.24085
2017-08-11 17:50:00	8.44553	7.61337	8.00533	8.68238	8.84897	8.49283	8.78103	9.01495	9.88211	8.97919	2.1213	1.98545	2.30907	1.59437	1.14389	3.10787	0.950326	1.63957	1.27339	3.11815
2017-08-11 18:20:00	8.78543	7.98903	8.37067	9.05534	9.25963	8.91929	9.21149	9.48501	10.3668	9.39489	2.18559	2.05794	2.37189	1.65868	1.21366	3.17638	1.00577	1.69681	1.35587	3.22007
2017-08-11 18:50:00	8.27558	7.42553	7.82267	8.49589	8.64363	8.27959	8.56579	8.77991	9.63975	8.77134	2.08987	1.95017	2.27829	1.56316	1.11052	3.07416	0.92376	1.61169	1.23406	3.06841
2017-08-11 19:20:00	6.64406	5.62233	6.06907	6.70565	6.67243	6.23255	6.49955	6.52359	7.31303	6.77598	1.81083	1.6418	2.00288	1.29294	0.835799	2.76865	0.703635	1.36695	0.913092	2.62946
2017-08-11 19:50:00	6.47411	5.4345	5.8864	6.51917	6.4671	6.01932	6.28432	6.28856	7.07066	6.56813	1.784	1.61262	1.97618	1.26763	0.811419	2.73863	0.683964	1.3437	0.884886	2.58751
2017-08-11 20:20:00	6.54209	5.50963	5.95947	6.59376	6.54923	6.10461	6.37041	6.38257	7.16761	6.65127	1.79468	1.62423	1.98682	1.27769	0.821084	2.7506	0.691766	1.35295	0.896062	2.60421
2017-08-11 20:50:00	6.47411	5.4345	5.8864	6.51917	6.4671	6.01932	6.28432	6.28856	7.07066	6.56813	1.784	1.61262	1.97618	1.26763	0.811419	2.73863	0.683964	1.3437	0.884886	2.58751
2017-08-11 21:20:00	6.71204	5.69747	6.14213	6.78025	6.75457	6.31785	6.58565	6.61761	7.40997	6.85912	1.82168	1.65361	2.01366	1.3032	0.845755	2.78075	0.71166	1.37636	0.924624	2.64643
2017-08-11 21:50:00	6.23618	5.17153	5.63067	6.25809	6.17963	5.72079	5.98299	5.95951	6.73135	6.27714	1.7471	1.57265	1.9394	1.23302	0.778477	2.69714	0.657346	1.31181	0.846855	2.52991
2017-08-11 22:20:00	6.13421	5.05883	5.52107	6.1462	6.05643	5.59285	5.85385	5.81849	6.58593	6.15243	1.73152	1.55582	1.92384	1.21848	0.764771	2.67955	0.646258	1.29838	0.831061	2.50561
2017-08-11 22:50:00	6.30416	5.24667	5.70373	6.33269	6.26177	5.80609	6.06909	6.05353	6.82829	6.36028	1.75756	1.58397	1.94984	1.24281	0.78775	2.70893	0.664844	1.32084	0.857551	2.54623
2017-08-11 23:20:00	5.96426	4.871	5.3384	5.95972	5.8511	5.37962	5.63862	5.58346	6.34356	5.94458	1.70586	1.52817	1.8982	1.19463	0.742463	2.65049	0.628192	1.27629	0.805389	2.46564
2017-08-11 23:50:00	6.27017	5.2091	5.6672	6.29539	6.2207	5.76344	6.02604	6.00652	6.77982	6.31871	1.75232	1.5783	1.94461	1.23791	0.7831	2.70303	0.661084	1.31632	0.852186	2.53806
2017-08-12 00:20:00	6.57608	5.5472	5.996	6.63106	6.5903	6.14726	6.41346	6.42958	7.21608	6.69284	1.80005	1.63006	1.99216	1.28275	0.82596	2.7566	0.695699	1.3576	0.901703	2.6126
2017-08-12 00:50:00	6.20219	5.13397	5.59413	6.2208	6.13857	5.67815	5.93995	5.91251	6.68287	6.23557	1.74189	1.56702	1.9342	1.22816	0.773881	2.69126	0.653629	1.30732	0.841557	2.52178
2017-08-12 01:20:00	6.67805	5.6599	6.1056	6.74295	6.7135	6.2752	6.5426	6.5706	7.3615	6.81755	1.81625	1.64769	2.00827	1.29806	0.840762	2.77469	0.707636	1.37165	0.91884	2.63793
2017-08-12 01:50:00	6.40613	5.35937	5.81333	6.44458	6.38497	5.93403	6.19823	6.19455	6.97371	6.48499	1.77338	1.6011	1.9656	1.25764	0.801867	2.72671	0.676251	1.33451	0.873849	2.57092
2017-08-12 02:20:00	5.89628	4.79587	5.26533	5.88513	5.76897	5.29433	5.55253	5.48945	6.24661	5.86144	1.69571	1.51725	1.88803	1.18522	0.733723	2.63896	0.621107	1.26756	0.795344	2.44983
2017-08-12 02:50:00	6.40613	5.35937	5.81333	6.44458	6.38497	5.93403	6.19823	6.19455	6.97371	6.48499	1.77338	1.6011	1.9656	1.25764	0.801867	2.72671	0.676251	1.33451	0.873849	2.57092
2017-08-12 03:20:00	6.71204	5.69747	6.14213	6.78025	6.75457	6.31785	6.58565	6.61761	7.40997	6.85912	1.82168	1.65361	2.01366	1.3032	0.845755	2.78075	0.71166	1.37636	0.924624	2.64643
2017-08-12 03:50:00	6.44012	5.39693	5.84987	6.48187	6.42603	5.97667	6.24127	6.24155	7.02219	6.52656	1.77868	1.60685	1.97088	1.26263	0.806629	2.73266	0.680097	1.3391	0.87935	2.5792
2017-08-12 04:20:00	6.33815	5.28423	5.74027	6.36998	6.30283	5.84873	6.11213	6.10053	6.87677	6.40185	1.76282	1.58966	1.95508	1.24774	0.792428	2.71484	0.668625	1.32538	0.86295	2.55444
2017-08-12 04:50:00	6.37214	5.3218	5.7768	6.40728	6.3439	5.89138	6.15518	6.14754	6.92524	6.44342	1.76809	1.59537	1.96033	1.25268	0.797133	2.72077	0.672427	1.32994	0.868382	2.56266
2017-08-12 05:20:00	6.57608	5.5472	5.996	6.63106	6.5903	6.14726	6.41346	6.42958	7.21608	6.69284	1.80005	1.63006	1.99216	1.28275	0.82596	2.7566	0.695699	1.3576	0.901703	2.6126
2017-08-12 05:50:00	7.05194	6.07313	6.50747	7.15321	7.16523	6.74431	7.01611	7.08767	7.89471	7.27482	1.87689	1.71399	2.06844	1.35576	0.897342	2.84206	0.753182	1.42441	0.984509	2.73293
2017-08-12 06:20:00	7.05194	6.07313	6.50747	7.15321	7.16523	6.74431	7.01611	7.08767	7.89471	7.27482	1.87689	1.71399	2.06844	1.35576	0.897342	2.84206	0.753182	1.42441	0.984509	2.73293
2017-08-12 06:50:00	7.59578	6.6742	7.092	7.74996	7.8223	7.42666	7.70486	7.83978	8.67028	7.93994	1.96873	1.8152	2.15921	1.44431	0.986507	2.94297	0.824715	1.50479	1.0885	2.87725
2017-08-12 07:20:00	8.44553	7.61337	8.00533	8.68238	8.84897	8.49283	8.78103	9.01495	9.88211	8.97919	2.1213	1.98545	2.30907	1.59437	1.14389	3.10787	0.950326	1.63957	1.27339	3.11815
2017-08-12 07:50:00	9.09134	8.32713	8.69947	9.39101	9.62923	9.30311	9.59891	9.90807	10.8031	9.76902	2.24512	2.12544	2.42989	1.71877	1.28009	3.23934	1.05844	1.75002	1.43465	3.31464
2017-08-12 08:20:00	9.26129	8.51497	8.88213	9.5775	9.83457	9.51635	9.81415	10.1431	11.0455	9.97687	2.27889	2.16389	2.46272	1.75308	1.31855	3.27485	1.08888	1.78031	1.48038	3.36838
2017-08-12 08:50:00	9.43124	8.7028	9.0648	9.76398	10.0399	9.72958	10.0294	10.3781	11.2878	10.1847	2.31316	2.20304	2.49599	1.78809	1.35817	3.31076	1.12019	1.81111	1.52757	3.42298
2017-08-12 09:20:00	9.60119	8.89063	9.24747	9.95046	10.2452	9.94281	10.2446	10.6132	11.5302	10.3926	2.34795	2.24289	2.52972	1.82379	1.39898	3.34705	1.15241	1.84245	1.57626	3.47847
2017-08-12 09:50:00	10.213	9.56683	9.90507	10.6218	10.9844	10.7105	11.0195	11.4593	12.4027	11.1408	2.47759	2.39244	2.65494	1.95832	1.5563	3.48104	1.27625	1.95983	1.76476	3.68579
2017-08-12 10:20:00	10.111	9.45413	9.79547	10.5099	10.8612	10.5825	10.8903	11.3183	12.2573	11.0161	2.4555	2.36684	2.63364	1.93523	1.52891	3.45835	1.25472	1.93976	1.73184	3.6504
2017-08-12 10:50:00	11.0968	10.5436	10.8549	11.5915	12.0522	11.8193	12.1387	12.6815	13.663	12.2217	2.67759	2.62622	2.84684	2.17036	1.81531	3.68412	1.479	2.14271	2.07753	4.00727
2017-08-12 11:20:00	12.1504	11.7081	11.9875	12.7477	13.3252	13.1413	13.4731	14.1387	15.1657	13.5103	2.93725	2.93501	3.09385	2.45338	2.18103	3.94178	1.76324	2.38319	2.52368	4.4274
2017-08-12 11:50:00	12.4564	12.0462	12.3163	13.0834	13.6948	13.5251	13.8605	14.5617	15.602	13.8844	3.01725	3.03127	3.1695	2.54226	2.3004	4.0199	1.85557	2.45793	2.67032	4.55744
2017-08-12 12:20:00	12.8642	12.497	12.7547	13.5309	14.1876	14.0369	14.3771	15.1258	16.1836	14.3833	3.12731	3.16456	3.27325	2.66579	2.46979	4.12649	1.98623	2.56125	2.87918	4.73677
2017-08-12 12:50:00	12.8302	12.4595	12.7181	13.4936	14.1466	13.9942	14.334	15.0788	16.1352	14.3417	3.11799	3.15323	3.26448	2.65527	2.45521	4.1175	1.975	2.55248	2.86117	4.72156
2017-08-12 13:20:00	12.7283	12.3468	12.6085	13.3818	14.0234	13.8663	14.2049	14.9378	15.9898	14.217	3.09019	3.11949	3.2383	2.62396	2.41199	4.09065	1.94169	2.52634	2.80781	4.67622
2017-08-12 13:50:00	13.0342	12.6849	12.9373	13.7174	14.393	14.2501	14.5923	15.3608	16.426	14.5911	3.17435	3.22181	3.31748	2.71902	2.544	4.17173	2.04336	2.60557	2.97096	4.81356
2017-08-12 14:20:00	12.7283	12.3468	12.6085	13.3818	14.0234	13.8663	14.2049	14.9378	15.9898	14.217	3.09019	3.11949	3.2383	2.62396	2.41199	4.09065	1.94169	2.52634	2.80781	4.67622
2017-08-12 14:50:00	13.0682	12.7224	12.9739	13.7547	14.434	14.2928	14.6354	15.4079	16.4745	14.6327	3.18384	3.23338	3.32639	2.72979	2.55911	4.18083	2.05498	2.61452	2.98966	4.82907
2017-08-12 15:20:00	12.4903	12.0838	12.3528	13.1207	13.7359	13.5678	13.9036	14.6087	15.6504	13.926	3.02627	3.04216	3.17802	2.55233	2.31407	4.02868	1.86612	2.46638	2.68714	4.57212
2017-08-12 15:50:00	11.7766	11.2949	11.5856	12.3375	12.8735	12.6722	12.9996	13.6216	14.6325	13.0531	2.84235	2.82149	3.00384	2.34896	2.04351	3.84835	1.65662	2.29492	2.35535	4.27351
2017-08-12 16:20:00	11.6746	11.1822	11.476	12.2256	12.7503	12.5443	12.8705	13.4806	14.4871	12.9283	2.817	2.7913	2.97975	2.32126	2.00753	3.82326	1.62867	2.27141	2.31142	4.23247
2017-08-12 16:50:00	11.6066	11.1071	11.4029	12.151	12.6682	12.459	12.7844	13.3866	14.3901	12.8452	2.80023	2.77135	2.9638	2.30298	1.9839	3.80662	1.61031	2.25588	2.28259	4.20533
2017-08-12 17:20:00	11.0628	10.506	10.8184	11.5542	12.0111	11.7766	12.0956	12.6345	13.6146	12.1801	2.66961	2.61682	2.83921	2.1618	1.80459	3.67609	1.47063	2.13537	2.06453	3.9944
2017-08-12 17:50:00	11.0968	10.5436	10.8549	11.5915	12.0522	11.8193	12.1387	12.6815	13.663	12.2217	2.67759	2.62622	2.84684	2.17036	1.81531	3.68412	1.479	2.14271	2.07753	4.00727
2017-08-12 18:20:00	10.9268	10.3557	10.6723	11.405	11.8468	11.606	11.9234	12.4464	13.4207	12.0138	2.63791	2.57955	2.80889	2.12787	1.76235	3.64416	1.43765	2.10626	2.01335	3.94334
2017-08-12 18:50:00	10.5529	9.9425	10.2704	10.9948	11.3951	11.1369	11.4499	11.9294	12.8875	11.5565	2.55268	2.47978	2.72716	2.03731	1.65123	3.55779	1.35071	2.02825	1.87906	3.80627
2017-08-12 19:20:00	9.97508	9.30387	9.64933	10.3607	10.697	10.4119	10.7181	11.1302	12.0634	10.8498	2.42635	2.33313	2.60552	1.90486	1.49312	3.42831	1.22658	1.91332	1.68891	3.60374
2017-08-12 19:50:00	9.26129	8.51497	8.88213	9.5775	9.83457	9.51635	9.81415	10.1431	11.0455	9.97687	2.27889	2.16389	2.46272	1.75308	1.31855	3.27485	1.08888	1.78031	1.48038	3.36838
2017-08-12 20:20:00	9.12533	8.3647	8.736	9.42831	9.6703	9.34576	9.64196	9.95508	10.8516	9.81059	2.25183	2.13307	2.43642	1.72558	1.28769	3.24641	1.06446	1.75604	1.44368	3.32532
2017-08-12 20:50:00	9.36326	8.62767	8.99173	9.68939	9.95777	9.64429	9.94329	10.2841	11.1909	10.1016	2.29939	2.18729	2.48263	1.774	1.34218	3.29635	1.10756	1.79873	1.50851	3.40103
2017-08-12 21:20:00	9.39725	8.66523	9.02827	9.72668	9.99883	9.68693	9.98633	10.3311	11.2394	10.1432	2.30627	2.19515	2.4893	1.78103	1.35015	3.30354	1.11386	1.80491	1.51801	3.41199
2017-08-12 21:50:00	9.73715	9.0409	9.3936	10.0997	10.4095	10.1134	10.4168	10.8012	11.7241	10.5588	2.37616	2.27529	2.55702	1.85286	1.4325	3.37638	1.17885	1.86792	1.61633	3.52351
2017-08-12 22:20:00	9.9071	9.22873	9.57627	10.2861	10.6148	10.3266	10.632	11.0362	11.9665	10.7667	2.4119	2.31646	2.59157	1.88986	1.47554	3.41339	1.21275	1.90024	1.66785	3.58063
2017-08-12 22:50:00	9.5672	8.85307	9.21093	9.91317	10.2042	9.90017	10.2016	10.5662	11.4817	10.351	2.34095	2.23486	2.52293	1.81659	1.39072	3.33976	1.14589	1.83614	1.5664	3.4673
2017-08-12 23:20:00	9.09134	8.32713	8.69947	9.39101	9.62923	9.30311	9.59891	9.90807	10.8031	9.76902	2.24512	2.12544	2.42989	1.71877	1.28009	3.23934	1.05844	1.75002	1.43465	3.31464
2017-08-12 23:50:00	9.60119	8.89063	9.24747	9.95046	10.2452	9.94281	10.2446	10.6132	11.5302	10.3926	2.34795	2.24289	2.52972	1.82379	1.39898	3.34705	1.15241	1.84245	1.57626	3.47847
2017-08-13 00:20:00	9.60119	8.89063	9.24747	9.95046	10.2452	9.94281	10.2446	10.6132	11.5302	10.3926	2.34795	2.24289	2.52972	1.82379	1.39898	3.34705	1.15241	1.84245	1.57626	3.47847
2017-08-13 00:50:00	9.94109	9.2663	9.6128	10.3234	10.6559	10.3693	10.6751	11.0832	12.0149	10.8083	2.41911	2.32478	2.59854	1.89735	1.48431	3.42084	1.21965	1.90677	1.67835	3.59217
2017-08-13 01:20:00	10.145	9.4917	9.832	10.5472	10.9023	10.6252	10.9334	11.3653	12.3058	11.0577	2.46284	2.37534	2.64072	1.9429	1.53798	3.4659	1.26186	1.94643	1.74275	3.66216
2017-08-13 01:50:00	9.70316	9.00333	9.35707	10.0624	10.3684	10.0708	10.3738	10.7542	11.6756	10.5173	2.36908	2.26715	2.55017	1.84555	1.42405	3.36902	1.17218	1.86152	1.60622	3.5122
2017-08-13 02:20:00	9.29528	8.55253	8.91867	9.61479	9.87563	9.55899	9.85719	10.1901	11.0939	10.0184	2.2857	2.17166	2.46934	1.76003	1.32638	3.282	1.09507	1.78643	1.4897	3.37923
2017-08-13 02:50:00	8.95538	8.17687	8.55333	9.24183	9.46497	9.13253	9.42673	9.72005	10.6092	9.60274	2.21846	2.09517	2.40394	1.6918	1.25013	3.21121	1.0347	1.72617	1.39909	3.27227
2017-08-13 03:20:00	8.5475	7.72607	8.11493	8.79427	8.97217	8.62077	8.91017	9.15597	10.0275	9.1039	2.14039	2.00692	2.32774	1.6134	1.16439	3.12827	0.966632	1.65654	1.29759	3.14838
2017-08-13 03:50:00	8.81942	8.0266	8.4072	9.09264	9.3007	8.96194	9.25454	9.53202	10.4153	9.43646	2.19213	2.06533	2.37827	1.66525	1.22087	3.18332	1.01149	1.70264	1.3644	3.23044
2017-08-13 04:20:00	8.58149	7.76363	8.15147	8.83156	9.01323	8.66341	8.95321	9.20297	10.076	9.14547	2.14679	2.01413	2.334	1.61979	1.1713	3.13509	0.972129	1.66223	1.30576	3.15853
2017-08-13 04:50:00	9.60119	8.89063	9.24747	9.95046	10.2452	9.94281	10.2446	10.6132	11.5302	10.3926	2.34795	2.24289	2.52972	1.82379	1.39898	3.34705	1.15241	1.84245	1.57626	3.47847
2017-08-13 05:20:00	9.73715	9.0409	9.3936	10.0997	10.4095	10.1134	10.4168	10.8012	11.7241	10.5588	2.37616	2.27529	2.55702	1.85286	1.4325	3.37638	1.17885	1.86792	1.61633	3.52351
2017-08-13 05:50:00	9.77114	9.07847	9.43013	10.1369	10.4506	10.156	10.4598	10.8482	11.7726	10.6004	2.38327	2.28347	2.56389	1.86021	1.44101	3.38375	1.18555	1.87434	1.6265	3.53486
2017-08-13 06:20:00	9.32927	8.5901	8.9552	9.65209	9.9167	9.60164	9.90024	10.2371	11.1424	10.06	2.29254	2.17946	2.47597	1.767	1.33426	3.28917	1.1013	1.79257	1.49908	3.39011
2017-08-13 06:50:00	9.60119	8.89063	9.24747	9.95046	10.2452	9.94281	10.2446	10.6132	11.5302	10.3926	2.34795	2.24289	2.52972	1.82379	1.39898	3.34705	1.15241	1.84245	1.57626	3.47847
2017-08-13 07:20:00	10.5869	9.98007	10.3069	11.0321	11.4362	11.1796	11.493	11.9764	12.9359	11.5981	2.56032	2.48869	2.73449	2.04538	1.66104	3.56556	1.35839	2.03522	1.89088	3.81853
2017-08-13 07:50:00	11.2667	10.7314	11.0376	11.778	12.2575	12.0325	12.3539	12.9165	13.9054	12.4295	2.71786	2.67373	2.8853	2.2137	1.86985	3.7245	1.52153	2.17979	2.14375	4.07223
2017-08-13 08:20:00	11.5046	10.9944	11.2933	12.0391	12.545	12.331	12.6552	13.2455	14.2447	12.7205	2.77526	2.7417	2.94003	2.27582	1.94897	3.7818	1.58314	2.23278	2.24002	4.16495
2017-08-13 08:50:00	12.2524	11.8208	12.0971	12.8596	13.4484	13.2693	13.6023	14.2797	15.3111	13.635	2.96368	2.96675	3.11886	2.48266	2.22012	3.96765	1.7935	2.40785	2.57165	4.47033
2017-08-13 09:20:00	12.6943	12.3092	12.572	13.3445	13.9823	13.8237	14.1619	14.8908	15.9413	14.1754	3.08097	3.10833	3.22961	2.61361	2.39775	4.08174	1.93071	2.51768	2.79024	4.6612
2017-08-13 09:50:00	13.3061	12.9854	13.2296	14.0158	14.7215	14.5913	14.9367	15.7369	16.8138	14.9237	3.25108	3.31557	3.38948	2.8064	2.6674	4.24514	2.13819	2.67808	3.12392	4.93902
2017-08-13 10:20:00	13.816	13.5489	13.7776	14.5753	15.3375	15.231	15.5824	16.442	17.5409	15.5473	3.4	3.4988	3.52873	2.97789	2.91513	4.3863	2.32802	2.81953	3.43227	5.18314
2017-08-13 10:50:00	14.3258	14.1124	14.3256	15.1347	15.9535	15.8707	16.2281	17.1471	18.268	16.1708	3.55573	3.69215	3.67371	3.15985	3.18588	4.53215	2.53471	2.96844	3.77106	5.43932
2017-08-13 11:20:00	14.6997	14.5256	14.7275	15.545	16.4052	16.3398	16.7016	17.6642	18.8012	16.6281	3.67445	3.8407	3.78379	3.30032	3.40027	4.64218	2.69785	3.08262	4.04057	5.63521
2017-08-13 11:50:00	15.1756	15.0516	15.2389	16.0671	16.9802	16.9369	17.3043	18.3223	19.4798	17.2101	3.8313	4.03843	3.92868	3.48816	3.69414	4.78609	2.92077	3.23432	4.41163	5.89475
2017-08-13 12:20:00	15.6514	15.5775	15.7504	16.5893	17.5551	17.5339	17.9069	18.9804	20.1585	17.792	3.99484	4.24635	4.07912	3.6867	4.0134	4.93446	3.1621	3.39348	4.81676	6.16624
2017-08-13 12:50:00	15.7534	15.6902	15.86	16.7012	17.6783	17.6619	18.0361	19.1214	20.3039	17.9167	4.03079	4.29228	4.1121	3.73069	4.08532	4.96685	3.21635	3.42859	4.9083	6.22603
2017-08-13 13:20:00	16.3992	16.404	16.5541	17.4098	18.4586	18.4721	18.8539	20.0145	21.2249	18.7066	4.26606	4.59491	4.32725	4.02176	4.57174	5.17696	3.58225	3.65955	5.52987	6.61836
2017-08-13 13:50:00	15.9913	15.9532	16.1157	16.9622	17.9658	17.9604	18.3374	19.4504	20.6432	18.2077	4.11592	4.40138	4.1901	3.83539	4.2582	5.04325	3.34659	3.51193	5.12873	6.36779
2017-08-13 14:20:00	15.9913	15.9532	16.1157	16.9622	17.9658	17.9604	18.3374	19.4504	20.6432	18.2077	4.11592	4.40138	4.1901	3.83539	4.2582	5.04325	3.34659	3.51193	5.12873	6.36779
2017-08-13 14:50:00	15.7874	15.7278	15.8965	16.7385	17.7194	17.7045	18.0791	19.1684	20.3524	17.9583	4.04284	4.3077	4.12316	3.74547	4.10958	4.97769	3.23464	3.44037	4.9392	6.24608
2017-08-13 15:20:00	15.6514	15.5775	15.7504	16.5893	17.5551	17.5339	17.9069	18.9804	20.1585	17.792	3.99484	4.24635	4.07912	3.6867	4.0134	4.93446	3.1621	3.39348	4.81676	6.16624
2017-08-13 15:50:00	16.2292	16.2161	16.3715	17.2233	18.2532	18.2589	18.6387	19.7795	20.9825	18.4987	4.20284	4.51326	4.26957	3.94303	4.43839	5.12082	3.48211	3.59731	5.35905	6.51278
2017-08-13 16:20:00	15.8893	15.8405	16.0061	16.8503	17.8426	17.8324	18.2082	19.3094	20.4978	18.083	4.07921	4.35429	4.15649	3.79016	4.18323	5.01036	3.29014	3.47597	5.03307	6.30664
2017-08-13 16:50:00	16.0933	16.0659	16.2253	17.0741	18.089	18.0883	18.4665	19.5914	20.7886	18.3324	4.15295	4.44899	4.22397	3.88116	4.33451	5.07635	3.40401	3.54827	5.2262	6.42953
2017-08-13 17:20:00	15.6854	15.6151	15.7869	16.6266	17.5962	17.5766	17.95	19.0274	20.2069	17.8336	4.00679	4.2616	4.09009	3.7013	4.03723	4.94523	3.18008	3.40514	4.84708	6.18611
2017-08-13 17:50:00	14.5977	14.4129	14.6179	15.4331	16.282	16.2119	16.5725	17.5232	18.6558	16.5034	3.64168	3.7996	3.75345	3.2614	3.34041	4.61191	2.65235	3.05105	3.96521	5.5811
2017-08-13 18:20:00	14.2238	13.9997	14.216	15.0228	15.8303	15.7428	16.099	17.0061	18.1226	16.0461	3.52402	3.65264	3.64424	3.12259	3.12979	4.5026	2.49195	2.93804	3.70072	5.38709
2017-08-13 18:50:00	13.8499	13.5865	13.8141	14.6125	15.3786	15.2736	15.6254	16.489	17.5894	15.5888	3.41016	3.51137	3.53822	2.98969	2.93245	4.39587	2.34126	2.82922	3.45388	5.19984
2017-08-13 19:20:00	13.578	13.2859	13.5219	14.3142	15.05	14.9325	15.2811	16.113	17.2016	15.2563	3.32967	3.41207	3.46305	2.8966	2.79679	4.31985	2.23742	2.75261	3.28476	5.06775
2017-08-13 19:50:00	13.3061	12.9854	13.2296	14.0158	14.7215	14.5913	14.9367	15.7369	16.8138	14.9237	3.25108	3.31557	3.38948	2.8064	2.6674	4.24514	2.13819	2.67808	3.12392	4.93902
2017-08-13 20:20:00	13.2041	12.8727	13.12	13.9039	14.5983	14.4634	14.8076	15.5959	16.6684	14.799	3.22209	3.2801	3.3623	2.77331	2.62044	4.21746	2.10212	2.65066	3.06566	4.89159
2017-08-13 20:50:00	13.0682	12.7224	12.9739	13.7547	14.434	14.2928	14.6354	15.4079	16.4745	14.6327	3.18384	3.23338	3.32639	2.72979	2.55911	4.18083	2.05498	2.61452	2.98966	4.82907
2017-08-13 21:20:00	12.8642	12.497	12.7547	13.5309	14.1876	14.0369	14.3771	15.1258	16.1836	14.3833	3.12731	3.16456	3.27325	2.66579	2.46979	4.12649	1.98623	2.56125	2.87918	4.73677
2017-08-13 21:50:00	12.6263	12.2341	12.4989	13.2699	13.9002	13.7384	14.0758	14.7968	15.8443	14.0923	3.06263	3.08611	3.21232	2.59302	2.36952	4.06398	1.90893	2.50046	2.75544	4.63132
2017-08-13 22:20:00	12.4903	12.0838	12.3528	13.1207	13.7359	13.5678	13.9036	14.6087	15.6504	13.926	3.02627	3.04216	3.17802	2.55233	2.31407	4.02868	1.86612	2.46638	2.68714	4.57212
2017-08-13 22:50:00	12.3884	11.9711	12.2432	13.0088	13.6127	13.4398	13.7744	14.4677	15.505	13.8013	2.99929	3.00961	3.15253	2.52224	2.27333	4.00241	1.83464	2.44112	2.63702	4.52821
2017-08-13 23:20:00	12.2184	11.7833	12.0605	12.8223	13.4074	13.2266	13.5592	14.2327	15.2627	13.5935	2.95484	2.95613	3.1105	2.47286	2.20701	3.95901	1.78336	2.3996	2.55556	4.45598
2017-08-13 23:50:00	12.0485	11.5954	11.8779	12.6358	13.202	13.0134	13.344	13.9977	15.0203	13.3856	2.91106	2.9036	3.06904	2.42445	2.14263	3.91607	1.7335	2.35878	2.47662	4.38489
2017-08-14 00:20:00	12.0485	11.5954	11.8779	12.6358	13.202	13.0134	13.344	13.9977	15.0203	13.3856	2.91106	2.9036	3.06904	2.42445	2.14263	3.91607	1.7335	2.35878	2.47662	4.38489
2017-08-14 00:50:00	11.9805	11.5203	11.8048	12.5612	13.1199	12.9281	13.2579	13.9036	14.9233	13.3025	2.89373	2.88285	3.05261	2.40536	2.11741	3.89903	1.71395	2.34265	2.44573	4.35678
2017-08-14 01:20:00	11.7766	11.2949	11.5856	12.3375	12.8735	12.6722	12.9996	13.6216	14.6325	13.0531	2.84235	2.82149	3.00384	2.34896	2.04351	3.84835	1.65662	2.29492	2.35535	4.27351
2017-08-14 01:50:00	11.7086	11.2198	11.5125	12.2629	12.7914	12.5869	12.9135	13.5276	14.5356	12.9699	2.82543	2.80133	2.98776	2.33046	2.01946	3.8316	1.63793	2.27922	2.32597	4.24611
2017-08-14 02:20:00	11.7766	11.2949	11.5856	12.3375	12.8735	12.6722	12.9996	13.6216	14.6325	13.0531	2.84235	2.82149	3.00384	2.34896	2.04351	3.84835	1.65662	2.29492	2.35535	4.27351
2017-08-14 02:50:00	11.8785	11.4076	11.6952	12.4493	12.9967	12.8001	13.1287	13.7626	14.7779	13.1778	2.86792	2.85201	3.02813	2.37699	2.08013	3.87361	1.68504	2.31866	2.40011	4.31494
2017-08-14 03:20:00	11.7426	11.2573	11.5491	12.3002	12.8324	12.6296	12.9566	13.5746	14.584	13.0115	2.83388	2.81139	2.99579	2.33969	2.03145	3.83997	1.64725	2.28705	2.34061	4.25978
2017-08-14 03:50:00	11.6066	11.1071	11.4029	12.151	12.6682	12.459	12.7844	13.3866	14.3901	12.8452	2.80023	2.77135	2.9638	2.30298	1.9839	3.80662	1.61031	2.25588	2.28259	4.20533
2017-08-14 04:20:00	11.5726	11.0695	11.3664	12.1137	12.6271	12.4163	12.7413	13.3396	14.3417	12.8036	2.79188	2.76143	2.95585	2.29389	1.97219	3.79832	1.6012	2.24815	2.26831	4.19183
2017-08-14 04:50:00	11.6066	11.1071	11.4029	12.151	12.6682	12.459	12.7844	13.3866	14.3901	12.8452	2.80023	2.77135	2.9638	2.30298	1.9839	3.80662	1.61031	2.25588	2.28259	4.20533
2017-08-14 05:20:00	11.3347	10.8065	11.1107	11.8526	12.3396	12.1178	12.44	13.0105	14.0023	12.5126	2.73414	2.69298	2.90083	2.23127	1.89212	3.74078	1.53889	2.1948	2.17082	4.09851
2017-08-14 05:50:00	11.0628	10.506	10.8184	11.5542	12.0111	11.7766	12.0956	12.6345	13.6146	12.1801	2.66961	2.61682	2.83921	2.1618	1.80459	3.67609	1.47063	2.13537	2.06453	3.9944
2017-08-14 06:20:00	11.4367	10.9192	11.2203	11.9645	12.4628	12.2457	12.5691	13.1515	14.1478	12.6373	2.75874	2.7221	2.92428	2.2579	1.92603	3.76534	1.56529	2.21751	2.21208	4.13825
2017-08-14 06:50:00	11.6746	11.1822	11.476	12.2256	12.7503	12.5443	12.8705	13.4806	14.4871	12.9283	2.817	2.7913	2.97975	2.32126	2.00753	3.82326	1.62867	2.27141	2.31142	4.23247
2017-08-14 07:20:00	12.0145	11.5579	11.8413	12.5985	13.161	12.9707	13.3009	13.9506	14.9718	13.344	2.90238	2.89321	3.06081	2.41489	2.12999	3.90754	1.7237	2.3507	2.46112	4.37081
2017-08-14 07:50:00	12.2184	11.7833	12.0605	12.8223	13.4074	13.2266	13.5592	14.2327	15.2627	13.5935	2.95484	2.95613	3.1105	2.47286	2.20701	3.95901	1.78336	2.3996	2.55556	4.45598
2017-08-14 08:20:00	12.4903	12.0838	12.3528	13.1207	13.7359	13.5678	13.9036	14.6087	15.6504	13.926	3.02627	3.04216	3.17802	2.55233	2.31407	4.02868	1.86612	2.46638	2.68714	4.57212
2017-08-14 08:50:00	12.5243	12.1214	12.3893	13.158	13.777	13.6104	13.9466	14.6557	15.6989	13.9676	3.03532	3.05309	3.18656	2.56245	2.32781	4.03748	1.87673	2.47486	2.70405	4.58685
2017-08-14 09:20:00	13.1022	12.76	13.0104	13.792	14.4751	14.3354	14.6784	15.4549	16.523	14.6743	3.19336	3.245	3.33533	2.74061	2.57431	4.18996	2.06666	2.62351	3.00848	4.84462
2017-08-14 09:50:00	13.2721	12.9478	13.1931	13.9785	14.6804	14.5487	14.8937	15.6899	16.7653	14.8821	3.24139	3.30371	3.3804	2.79533	2.65165	4.2359	2.1261	2.66891	3.10438	4.92316
2017-08-14 10:20:00	13.3061	12.9854	13.2296	14.0158	14.7215	14.5913	14.9367	15.7369	16.8138	14.9237	3.25108	3.31557	3.38948	2.8064	2.6674	4.24514	2.13819	2.67808	3.12392	4.93902
2017-08-14 10:50:00	13.578	13.2859	13.5219	14.3142	15.05	14.9325	15.2811	16.113	17.2016	15.2563	3.32967	3.41207	3.46305	2.8966	2.79679	4.31985	2.23742	2.75261	3.28476	5.06775
2017-08-14 11:20:00	13.748	13.4738	13.7045	14.5007	15.2554	15.1457	15.4963	16.348	17.444	15.4641	3.37975	3.4738	3.50984	2.95443	2.88082	4.36721	2.30177	2.80024	3.38946	5.14991
2017-08-14 11:50:00	13.646	13.3611	13.5949	14.3888	15.1322	15.0178	15.3672	16.207	17.2985	15.3394	3.34962	3.43663	3.48169	2.91959	2.8301	4.33873	2.26294	2.77157	3.32625	5.10045
2017-08-14 12:20:00	14.3598	14.15	14.3621	15.172	15.9946	15.9133	16.2711	17.1941	18.3165	16.2124	3.56636	3.70541	3.68358	3.17237	3.2048	4.54204	2.54912	2.97864	3.7948	5.45685
2017-08-14 12:50:00	14.7337	14.5632	14.764	15.5823	16.4463	16.3825	16.7447	17.7112	18.8497	16.6696	3.68544	3.85449	3.79396	3.31339	3.42047	4.65231	2.7132	3.09322	4.06601	5.65336
2017-08-14 13:20:00	15.1416	15.014	15.2024	16.0298	16.9391	16.8942	17.2612	18.2753	19.4314	17.1685	3.81988	4.02398	3.91815	3.4744	3.67233	4.77566	2.90425	3.22324	4.38403	5.87582
2017-08-14 13:50:00	15.4815	15.3897	15.5677	16.4028	17.3498	17.3207	17.6917	18.7453	19.9161	17.5842	3.93565	4.17089	4.02475	3.61453	3.89633	4.88095	3.0737	3.33575	4.66797	6.06787
2017-08-14 14:20:00	15.7194	15.6526	15.8235	16.6639	17.6372	17.6192	17.993	19.0744	20.2554	17.8752	4.01877	4.27691	4.10108	3.71597	4.0612	4.95603	3.19817	3.41684	4.8776	6.20603
2017-08-14 14:50:00	15.9233	15.878	16.0427	16.8876	17.8836	17.8751	18.2513	19.3564	20.5462	18.1246	4.09141	4.36993	4.16766	3.80518	4.20807	5.0213	3.30885	3.48792	5.06476	6.32696
2017-08-14 15:20:00	16.0593	16.0283	16.1888	17.0368	18.0479	18.0457	18.4235	19.5444	20.7401	18.2909	4.14057	4.43306	4.21265	3.86584	4.30892	5.06529	3.38476	3.53612	5.1935	6.40888
2017-08-14 15:50:00	15.7874	15.7278	15.8965	16.7385	17.7194	17.7045	18.0791	19.1684	20.3524	17.9583	4.04284	4.3077	4.12316	3.74547	4.10958	4.97769	3.23464	3.44037	4.9392	6.24608
2017-08-14 16:20:00	15.4135	15.3145	15.4947	16.3282	17.2676	17.2354	17.6056	18.6513	19.8191	17.501	3.91222	4.14109	4.0032	3.58606	3.85046	4.85971	3.03904	3.31294	4.60975	6.02897
2017-08-14 16:50:00	15.5494	15.4648	15.6408	16.4774	17.4319	17.406	17.7778	18.8393	20.013	17.6673	3.95922	4.20091	4.04641	3.64322	3.94274	4.90228	3.10876	3.35872	4.72693	6.10703
2017-08-14 17:20:00	15.6854	15.6151	15.7869	16.6266	17.5962	17.5766	17.95	19.0274	20.2069	17.8336	4.00679	4.2616	4.09009	3.7013	4.03723	4.94523	3.18008	3.40514	4.84708	6.18611
2017-08-14 17:50:00	14.9036	14.751	14.9467	15.7687	16.6516	16.5957	16.9599	17.9462	19.092	16.8775	3.74087	3.92423	3.84522	3.37955	3.52324	4.70332	2.79123	3.14674	4.19561	5.74501
2017-08-14 18:20:00	14.6997	14.5256	14.7275	15.545	16.4052	16.3398	16.7016	17.6642	18.8012	16.6281	3.67445	3.8407	3.78379	3.30032	3.40027	4.64218	2.69785	3.08262	4.04057	5.63521
2017-08-14 18:50:00	14.0879	13.8494	14.0699	14.8736	15.666	15.5722	15.9268	16.8181	17.9287	15.8798	3.48219	3.60062	3.60533	3.07359	3.05654	4.46349	2.43607	2.89799	3.60898	5.31823
2017-08-14 19:20:00	13.612	13.3235	13.5584	14.3515	15.0911	14.9751	15.3241	16.16	17.2501	15.2978	3.33963	3.42432	3.47236	2.90807	2.81339	4.32928	2.25015	2.76207	3.30544	5.08408
2017-08-14 19:50:00	13.4421	13.1357	13.3757	14.165	14.8858	14.7619	15.1089	15.9249	17.0077	15.09	3.29014	3.36347	3.42607	2.85114	2.73133	4.28233	2.18724	2.71509	3.20333	5.00297
2017-08-14 20:20:00	13.2721	12.9478	13.1931	13.9785	14.6804	14.5487	14.8937	15.6899	16.7653	14.8821	3.24139	3.30371	3.3804	2.79533	2.65165	4.2359	2.1261	2.66891	3.10438	4.92316
2017-08-14 20:50:00	13.1701	12.8351	13.0835	13.8666	14.5572	14.4207	14.7645	15.5489	16.6199	14.7574	3.21249	3.26836	3.35329	2.76237	2.60497	4.20827	2.09023	2.64158	3.04648	4.87589
2017-08-14 21:20:00	12.9662	12.6097	12.8643	13.6428	14.3108	14.1648	14.5062	15.2668	16.3291	14.508	3.15545	3.19879	3.29971	2.6976	2.51405	4.15357	2.02031	2.58775	2.9339	4.78269
2017-08-14 21:50:00	12.9322	12.5722	12.8277	13.6055	14.2698	14.1222	14.4632	15.2198	16.2806	14.4664	3.14604	3.18734	3.29087	2.68696	2.49921	4.14452	2.00889	2.57889	2.91555	4.76734
2017-08-14 22:20:00	12.6943	12.3092	12.572	13.3445	13.9823	13.8237	14.1619	14.8908	15.9413	14.1754	3.08097	3.10833	3.22961	2.61361	2.39775	4.08174	1.93071	2.51768	2.79024	4.6612
2017-08-14 22:50:00	12.4903	12.0838	12.3528	13.1207	13.7359	13.5678	13.9036	14.6087	15.6504	13.926	3.02627	3.04216	3.17802	2.55233	2.31407	4.02868	1.86612	2.46638	2.68714	4.57212
2017-08-14 23:20:00	12.3204	11.896	12.1701	12.9342	13.5306	13.3545	13.6883	14.3737	15.4081	13.7182	2.98143	2.9881	3.13565	2.50237	2.24656	3.98499	1.81395	2.42443	2.60413	4.49918
2017-08-14 23:50:00	12.2864	11.8584	12.1336	12.8969	13.4895	13.3119	13.6453	14.3267	15.3596	13.6766	2.97254	2.97741	3.12725	2.49249	2.2333	3.97631	1.8037	2.41612	2.58784	4.48473
2017-08-15 00:20:00	12.3544	11.9335	12.2067	12.9715	13.5716	13.3972	13.7314	14.4207	15.4565	13.7597	2.99034	2.99884	3.14408	2.51228	2.25991	3.99369	1.82427	2.43276	2.62052	4.51367
2017-08-15 00:50:00	12.1844	11.7457	12.024	12.785	13.3663	13.184	13.5162	14.1857	15.2142	13.5519	2.94603	2.94555	3.10217	2.4631	2.19398	3.95038	1.77327	2.39138	2.53957	4.44167
2017-08-15 01:20:00	12.2184	11.7833	12.0605	12.8223	13.4074	13.2266	13.5592	14.2327	15.2627	13.5935	2.95484	2.95613	3.1105	2.47286	2.20701	3.95901	1.78336	2.3996	2.55556	4.45598
2017-08-15 01:50:00	12.2524	11.8208	12.0971	12.8596	13.4484	13.2693	13.6023	14.2797	15.3111	13.635	2.96368	2.96675	3.11886	2.48266	2.22012	3.96765	1.7935	2.40785	2.57165	4.47033
2017-08-15 02:20:00	12.2184	11.7833	12.0605	12.8223	13.4074	13.2266	13.5592	14.2327	15.2627	13.5935	2.95484	2.95613	3.1105	2.47286	2.20701	3.95901	1.78336	2.3996	2.55556	4.45598
2017-08-15 02:50:00	12.0485	11.5954	11.8779	12.6358	13.202	13.0134	13.344	13.9977	15.0203	13.3856	2.91106	2.9036	3.06904	2.42445	2.14263	3.91607	1.7335	2.35878	2.47662	4.38489
2017-08-15 03:20:00	12.0145	11.5579	11.8413	12.5985	13.161	12.9707	13.3009	13.9506	14.9718	13.344	2.90238	2.89321	3.06081	2.41489	2.12999	3.90754	1.7237	2.3507	2.46112	4.37081
2017-08-15 03:50:00	12.0825	11.633	11.9144	12.6731	13.2431	13.056	13.387	14.0447	15.0688	13.4272	2.91976	2.91403	3.07729	2.43406	2.15536	3.92462	1.74336	2.36689	2.49221	4.39902
2017-08-15 04:20:00	11.8445	11.37	11.6587	12.412	12.9556	12.7575	13.0857	13.7156	14.7294	13.1362	2.85937	2.8418	3.02001	2.36761	2.06785	3.86517	1.67551	2.31072	2.3851	4.30108
2017-08-15 04:50:00	11.8785	11.4076	11.6952	12.4493	12.9967	12.8001	13.1287	13.7626	14.7779	13.1778	2.86792	2.85201	3.02813	2.37699	2.08013	3.87361	1.68504	2.31866	2.40011	4.31494
2017-08-15 05:20:00	11.9805	11.5203	11.8048	12.5612	13.1199	12.9281	13.2579	13.9036	14.9233	13.3025	2.89373	2.88285	3.05261	2.40536	2.11741	3.89903	1.71395	2.34265	2.44573	4.35678
2017-08-15 05:50:00	11.7766	11.2949	11.5856	12.3375	12.8735	12.6722	12.9996	13.6216	14.6325	13.0531	2.84235	2.82149	3.00384	2.34896	2.04351	3.84835	1.65662	2.29492	2.35535	4.27351
2017-08-15 06:20:00	11.9125	11.4452	11.7317	12.4866	13.0378	12.8428	13.1718	13.8096	14.8264	13.2193	2.8765	2.86225	3.03626	2.38641	2.09249	3.88206	1.69462	2.32663	2.41522	4.32884
2017-08-15 06:50:00	12.1844	11.7457	12.024	12.785	13.3663	13.184	13.5162	14.1857	15.2142	13.5519	2.94603	2.94555	3.10217	2.4631	2.19398	3.95038	1.77327	2.39138	2.53957	4.44167
2017-08-15 07:20:00	12.2864	11.8584	12.1336	12.8969	13.4895	13.3119	13.6453	14.3267	15.3596	13.6766	2.97254	2.97741	3.12725	2.49249	2.2333	3.97631	1.8037	2.41612	2.58784	4.48473
2017-08-15 07:50:00	12.9662	12.6097	12.8643	13.6428	14.3108	14.1648	14.5062	15.2668	16.3291	14.508	3.15545	3.19879	3.29971	2.6976	2.51405	4.15357	2.02031	2.58775	2.9339	4.78269
2017-08-15 08:20:00	13.4421	13.1357	13.3757	14.165	14.8858	14.7619	15.1089	15.9249	17.0077	15.09	3.29014	3.36347	3.42607	2.85114	2.73133	4.28233	2.18724	2.71509	3.20333	5.00297
2017-08-15 08:50:00	13.816	13.5489	13.7776	14.5753	15.3375	15.231	15.5824	16.442	17.5409	15.5473	3.4	3.4988	3.52873	2.97789	2.91513	4.3863	2.32802	2.81953	3.43227	5.18314
2017-08-15 09:20:00	14.2578	14.0373	14.2525	15.0601	15.8714	15.7854	16.142	17.0531	18.1711	16.0877	3.53456	3.66576	3.65404	3.13496	3.14837	4.51243	2.50613	2.94814	3.72402	5.40445
2017-08-15 09:50:00	14.9376	14.7886	14.9832	15.806	16.6927	16.6383	17.0029	17.9932	19.1405	16.9191	3.75206	3.93832	3.85556	3.39294	3.54416	4.71358	2.8071	3.15756	4.22203	5.76352
2017-08-15 10:20:00	15.4475	15.3521	15.5312	16.3655	17.3087	17.278	17.6486	18.6983	19.8676	17.5426	3.92391	4.15596	4.01396	3.60026	3.87332	4.87032	3.05632	3.32433	4.63877	6.04839
2017-08-15 10:50:00	16.0933	16.0659	16.2253	17.0741	18.089	18.0883	18.4665	19.5914	20.7886	18.3324	4.15295	4.44899	4.22397	3.88116	4.33451	5.07635	3.40401	3.54827	5.2262	6.42953
2017-08-15 11:20:00	16.3992	16.404	16.5541	17.4098	18.4586	18.4721	18.8539	20.0145	21.2249	18.7066	4.26606	4.59491	4.32725	4.02176	4.57174	5.17696	3.58225	3.65955	5.52987	6.61836
2017-08-15 11:50:00	16.909	16.9675	17.1021	17.9692	19.0746	19.1118	19.4996	20.7196	21.952	19.3301	4.46146	4.84883	4.50503	4.26751	4.99634	5.3491	3.90029	3.85284	6.0757	6.94548
2017-08-15 12:20:00	17.6908	17.8315	17.9424	18.8271	20.0191	20.0927	20.4897	21.8008	23.0669	20.2862	4.7786	5.2657	4.79192	4.6738	5.72524	5.62423	4.44366	4.16921	7.0191	7.47875
2017-08-15 12:50:00	17.9627	18.132	18.2347	19.1254	20.3476	20.4339	20.8341	22.1768	23.4546	20.6188	4.89412	5.41895	4.89593	4.824	6.00295	5.72321	4.64989	4.28524	7.38048	7.67368
2017-08-15 13:20:00	18.5406	18.7707	18.8557	19.7595	21.0458	21.1589	21.5659	22.9759	24.2787	21.3255	5.14894	5.75957	5.1245	5.15941	6.63862	5.93936	5.12046	4.54264	8.2114	8.10493
2017-08-15 13:50:00	18.5746	18.8082	18.8923	19.7968	21.0868	21.2015	21.6089	23.0229	24.3272	21.3671	5.16434	5.78026	5.13828	5.17985	6.67804	5.95233	5.14958	4.55825	8.26309	8.13104
2017-08-15 14:20:00	18.8125	19.0712	19.148	20.0579	21.3743	21.5001	21.9103	23.352	24.6665	21.658	5.27341	5.92719	5.23573	5.32522	6.96063	6.04389	5.3581	4.66906	8.63417	8.31618
2017-08-15 14:50:00	19.0164	19.2966	19.3672	20.2816	21.6207	21.7559	22.1685	23.634	24.9573	21.9075	5.36873	6.0561	5.32074	5.45307	7.21235	6.12349	5.54354	4.76618	8.96547	8.47822
2017-08-15 15:20:00	19.1524	19.4469	19.5133	20.4308	21.785	21.9265	22.3407	23.822	25.1512	22.0737	5.43323	6.14359	5.37817	5.54	7.3852	6.17713	5.67072	4.83204	9.19338	8.588
2017-08-15 15:50:00	18.9824	19.259	19.3307	20.2443	21.5796	21.7133	22.1255	23.587	24.9088	21.8659	5.35272	6.03442	5.30647	5.43155	7.16977	6.11015	5.5122	4.74985	8.90939	8.45099
2017-08-15 16:20:00	18.0647	18.2447	18.3443	19.2373	20.4708	20.5618	20.9632	22.3178	23.6001	20.7435	4.93815	5.47756	4.93551	4.88157	6.11052	5.76078	4.72967	4.32958	7.52075	7.74808
2017-08-15 16:50:00	18.1327	18.3199	18.4173	19.3119	20.553	20.6471	21.0493	22.4118	23.697	20.8266	4.96773	5.51699	4.96208	4.92032	6.18331	5.78596	4.78361	4.35939	7.61574	7.79808
2017-08-15 17:20:00	17.9967	18.1696	18.2712	19.1627	20.3887	20.4765	20.8771	22.2238	23.5031	20.6604	4.90875	5.43842	4.90909	4.84312	6.03859	5.73571	4.67633	4.29997	7.42694	7.6984
2017-08-15 17:50:00	17.6908	17.8315	17.9424	18.8271	20.0191	20.0927	20.4897	21.8008	23.0669	20.2862	4.7786	5.2657	4.79192	4.6738	5.72524	5.62423	4.44366	4.16921	7.0191	7.47875
2017-08-15 18:20:00	17.3849	17.4934	17.6136	18.4914	19.6495	19.7089	20.1023	21.3777	22.6306	19.9121	4.6519	5.09847	4.67754	4.5104	5.42814	5.51493	4.22256	4.04243	6.63365	7.26537
2017-08-15 18:50:00	16.6031	16.6294	16.7733	17.6336	18.705	18.728	19.1122	20.2965	21.5157	18.956	4.34317	4.69485	4.39751	4.11831	4.73707	5.24514	3.70623	3.73568	5.74205	6.74732
2017-08-15 19:20:00	15.9913	15.9532	16.1157	16.9622	17.9658	17.9604	18.3374	19.4504	20.6432	18.2077	4.11592	4.40138	4.1901	3.83539	4.2582	5.04325	3.34659	3.51193	5.12873	6.36779
2017-08-15 19:50:00	15.6174	15.5399	15.7139	16.552	17.514	17.4913	17.8639	18.9334	20.11	17.7505	3.98293	4.23115	4.06819	3.67215	3.9897	4.92371	3.14422	3.38185	4.78663	6.14644
2017-08-15 20:20:00	15.3455	15.2394	15.4216	16.2536	17.1855	17.1501	17.5195	18.5573	19.7222	17.4179	3.88892	4.11149	3.98177	3.55781	3.80513	4.83856	3.00477	3.29028	4.55225	5.99031
2017-08-15 20:50:00	15.2095	15.0891	15.2755	16.1044	17.0212	16.9795	17.3473	18.3693	19.5283	17.2516	3.84275	4.05294	3.93924	3.50198	3.71607	4.79654	2.93738	3.24543	4.4394	5.91374
2017-08-15 21:20:00	15.0736	14.9389	15.1293	15.9552	16.857	16.8089	17.1751	18.1812	19.3344	17.0853	3.79713	3.99522	3.89718	3.44703	3.6291	4.75488	2.8715	3.20119	4.32935	5.83814
2017-08-15 21:50:00	14.8357	14.6759	14.8736	15.6941	16.5695	16.5104	16.8738	17.8522	18.9951	16.7944	3.7186	3.89618	3.82464	3.35293	3.48176	4.68285	2.75975	3.12522	4.14328	5.70817
2017-08-15 22:20:00	14.5637	14.3754	14.5813	15.3958	16.241	16.1692	16.5294	17.4761	18.6073	16.4618	3.63083	3.786	3.74338	3.24853	3.32069	4.60186	2.63735	3.0406	3.94041	5.56317
2017-08-15 22:50:00	14.3598	14.15	14.3621	15.172	15.9946	15.9133	16.2711	17.1941	18.3165	16.2124	3.56636	3.70541	3.68358	3.17237	3.2048	4.54204	2.54912	2.97864	3.7948	5.45685
2017-08-15 23:20:00	14.2238	13.9997	14.216	15.0228	15.8303	15.7428	16.099	17.0061	18.1226	16.0461	3.52402	3.65264	3.64424	3.12259	3.12979	4.5026	2.49195	2.93804	3.70072	5.38709
2017-08-15 23:50:00	14.0539	13.8119	14.0333	14.8363	15.625	15.5295	15.8837	16.771	17.8802	15.8382	3.47181	3.58774	3.59566	3.06146	3.03849	4.45377	2.42229	2.88807	3.58641	5.30116
2017-08-16 00:20:00	14.0539	13.8119	14.0333	14.8363	15.625	15.5295	15.8837	16.771	17.8802	15.8382	3.47181	3.58774	3.59566	3.06146	3.03849	4.45377	2.42229	2.88807	3.58641	5.30116
2017-08-16 00:50:00	14.0199	13.7743	13.9968	14.799	15.5839	15.4869	15.8407	16.724	17.8317	15.7967	3.46145	3.57489	3.58602	3.04938	3.02056	4.44407	2.40859	2.87817	3.56397	5.28413
2017-08-16 01:20:00	13.9859	13.7367	13.9603	14.7617	15.5428	15.4442	15.7976	16.677	17.7833	15.7551	3.45114	3.5621	3.57641	3.03735	3.00272	4.43439	2.39497	2.86832	3.54167	5.26716
2017-08-16 01:50:00	13.816	13.5489	13.7776	14.5753	15.3375	15.231	15.5824	16.442	17.5409	15.5473	3.4	3.4988	3.52873	2.97789	2.91513	4.3863	2.32802	2.81953	3.43227	5.18314
2017-08-16 02:20:00	13.714	13.4362	13.668	14.4634	15.2143	15.1031	15.4533	16.301	17.3955	15.4225	3.36968	3.46136	3.50043	2.94277	2.86381	4.3577	2.28875	2.79065	3.36826	5.13337
2017-08-16 02:50:00	13.816	13.5489	13.7776	14.5753	15.3375	15.231	15.5824	16.442	17.5409	15.5473	3.4	3.4988	3.52873	2.97789	2.91513	4.3863	2.32802	2.81953	3.43227	5.18314
2017-08-16 03:20:00	13.9859	13.7367	13.9603	14.7617	15.5428	15.4442	15.7976	16.677	17.7833	15.7551	3.45114	3.5621	3.57641	3.03735	3.00272	4.43439	2.39497	2.86832	3.54167	5.26716
2017-08-16 03:50:00	13.816	13.5489	13.7776	14.5753	15.3375	15.231	15.5824	16.442	17.5409	15.5473	3.4	3.4988	3.52873	2.97789	2.91513	4.3863	2.32802	2.81953	3.43227	5.18314
2017-08-16 04:20:00	13.646	13.3611	13.5949	14.3888	15.1322	15.0178	15.3672	16.207	17.2985	15.3394	3.34962	3.43663	3.48169	2.91959	2.8301	4.33873	2.26294	2.77157	3.32625	5.10045
2017-08-16 04:50:00	13.714	13.4362	13.668	14.4634	15.2143	15.1031	15.4533	16.301	17.3955	15.4225	3.36968	3.46136	3.50043	2.94277	2.86381	4.3577	2.28875	2.79065	3.36826	5.13337
2017-08-16 05:20:00	13.714	13.4362	13.668	14.4634	15.2143	15.1031	15.4533	16.301	17.3955	15.4225	3.36968	3.46136	3.50043	2.94277	2.86381	4.3577	2.28875	2.79065	3.36826	5.13337
2017-08-16 05:50:00	13.8499	13.5865	13.8141	14.6125	15.3786	15.2736	15.6254	16.489	17.5894	15.5888	3.41016	3.51137	3.53822	2.98969	2.93245	4.39587	2.34126	2.82922	3.45388	5.19984
2017-08-16 06:20:00	13.8839	13.624	13.8507	14.6498	15.4196	15.3163	15.6685	16.536	17.6378	15.6304	3.42036	3.52398	3.54773	3.00153	2.94986	4.40547	2.35458	2.83894	3.47562	5.21659
2017-08-16 06:50:00	13.68	13.3986	13.6315	14.4261	15.1732	15.0604	15.4102	16.254	17.347	15.381	3.35963	3.44897	3.49105	2.93116	2.84691	4.3482	2.27581	2.78109	3.34719	5.11688
2017-08-16 07:20:00	13.9519	13.6992	13.9237	14.7244	15.5018	15.4016	15.7546	16.63	17.7348	15.7135	3.44085	3.54935	3.56682	3.02536	2.985	4.42473	2.38143	2.85849	3.51952	5.25025
2017-08-16 07:50:00	13.8839	13.624	13.8507	14.6498	15.4196	15.3163	15.6685	16.536	17.6378	15.6304	3.42036	3.52398	3.54773	3.00153	2.94986	4.40547	2.35458	2.83894	3.47562	5.21659
2017-08-16 08:20:00	13.9859	13.7367	13.9603	14.7617	15.5428	15.4442	15.7976	16.677	17.7833	15.7551	3.45114	3.5621	3.57641	3.03735	3.00272	4.43439	2.39497	2.86832	3.54167	5.26716
2017-08-16 08:50:00	14.0199	13.7743	13.9968	14.799	15.5839	15.4869	15.8407	16.724	17.8317	15.7967	3.46145	3.57489	3.58602	3.04938	3.02056	4.44407	2.40859	2.87817	3.56397	5.28413
2017-08-16 09:20:00	14.5637	14.3754	14.5813	15.3958	16.241	16.1692	16.5294	17.4761	18.6073	16.4618	3.63083	3.786	3.74338	3.24853	3.32069	4.60186	2.63735	3.0406	3.94041	5.56317
2017-08-16 09:50:00	15.2775	15.1643	15.3485	16.179	17.1034	17.0648	17.4334	18.4633	19.6253	17.3348	3.86577	4.08211	3.96045	3.52979	3.76034	4.8175	2.97088	3.26778	4.49547	5.9519
2017-08-16 10:20:00	14.5297	14.3378	14.5448	15.3585	16.1999	16.1266	16.4864	17.4291	18.5588	16.4202	3.62	3.77245	3.73335	3.23571	3.30109	4.59184	2.62244	3.03019	3.91576	5.54531
2017-08-16 10:50:00	15.5834	15.5024	15.6773	16.5147	17.473	17.4486	17.8208	18.8863	20.0615	17.7089	3.97106	4.216	4.05729	3.65766	3.96615	4.91299	3.12644	3.37027	4.75668	6.1267
2017-08-16 11:20:00	16.7051	16.7421	16.8829	17.7455	18.8282	18.856	19.2414	20.4376	21.6611	19.0807	4.38225	4.74562	4.43306	4.16746	4.82197	5.27957	3.76982	3.77433	5.85118	6.81274
2017-08-16 11:50:00	16.0593	16.0283	16.1888	17.0368	18.0479	18.0457	18.4235	19.5444	20.7401	18.2909	4.14057	4.43306	4.21265	3.86584	4.30892	5.06529	3.38476	3.53612	5.1935	6.40888
2017-08-16 12:20:00	16.3652	16.3664	16.5176	17.3725	18.4175	18.4295	18.8109	19.9675	21.1764	18.665	4.25334	4.57846	4.31566	4.00589	4.54476	5.16568	3.56199	3.64702	5.49527	6.59711
2017-08-16 12:50:00	16.0933	16.0659	16.2253	17.0741	18.089	18.0883	18.4665	19.5914	20.7886	18.3324	4.15295	4.44899	4.22397	3.88116	4.33451	5.07635	3.40401	3.54827	5.2262	6.42953
2017-08-16 13:20:00	16.8411	16.8923	17.0291	17.8947	18.9924	19.0266	19.4136	20.6256	21.855	19.247	4.4349	4.81418	4.48091	4.23389	4.93753	5.32582	3.85631	3.82649	5.99992	6.90095
2017-08-16 13:50:00	16.3992	16.404	16.5541	17.4098	18.4586	18.4721	18.8539	20.0145	21.2249	18.7066	4.26606	4.59491	4.32725	4.02176	4.57174	5.17696	3.58225	3.65955	5.52987	6.61836
2017-08-16 14:20:00	15.9233	15.878	16.0427	16.8876	17.8836	17.8751	18.2513	19.3564	20.5462	18.1246	4.09141	4.36993	4.16766	3.80518	4.20807	5.0213	3.30885	3.48792	5.06476	6.32696
2017-08-16 14:50:00	16.1613	16.141	16.2984	17.1487	18.1711	18.1736	18.5526	19.6855	20.8856	18.4156	4.17782	4.48101	4.24671	3.91197	4.38614	5.09854	3.44284	3.5727	5.2922	6.47102
2017-08-16 15:20:00	16.2292	16.2161	16.3715	17.2233	18.2532	18.2589	18.6387	19.7795	20.9825	18.4987	4.20284	4.51326	4.26957	3.94303	4.43839	5.12082	3.48211	3.59731	5.35905	6.51278
2017-08-16 15:50:00	16.5012	16.5167	16.6637	17.5217	18.5818	18.6001	18.9831	20.1555	21.3703	18.8313	4.30444	4.64461	4.36224	4.06975	4.65367	5.21094	3.64371	3.69742	5.63496	6.68253
2017-08-16 16:20:00	16.4672	16.4791	16.6272	17.4844	18.5407	18.5574	18.94	20.1085	21.3218	18.7897	4.29161	4.62798	4.35055	4.05369	4.6262	5.19959	3.62311	3.68475	5.59971	6.66107
2017-08-16 16:50:00	16.4332	16.4415	16.5907	17.4471	18.4996	18.5148	18.897	20.0615	21.2733	18.7481	4.27881	4.61142	4.33889	4.03769	4.59889	5.18826	3.60262	3.67213	5.56468	6.63968
2017-08-16 17:20:00	16.3992	16.404	16.5541	17.4098	18.4586	18.4721	18.8539	20.0145	21.2249	18.7066	4.26606	4.59491	4.32725	4.02176	4.57174	5.17696	3.58225	3.65955	5.52987	6.61836
2017-08-16 17:50:00	17.079	17.1553	17.2848	18.1557	19.2799	19.3251	19.7149	20.9546	22.1943	19.538	4.52856	4.93656	4.5659	4.35271	5.14647	5.40775	4.01246	3.91951	6.26936	7.05808
2017-08-16 18:20:00	17.5209	17.6437	17.7597	18.6406	19.8138	19.8795	20.2745	21.5657	22.8245	20.0784	4.70779	5.17213	4.72804	4.5823	5.55823	5.56324	4.31943	4.0983	6.80227	7.35944
2017-08-16 18:50:00	16.0593	16.0283	16.1888	17.0368	18.0479	18.0457	18.4235	19.5444	20.7401	18.2909	4.14057	4.43306	4.21265	3.86584	4.30892	5.06529	3.38476	3.53612	5.1935	6.40888
2017-08-16 19:20:00	15.5834	15.5024	15.6773	16.5147	17.473	17.4486	17.8208	18.8863	20.0615	17.7089	3.97106	4.216	4.05729	3.65766	3.96615	4.91299	3.12644	3.37027	4.75668	6.1267
2017-08-16 19:50:00	15.5155	15.4272	15.6043	16.4401	17.3908	17.3633	17.7347	18.7923	19.9646	17.6258	3.94742	4.18587	4.03556	3.62885	3.91946	4.8916	3.09118	3.34722	4.69735	6.08742
2017-08-16 20:20:00	15.6174	15.5399	15.7139	16.552	17.514	17.4913	17.8639	18.9334	20.11	17.7505	3.98293	4.23115	4.06819	3.67215	3.9897	4.92371	3.14422	3.38185	4.78663	6.14644
2017-08-16 20:50:00	15.5834	15.5024	15.6773	16.5147	17.473	17.4486	17.8208	18.8863	20.0615	17.7089	3.97106	4.216	4.05729	3.65766	3.96615	4.91299	3.12644	3.37027	4.75668	6.1267
2017-08-16 21:20:00	15.4135	15.3145	15.4947	16.3282	17.2676	17.2354	17.6056	18.6513	19.8191	17.501	3.91222	4.14109	4.0032	3.58606	3.85046	4.85971	3.03904	3.31294	4.60975	6.02897
2017-08-16 21:50:00	14.9376	14.7886	14.9832	15.806	16.6927	16.6383	17.0029	17.9932	19.1405	16.9191	3.75206	3.93832	3.85556	3.39294	3.54416	4.71358	2.8071	3.15756	4.22203	5.76352
2017-08-16 22:20:00	14.9716	14.8262	15.0197	15.8433	16.7338	16.681	17.046	18.0402	19.189	16.9606	3.76327	3.95247	3.86592	3.40638	3.56521	4.72387	2.82306	3.16841	4.2486	5.78208
2017-08-16 22:50:00	14.8017	14.6383	14.8371	15.6569	16.5284	16.4678	16.8308	17.8052	18.9466	16.7528	3.70751	3.88224	3.81438	3.3397	3.46121	4.67265	2.74414	3.11452	4.11736	5.68984
2017-08-16 23:20:00	14.4958	14.3002	14.5083	15.3212	16.1588	16.0839	16.4433	17.3821	18.5104	16.3787	3.60921	3.75894	3.72334	3.22294	3.2816	4.58184	2.60761	3.01981	3.89126	5.5275
2017-08-16 23:50:00	14.4618	14.2627	14.4717	15.2839	16.1178	16.0413	16.4003	17.3351	18.4619	16.3371	3.59845	3.74549	3.71336	3.21022	3.26223	4.57185	2.59286	3.00946	3.86692	5.50975
2017-08-17 00:20:00	14.3258	14.1124	14.3256	15.1347	15.9535	15.8707	16.2281	17.1471	18.268	16.1708	3.55573	3.69215	3.67371	3.15985	3.18588	4.53215	2.53471	2.96844	3.77106	5.43932
2017-08-17 00:50:00	14.4618	14.2627	14.4717	15.2839	16.1178	16.0413	16.4003	17.3351	18.4619	16.3371	3.59845	3.74549	3.71336	3.21022	3.26223	4.57185	2.59286	3.00946	3.86692	5.50975
2017-08-17 01:20:00	14.4958	14.3002	14.5083	15.3212	16.1588	16.0839	16.4433	17.3821	18.5104	16.3787	3.60921	3.75894	3.72334	3.22294	3.2816	4.58184	2.60761	3.01981	3.89126	5.5275
2017-08-17 01:50:00	13.51	13.2108	13.4488	14.2396	14.9679	14.8472	15.195	16.0189	17.1046	15.1731	3.30985	3.38768	3.44451	2.87378	2.76386	4.30105	2.21219	2.73379	3.24379	5.03526
2017-08-17 02:20:00	13.51	13.2108	13.4488	14.2396	14.9679	14.8472	15.195	16.0189	17.1046	15.1731	3.30985	3.38768	3.44451	2.87378	2.76386	4.30105	2.21219	2.73379	3.24379	5.03526
2017-08-17 02:50:00	13.8839	13.624	13.8507	14.6498	15.4196	15.3163	15.6685	16.536	17.6378	15.6304	3.42036	3.52398	3.54773	3.00153	2.94986	4.40547	2.35458	2.83894	3.47562	5.21659
2017-08-17 03:20:00	13.612	13.3235	13.5584	14.3515	15.0911	14.9751	15.3241	16.16	17.2501	15.2978	3.33963	3.42432	3.47236	2.90807	2.81339	4.32928	2.25015	2.76207	3.30544	5.08408
2017-08-17 03:50:00	13.3061	12.9854	13.2296	14.0158	14.7215	14.5913	14.9367	15.7369	16.8138	14.9237	3.25108	3.31557	3.38948	2.8064	2.6674	4.24514	2.13819	2.67808	3.12392	4.93902
2017-08-17 04:20:00	13.51	13.2108	13.4488	14.2396	14.9679	14.8472	15.195	16.0189	17.1046	15.1731	3.30985	3.38768	3.44451	2.87378	2.76386	4.30105	2.21219	2.73379	3.24379	5.03526
2017-08-17 04:50:00	12.6943	12.3092	12.572	13.3445	13.9823	13.8237	14.1619	14.8908	15.9413	14.1754	3.08097	3.10833	3.22961	2.61361	2.39775	4.08174	1.93071	2.51768	2.79024	4.6612
2017-08-17 05:20:00	13.1701	12.8351	13.0835	13.8666	14.5572	14.4207	14.7645	15.5489	16.6199	14.7574	3.21249	3.26836	3.35329	2.76237	2.60497	4.20827	2.09023	2.64158	3.04648	4.87589
2017-08-17 05:50:00	12.9322	12.5722	12.8277	13.6055	14.2698	14.1222	14.4632	15.2198	16.2806	14.4664	3.14604	3.18734	3.29087	2.68696	2.49921	4.14452	2.00889	2.57889	2.91555	4.76734
2017-08-17 06:20:00	13.1701	12.8351	13.0835	13.8666	14.5572	14.4207	14.7645	15.5489	16.6199	14.7574	3.21249	3.26836	3.35329	2.76237	2.60497	4.20827	2.09023	2.64158	3.04648	4.87589
2017-08-17 06:50:00	13.4081	13.0981	13.3392	14.1277	14.8447	14.7192	15.0658	15.8779	16.9592	15.0484	3.28034	3.35144	3.41689	2.83989	2.7152	4.27301	2.17487	2.70579	3.18329	4.98691
2017-08-17 07:20:00	13.714	13.4362	13.668	14.4634	15.2143	15.1031	15.4533	16.301	17.3955	15.4225	3.36968	3.46136	3.50043	2.94277	2.86381	4.3577	2.28875	2.79065	3.36826	5.13337
2017-08-17 07:50:00	14.4278	14.2251	14.4352	15.2466	16.0767	15.9986	16.3572	17.2881	18.4134	16.2955	3.58772	3.73208	3.70341	3.19756	3.24297	4.5619	2.5782	2.99916	3.84273	5.49206
2017-08-17 08:20:00	15.2095	15.0891	15.2755	16.1044	17.0212	16.9795	17.3473	18.3693	19.5283	17.2516	3.84275	4.05294	3.93924	3.50198	3.71607	4.79654	2.93738	3.24543	4.4394	5.91374
2017-08-17 08:50:00	15.3455	15.2394	15.4216	16.2536	17.1855	17.1501	17.5195	18.5573	19.7222	17.4179	3.88892	4.11149	3.98177	3.55781	3.80513	4.83856	3.00477	3.29028	4.55225	5.99031
2017-08-17 09:20:00	15.8893	15.8405	16.0061	16.8503	17.8426	17.8324	18.2082	19.3094	20.4978	18.083	4.07921	4.35429	4.15649	3.79016	4.18323	5.01036	3.29014	3.47597	5.03307	6.30664
2017-08-17 09:50:00	15.9233	15.878	16.0427	16.8876	17.8836	17.8751	18.2513	19.3564	20.5462	18.1246	4.09141	4.36993	4.16766	3.80518	4.20807	5.0213	3.30885	3.48792	5.06476	6.32696
2017-08-17 10:20:00	16.3652	16.3664	16.5176	17.3725	18.4175	18.4295	18.8109	19.9675	21.1764	18.665	4.25334	4.57846	4.31566	4.00589	4.54476	5.16568	3.56199	3.64702	5.49527	6.59711
2017-08-17 10:50:00	16.3992	16.404	16.5541	17.4098	18.4586	18.4721	18.8539	20.0145	21.2249	18.7066	4.26606	4.59491	4.32725	4.02176	4.57174	5.17696	3.58225	3.65955	5.52987	6.61836
2017-08-17 11:20:00	17.147	17.2304	17.3579	18.2303	19.362	19.4104	19.801	21.0487	22.2913	19.6211	4.55569	4.97209	4.59048	4.38727	5.20777	5.43138	4.05823	3.9465	6.34855	7.10363
2017-08-17 11:50:00	17.4869	17.6061	17.7232	18.6033	19.7727	19.8368	20.2314	21.5187	22.776	20.0368	4.69376	5.15362	4.71536	4.56422	5.52542	5.55112	4.29501	4.08426	6.75972	7.33581
2017-08-17 12:20:00	18.0647	18.2447	18.3443	19.2373	20.4708	20.5618	20.9632	22.3178	23.6001	20.7435	4.93815	5.47756	4.93551	4.88157	6.11052	5.76078	4.72967	4.32958	7.52075	7.74808
2017-08-17 12:50:00	17.9627	18.132	18.2347	19.1254	20.3476	20.4339	20.8341	22.1768	23.4546	20.6188	4.89412	5.41895	4.89593	4.824	6.00295	5.72321	4.64989	4.28524	7.38048	7.67368
2017-08-17 13:20:00	18.1667	18.3574	18.4539	19.3492	20.594	20.6898	21.0924	22.4589	23.7455	20.8682	4.98258	5.5368	4.97541	4.93982	6.22003	5.79859	4.81082	4.37438	7.66368	7.8232
2017-08-17 13:50:00	18.2007	18.395	18.4904	19.3865	20.6351	20.7324	21.1354	22.5059	23.794	20.9098	4.99748	5.55669	4.98878	4.95939	6.25697	5.81125	4.83818	4.38941	7.71193	7.8484
2017-08-17 14:20:00	18.4726	18.6955	18.7827	19.6849	20.9636	21.0736	21.4798	22.8819	24.1817	21.2423	5.11829	5.71841	5.09707	5.11877	6.56047	5.91352	5.06272	4.51157	8.10898	8.05296
2017-08-17 14:50:00	18.5746	18.8082	18.8923	19.7968	21.0868	21.2015	21.6089	23.0229	24.3272	21.3671	5.16434	5.78026	5.13828	5.17985	6.67804	5.95233	5.14958	4.55825	8.26309	8.13104
2017-08-17 15:20:00	18.4386	18.658	18.7461	19.6476	20.9226	21.0309	21.4367	22.8349	24.1333	21.2008	5.10303	5.69794	5.08341	5.09857	6.52174	5.90063	5.03409	4.49612	8.05825	8.0271
2017-08-17 15:50:00	18.9484	19.2215	19.2941	20.207	21.5386	21.6706	22.0824	23.54	24.8604	21.8243	5.33677	6.01282	5.29225	5.41012	7.12744	6.09684	5.48103	4.73358	8.85365	8.42386
2017-08-17 16:20:00	19.0504	19.3342	19.4037	20.3189	21.6618	21.7986	22.2116	23.681	25.0058	21.949	5.38478	6.07785	5.33504	5.47467	7.25518	6.13685	5.57507	4.78256	9.02191	8.50553
2017-08-17 16:50:00	18.3366	18.5453	18.6365	19.5357	20.7994	20.903	21.3076	22.6939	23.9879	21.0761	5.05752	5.63697	5.04264	5.03845	6.40692	5.86216	4.94917	4.45007	7.90796	7.95002
2017-08-17 17:20:00	18.3706	18.5828	18.6731	19.573	20.8404	20.9457	21.3507	22.7409	24.0363	21.1176	5.07264	5.65722	5.05619	5.05841	6.44497	5.87496	4.97732	4.46537	7.95774	7.97563
2017-08-17 17:50:00	18.0647	18.2447	18.3443	19.2373	20.4708	20.5618	20.9632	22.3178	23.6001	20.7435	4.93815	5.47756	4.93551	4.88157	6.11052	5.76078	4.72967	4.32958	7.52075	7.74808
2017-08-17 18:20:00	17.4189	17.531	17.6501	18.5287	19.6906	19.7515	20.1453	21.4247	22.6791	19.9537	4.66581	5.11679	4.69012	4.52827	5.46038	5.52697	4.24657	4.05633	6.67541	7.28878
2017-08-17 18:50:00	16.943	17.005	17.1387	18.0065	19.1156	19.1545	19.5427	20.7666	22.0004	19.3717	4.4748	4.86625	4.51714	4.28441	5.02601	5.36078	3.92247	3.86608	6.11395	6.96786
2017-08-17 19:20:00	16.4332	16.4415	16.5907	17.4471	18.4996	18.5148	18.897	20.0615	21.2733	18.7481	4.27881	4.61142	4.33889	4.03769	4.59889	5.18826	3.60262	3.67213	5.56468	6.63968
2017-08-17 19:50:00	16.1953	16.1786	16.3349	17.186	18.2122	18.2163	18.5957	19.7325	20.934	18.4572	4.19031	4.49711	4.25812	3.92747	4.41219	5.10967	3.46242	3.58498	5.32552	6.49186
2017-08-17 20:20:00	16.0253	15.9907	16.1523	16.9995	18.0068	18.003	18.3804	19.4974	20.6917	18.2493	4.12822	4.41719	4.20136	3.85059	4.28348	5.05426	3.36562	3.524	5.16101	6.3883
2017-08-17 20:50:00	15.9233	15.878	16.0427	16.8876	17.8836	17.8751	18.2513	19.3564	20.5462	18.1246	4.09141	4.36993	4.16766	3.80518	4.20807	5.0213	3.30885	3.48792	5.06476	6.32696
2017-08-17 21:20:00	15.6514	15.5775	15.7504	16.5893	17.5551	17.5339	17.9069	18.9804	20.1585	17.792	3.99484	4.24635	4.07912	3.6867	4.0134	4.93446	3.1621	3.39348	4.81676	6.16624
2017-08-17 21:50:00	15.6854	15.6151	15.7869	16.6266	17.5962	17.5766	17.95	19.0274	20.2069	17.8336	4.00679	4.2616	4.09009	3.7013	4.03723	4.94523	3.18008	3.40514	4.84708	6.18611
2017-08-17 22:20:00	15.3795	15.277	15.4581	16.2909	17.2266	17.1927	17.5625	18.6043	19.7707	17.4595	3.90055	4.12626	3.99247	3.57191	3.82773	4.84912	3.02185	3.30159	4.58091	6.00961
2017-08-17 22:50:00	15.3455	15.2394	15.4216	16.2536	17.1855	17.1501	17.5195	18.5573	19.7222	17.4179	3.88892	4.11149	3.98177	3.55781	3.80513	4.83856	3.00477	3.29028	4.55225	5.99031
2017-08-17 23:20:00	15.2095	15.0891	15.2755	16.1044	17.0212	16.9795	17.3473	18.3693	19.5283	17.2516	3.84275	4.05294	3.93924	3.50198	3.71607	4.79654	2.93738	3.24543	4.4394	5.91374
2017-08-17 23:50:00	15.1076	14.9764	15.1659	15.9925	16.898	16.8516	17.2182	18.2283	19.3829	17.1269	3.80849	4.00957	3.90765	3.46069	3.65065	4.76526	2.88783	3.2122	4.3566	5.85695
2017-08-18 00:20:00	14.9376	14.7886	14.9832	15.806	16.6927	16.6383	17.0029	17.9932	19.1405	16.9191	3.75206	3.93832	3.85556	3.39294	3.54416	4.71358	2.8071	3.15756	4.22203	5.76352
2017-08-18 00:50:00	14.8696	14.7135	14.9101	15.7314	16.6106	16.553	16.9168	17.8992	19.0436	16.8359	3.72972	3.91018	3.83492	3.36621	3.50244	4.69307	2.77544	3.13596	4.16937	5.72656
2017-08-18 01:20:00	14.6997	14.5256	14.7275	15.545	16.4052	16.3398	16.7016	17.6642	18.8012	16.6281	3.67445	3.8407	3.78379	3.30032	3.40027	4.64218	2.69785	3.08262	4.04057	5.63521
2017-08-18 01:50:00	14.8357	14.6759	14.8736	15.6941	16.5695	16.5104	16.8738	17.8522	18.9951	16.7944	3.7186	3.89618	3.82464	3.35293	3.48176	4.68285	2.75975	3.12522	4.14328	5.70817
2017-08-18 02:20:00	14.6317	14.4505	14.6544	15.4704	16.3231	16.2545	16.6155	17.5702	18.7043	16.5449	3.65257	3.81325	3.76353	3.27432	3.36025	4.62198	2.66743	3.06154	3.99018	5.59907
2017-08-18 02:50:00	14.4958	14.3002	14.5083	15.3212	16.1588	16.0839	16.4433	17.3821	18.5104	16.3787	3.60921	3.75894	3.72334	3.22294	3.2816	4.58184	2.60761	3.01981	3.89126	5.5275
2017-08-18 03:20:00	14.3258	14.1124	14.3256	15.1347	15.9535	15.8707	16.2281	17.1471	18.268	16.1708	3.55573	3.69215	3.67371	3.15985	3.18588	4.53215	2.53471	2.96844	3.77106	5.43932
2017-08-18 03:50:00	14.4278	14.2251	14.4352	15.2466	16.0767	15.9986	16.3572	17.2881	18.4134	16.2955	3.58772	3.73208	3.70341	3.19756	3.24297	4.5619	2.5782	2.99916	3.84273	5.49206
2017-08-18 04:20:00	14.4278	14.2251	14.4352	15.2466	16.0767	15.9986	16.3572	17.2881	18.4134	16.2955	3.58772	3.73208	3.70341	3.19756	3.24297	4.5619	2.5782	2.99916	3.84273	5.49206
2017-08-18 04:50:00	14.4618	14.2627	14.4717	15.2839	16.1178	16.0413	16.4003	17.3351	18.4619	16.3371	3.59845	3.74549	3.71336	3.21022	3.26223	4.57185	2.59286	3.00946	3.86692	5.50975
2017-08-18 05:20:00	14.5637	14.3754	14.5813	15.3958	16.241	16.1692	16.5294	17.4761	18.6073	16.4618	3.63083	3.786	3.74338	3.24853	3.32069	4.60186	2.63735	3.0406	3.94041	5.56317
2017-08-18 05:50:00	14.5977	14.4129	14.6179	15.4331	16.282	16.2119	16.5725	17.5232	18.6558	16.5034	3.64168	3.7996	3.75345	3.2614	3.34041	4.61191	2.65235	3.05105	3.96521	5.5811
2017-08-18 06:20:00	14.6317	14.4505	14.6544	15.4704	16.3231	16.2545	16.6155	17.5702	18.7043	16.5449	3.65257	3.81325	3.76353	3.27432	3.36025	4.62198	2.66743	3.06154	3.99018	5.59907
2017-08-18 06:50:00	14.6317	14.4505	14.6544	15.4704	16.3231	16.2545	16.6155	17.5702	18.7043	16.5449	3.65257	3.81325	3.76353	3.27432	3.36025	4.62198	2.66743	3.06154	3.99018	5.59907
2017-08-18 07:20:00	14.8357	14.6759	14.8736	15.6941	16.5695	16.5104	16.8738	17.8522	18.9951	16.7944	3.7186	3.89618	3.82464	3.35293	3.48176	4.68285	2.75975	3.12522	4.14328	5.70817
2017-08-18 07:50:00	15.1076	14.9764	15.1659	15.9925	16.898	16.8516	17.2182	18.2283	19.3829	17.1269	3.80849	4.00957	3.90765	3.46069	3.65065	4.76526	2.88783	3.2122	4.3566	5.85695
2017-08-18 08:20:00	15.3795	15.277	15.4581	16.2909	17.2266	17.1927	17.5625	18.6043	19.7707	17.4595	3.90055	4.12626	3.99247	3.57191	3.82773	4.84912	3.02185	3.30159	4.58091	6.00961
2017-08-18 08:50:00	15.6514	15.5775	15.7504	16.5893	17.5551	17.5339	17.9069	18.9804	20.1585	17.792	3.99484	4.24635	4.07912	3.6867	4.0134	4.93446	3.1621	3.39348	4.81676	6.16624
2017-08-18 09:20:00	16.1273	16.1034	16.2619	17.1114	18.13	18.131	18.5096	19.6385	20.8371	18.374	4.16537	4.46497	4.23533	3.89653	4.36025	5.08743	3.42337	3.56047	5.2591	6.45024
2017-08-18 09:50:00	16.3992	16.404	16.5541	17.4098	18.4586	18.4721	18.8539	20.0145	21.2249	18.7066	4.26606	4.59491	4.32725	4.02176	4.57174	5.17696	3.58225	3.65955	5.52987	6.61836
2017-08-18 10:20:00	17.147	17.2304	17.3579	18.2303	19.362	19.4104	19.801	21.0487	22.2913	19.6211	4.55569	4.97209	4.59048	4.38727	5.20777	5.43138	4.05823	3.9465	6.34855	7.10363
2017-08-18 10:50:00	17.6568	17.7939	17.9059	18.7898	19.978	20.0501	20.4467	21.7538	23.0184	20.2447	4.76435	5.24685	4.77907	4.65535	5.69144	5.61198	4.41853	4.15493	6.97519	7.45474
2017-08-18 11:20:00	17.3849	17.4934	17.6136	18.4914	19.6495	19.7089	20.1023	21.3777	22.6306	19.9121	4.6519	5.09847	4.67754	4.5104	5.42814	5.51493	4.22256	4.04243	6.63365	7.26537
2017-08-18 11:50:00	17.3509	17.4558	17.5771	18.4541	19.6084	19.6663	20.0593	21.3307	22.5821	19.8705	4.63803	5.08022	4.66501	4.4926	5.3961	5.50291	4.19868	4.02859	6.59215	7.24204
2017-08-18 12:20:00	17.8948	18.0569	18.1616	19.0509	20.2655	20.3486	20.748	22.0828	23.3577	20.5357	4.86498	5.38022	4.86971	4.78601	5.93228	5.69831	4.59745	4.25594	7.28843	7.62447
2017-08-18 12:50:00	18.2007	18.395	18.4904	19.3865	20.6351	20.7324	21.1354	22.5059	23.794	20.9098	4.99748	5.55669	4.98878	4.95939	6.25697	5.81125	4.83818	4.38941	7.71193	7.8484
2017-08-18 13:20:00	18.2007	18.395	18.4904	19.3865	20.6351	20.7324	21.1354	22.5059	23.794	20.9098	4.99748	5.55669	4.98878	4.95939	6.25697	5.81125	4.83818	4.38941	7.71193	7.8484
2017-08-18 13:50:00	18.5066	18.7331	18.8192	19.7222	21.0047	21.1162	21.5228	22.9289	24.2302	21.2839	5.13359	5.73895	5.11077	5.13905	6.59943	5.92643	5.09151	4.52708	8.16003	8.0789
2017-08-18 14:20:00	18.7105	18.9585	19.0384	19.946	21.2511	21.3721	21.7811	23.211	24.5211	21.5333	5.22638	5.86377	5.19374	5.26243	6.83808	6.00448	5.26772	4.62124	8.47314	8.23632
2017-08-18 14:50:00	18.9484	19.2215	19.2941	20.207	21.5386	21.6706	22.0824	23.54	24.8604	21.8243	5.33677	6.01282	5.29225	5.41012	7.12744	6.09684	5.48103	4.73358	8.85365	8.42386
2017-08-18 15:20:00	18.7785	19.0336	19.1115	20.0206	21.3332	21.4574	21.8672	23.305	24.618	21.6165	5.25769	5.90597	5.2217	5.30421	6.91954	6.03072	5.3278	4.65307	8.58016	8.28947
2017-08-18 15:50:00	18.4386	18.658	18.7461	19.6476	20.9226	21.0309	21.4367	22.8349	24.1333	21.2008	5.10303	5.69794	5.08341	5.09857	6.52174	5.90063	5.03409	4.49612	8.05825	8.0271
2017-08-18 16:20:00	18.6765	18.9209	19.0019	19.9087	21.21	21.3295	21.7381	23.164	24.4726	21.4918	5.2108	5.84278	5.17982	5.24166	6.79771	5.9914	5.23793	4.60541	8.42013	8.20987
2017-08-18 16:50:00	18.3026	18.5077	18.6	19.4984	20.7583	20.8604	21.2646	22.6469	23.9394	21.0345	5.04244	5.61679	5.02912	5.01857	6.3691	5.84939	4.92119	4.43483	7.85849	7.92449
2017-08-18 17:20:00	17.7588	17.9066	18.0155	18.9017	20.1012	20.178	20.5758	21.8948	23.1638	20.3694	4.80722	5.3036	4.81771	4.71091	5.79344	5.64882	4.49434	4.19792	7.10775	7.52701
2017-08-18 17:50:00	17.181	17.268	17.3944	18.2676	19.4031	19.453	19.844	21.0957	22.3398	19.6627	4.56931	4.98995	4.60282	4.40465	5.2387	5.44324	4.08131	3.96006	6.38851	7.12651
2017-08-18 18:20:00	16.8751	16.9299	17.0656	17.9319	19.0335	19.0692	19.4566	20.6726	21.9035	19.2886	4.44816	4.83148	4.49296	4.25067	4.96685	5.33745	3.87824	3.83964	6.03769	6.92318
2017-08-18 18:50:00	16.7731	16.8172	16.956	17.8201	18.9103	18.9413	19.3275	20.5316	21.7581	19.1638	4.40849	4.77978	4.45692	4.20054	4.8794	5.30265	3.81282	3.80032	5.92508	6.8567
2017-08-18 19:20:00	16.6371	16.6669	16.8099	17.6709	18.746	18.7707	19.1553	20.3436	21.5642	18.9976	4.35616	4.71171	4.40933	4.13463	4.7652	5.25659	3.72731	3.74851	5.7782	6.76905
2017-08-18 19:50:00	16.6031	16.6294	16.7733	17.6336	18.705	18.728	19.1122	20.2965	21.5157	18.956	4.34317	4.69485	4.39751	4.11831	4.73707	5.24514	3.70623	3.73568	5.74205	6.74732
2017-08-18 20:20:00	16.3992	16.404	16.5541	17.4098	18.4586	18.4721	18.8539	20.0145	21.2249	18.7066	4.26606	4.59491	4.32725	4.02176	4.57174	5.17696	3.58225	3.65955	5.52987	6.61836
2017-08-18 20:50:00	16.3652	16.3664	16.5176	17.3725	18.4175	18.4295	18.8109	19.9675	21.1764	18.665	4.25334	4.57846	4.31566	4.00589	4.54476	5.16568	3.56199	3.64702	5.49527	6.59711
2017-08-18 21:20:00	16.2632	16.2537	16.408	17.2606	18.2943	18.3016	18.6818	19.8265	21.031	18.5403	4.21541	4.52947	4.28104	3.95865	4.46474	5.132	3.50191	3.60967	5.39278	6.53376
2017-08-18 21:50:00	16.2292	16.2161	16.3715	17.2233	18.2532	18.2589	18.6387	19.7795	20.9825	18.4987	4.20284	4.51326	4.26957	3.94303	4.43839	5.12082	3.48211	3.59731	5.35905	6.51278
2017-08-18 22:20:00	16.1273	16.1034	16.2619	17.1114	18.13	18.131	18.5096	19.6385	20.8371	18.374	4.16537	4.46497	4.23533	3.89653	4.36025	5.08743	3.42337	3.56047	5.2591	6.45024
2017-08-18 22:50:00	15.1076	14.9764	15.1659	15.9925	16.898	16.8516	17.2182	18.2283	19.3829	17.1269	3.80849	4.00957	3.90765	3.46069	3.65065	4.76526	2.88783	3.2122	4.3566	5.85695
2017-08-18 23:20:00	13.782	13.5113	13.7411	14.538	15.2964	15.1884	15.5394	16.395	17.4924	15.5057	3.38986	3.48627	3.51928	2.96614	2.89793	4.37674	2.31486	2.80987	3.4108	5.1665
2017-08-18 23:50:00	12.8642	12.497	12.7547	13.5309	14.1876	14.0369	14.3771	15.1258	16.1836	14.3833	3.12731	3.16456	3.27325	2.66579	2.46979	4.12649	1.98623	2.56125	2.87918	4.73677
2017-08-19 00:20:00	12.7963	12.4219	12.6816	13.4564	14.1055	13.9516	14.291	15.0318	16.0867	14.3002	3.10869	3.14195	3.25573	2.6448	2.44072	4.10853	1.96383	2.54373	2.84327	4.7064
2017-08-19 00:50:00	12.6943	12.3092	12.572	13.3445	13.9823	13.8237	14.1619	14.8908	15.9413	14.1754	3.08097	3.10833	3.22961	2.61361	2.39775	4.08174	1.93071	2.51768	2.79024	4.6612
2017-08-19 01:20:00	12.5243	12.1214	12.3893	13.158	13.777	13.6104	13.9466	14.6557	15.6989	13.9676	3.03532	3.05309	3.18656	2.56245	2.32781	4.03748	1.87673	2.47486	2.70405	4.58685
2017-08-19 01:50:00	12.8642	12.497	12.7547	13.5309	14.1876	14.0369	14.3771	15.1258	16.1836	14.3833	3.12731	3.16456	3.27325	2.66579	2.46979	4.12649	1.98623	2.56125	2.87918	4.73677
2017-08-19 02:20:00	12.8302	12.4595	12.7181	13.4936	14.1466	13.9942	14.334	15.0788	16.1352	14.3417	3.11799	3.15323	3.26448	2.65527	2.45521	4.1175	1.975	2.55248	2.86117	4.72156
2017-08-19 02:50:00	12.7283	12.3468	12.6085	13.3818	14.0234	13.8663	14.2049	14.9378	15.9898	14.217	3.09019	3.11949	3.2383	2.62396	2.41199	4.09065	1.94169	2.52634	2.80781	4.67622
2017-08-19 03:20:00	13.4761	13.1732	13.4123	14.2023	14.9268	14.8045	15.1519	15.9719	17.0562	15.1315	3.29998	3.37556	3.43528	2.86244	2.74755	4.29168	2.19968	2.72442	3.2235	5.01909
2017-08-19 03:50:00	13.0342	12.6849	12.9373	13.7174	14.393	14.2501	14.5923	15.3608	16.426	14.5911	3.17435	3.22181	3.31748	2.71902	2.544	4.17173	2.04336	2.60557	2.97096	4.81356
2017-08-19 04:20:00	12.1165	11.6706	11.9509	12.7104	13.2842	13.0987	13.4301	14.0917	15.1172	13.4688	2.92849	2.9245	3.08556	2.4437	2.16816	3.93319	1.75327	2.37503	2.5079	4.41319
2017-08-19 04:50:00	11.2327	10.6938	11.0011	11.7407	12.2164	11.9899	12.3109	12.8695	13.8569	12.3879	2.70976	2.66416	2.87757	2.20496	1.85881	3.71639	1.51293	2.17232	2.13034	4.05915
2017-08-19 05:20:00	11.6066	11.1071	11.4029	12.151	12.6682	12.459	12.7844	13.3866	14.3901	12.8452	2.80023	2.77135	2.9638	2.30298	1.9839	3.80662	1.61031	2.25588	2.28259	4.20533
2017-08-19 05:50:00	12.2184	11.7833	12.0605	12.8223	13.4074	13.2266	13.5592	14.2327	15.2627	13.5935	2.95484	2.95613	3.1105	2.47286	2.20701	3.95901	1.78336	2.3996	2.55556	4.45598
2017-08-19 06:20:00	12.5923	12.1965	12.4624	13.2326	13.8591	13.6957	14.0327	14.7498	15.7959	14.0507	3.0535	3.07507	3.20371	2.58279	2.35554	4.05512	1.89814	2.4919	2.7382	4.61645
2017-08-19 06:50:00	13.0002	12.6473	12.9008	13.6801	14.3519	14.2075	14.5493	15.3138	16.3775	14.5496	3.16489	3.21028	3.30858	2.70829	2.52898	4.16264	2.0318	2.59664	2.95237	4.7981
2017-08-19 07:20:00	12.6943	12.3092	12.572	13.3445	13.9823	13.8237	14.1619	14.8908	15.9413	14.1754	3.08097	3.10833	3.22961	2.61361	2.39775	4.08174	1.93071	2.51768	2.79024	4.6612
2017-08-19 07:50:00	13.748	13.4738	13.7045	14.5007	15.2554	15.1457	15.4963	16.348	17.444	15.4641	3.37975	3.4738	3.50984	2.95443	2.88082	4.36721	2.30177	2.80024	3.38946	5.14991
2017-08-19 08:20:00	14.0879	13.8494	14.0699	14.8736	15.666	15.5722	15.9268	16.8181	17.9287	15.8798	3.48219	3.60062	3.60533	3.07359	3.05654	4.46349	2.43607	2.89799	3.60898	5.31823
2017-08-19 08:50:00	13.0342	12.6849	12.9373	13.7174	14.393	14.2501	14.5923	15.3608	16.426	14.5911	3.17435	3.22181	3.31748	2.71902	2.544	4.17173	2.04336	2.60557	2.97096	4.81356
2017-08-19 09:20:00	13.816	13.5489	13.7776	14.5753	15.3375	15.231	15.5824	16.442	17.5409	15.5473	3.4	3.4988	3.52873	2.97789	2.91513	4.3863	2.32802	2.81953	3.43227	5.18314
2017-08-19 09:50:00	13.816	13.5489	13.7776	14.5753	15.3375	15.231	15.5824	16.442	17.5409	15.5473	3.4	3.4988	3.52873	2.97789	2.91513	4.3863	2.32802	2.81953	3.43227	5.18314
2017-08-19 10:20:00	13.748	13.4738	13.7045	14.5007	15.2554	15.1457	15.4963	16.348	17.444	15.4641	3.37975	3.4738	3.50984	2.95443	2.88082	4.36721	2.30177	2.80024	3.38946	5.14991
2017-08-19 10:50:00	13.9179	13.6616	13.8872	14.6871	15.4607	15.3589	15.7115	16.583	17.6863	15.672	3.43059	3.53664	3.55726	3.01342	2.96738	4.41509	2.36797	2.8487	3.4975	5.23339
2017-08-19 11:20:00	14.3598	14.15	14.3621	15.172	15.9946	15.9133	16.2711	17.1941	18.3165	16.2124	3.56636	3.70541	3.68358	3.17237	3.2048	4.54204	2.54912	2.97864	3.7948	5.45685
2017-08-19 11:50:00	14.8357	14.6759	14.8736	15.6941	16.5695	16.5104	16.8738	17.8522	18.9951	16.7944	3.7186	3.89618	3.82464	3.35293	3.48176	4.68285	2.75975	3.12522	4.14328	5.70817
2017-08-19 12:20:00	14.4958	14.3002	14.5083	15.3212	16.1588	16.0839	16.4433	17.3821	18.5104	16.3787	3.60921	3.75894	3.72334	3.22294	3.2816	4.58184	2.60761	3.01981	3.89126	5.5275
2017-08-19 12:50:00	14.8017	14.6383	14.8371	15.6569	16.5284	16.4678	16.8308	17.8052	18.9466	16.7528	3.70751	3.88224	3.81438	3.3397	3.46121	4.67265	2.74414	3.11452	4.11736	5.68984
2017-08-19 13:20:00	14.8696	14.7135	14.9101	15.7314	16.6106	16.553	16.9168	17.8992	19.0436	16.8359	3.72972	3.91018	3.83492	3.36621	3.50244	4.69307	2.77544	3.13596	4.16937	5.72656
2017-08-19 13:50:00	14.4618	14.2627	14.4717	15.2839	16.1178	16.0413	16.4003	17.3351	18.4619	16.3371	3.59845	3.74549	3.71336	3.21022	3.26223	4.57185	2.59286	3.00946	3.86692	5.50975
2017-08-19 14:20:00	13.578	13.2859	13.5219	14.3142	15.05	14.9325	15.2811	16.113	17.2016	15.2563	3.32967	3.41207	3.46305	2.8966	2.79679	4.31985	2.23742	2.75261	3.28476	5.06775
2017-08-19 14:50:00	11.0628	10.506	10.8184	11.5542	12.0111	11.7766	12.0956	12.6345	13.6146	12.1801	2.66961	2.61682	2.83921	2.1618	1.80459	3.67609	1.47063	2.13537	2.06453	3.9944
2017-08-19 15:20:00	11.3347	10.8065	11.1107	11.8526	12.3396	12.1178	12.44	13.0105	14.0023	12.5126	2.73414	2.69298	2.90083	2.23127	1.89212	3.74078	1.53889	2.1948	2.17082	4.09851
2017-08-19 15:50:00	9.66917	8.96577	9.32053	10.0251	10.3274	10.0281	10.3307	10.7072	11.6272	10.4757	2.36202	2.25903	2.54333	1.83827	1.41564	3.36168	1.16555	1.85514	1.59617	3.50092
2017-08-19 16:20:00	9.49922	8.77793	9.13787	9.83857	10.122	9.81487	10.1155	10.4722	11.3848	10.2679	2.32702	2.21889	2.50943	1.80228	1.37435	3.32523	1.13297	1.82359	1.54686	3.44507
2017-08-19 16:50:00	8.78543	7.98903	8.37067	9.05534	9.25963	8.91929	9.21149	9.48501	10.3668	9.39489	2.18559	2.05794	2.37189	1.65868	1.21366	3.17638	1.00577	1.69681	1.35587	3.22007
2017-08-19 17:20:00	8.85341	8.06417	8.44373	9.12994	9.34177	9.00459	9.29759	9.57903	10.4638	9.47803	2.19868	2.07275	2.38466	1.67185	1.22812	3.19027	1.01725	1.70849	1.37299	3.24085
2017-08-19 17:50:00	8.95538	8.17687	8.55333	9.24183	9.46497	9.13253	9.42673	9.72005	10.6092	9.60274	2.21846	2.09517	2.40394	1.6918	1.25013	3.21121	1.0347	1.72617	1.39909	3.27227
2017-08-19 18:20:00	9.02336	8.252	8.6264	9.31642	9.5471	9.21782	9.51282	9.81406	10.7062	9.68588	2.23175	2.11025	2.41688	1.70523	1.26502	3.22524	1.0465	1.73806	1.41676	3.29339
2017-08-19 18:50:00	8.68346	7.87633	8.26107	8.94345	9.13643	8.79135	9.08235	9.34399	10.2214	9.27018	2.1661	2.03592	2.35287	1.63912	1.19229	3.15567	0.988808	1.67943	1.33058	3.18915
2017-08-19 19:20:00	7.90169	7.0123	7.4208	8.08563	8.1919	7.81048	8.09228	8.26284	9.10654	8.31407	2.02235	1.87474	2.21201	1.49663	1.0405	3.0013	0.867898	1.55199	1.15174	2.96175
2017-08-19 19:50:00	7.73174	6.82447	7.23813	7.89915	7.98657	7.59725	7.87705	8.02781	8.86417	8.10622	1.99238	1.84143	2.18252	1.46733	1.01015	2.96875	0.843636	1.52559	1.11617	2.9145
2017-08-19 20:20:00	7.5278	6.59907	7.01893	7.67537	7.74017	7.34137	7.61877	7.74577	8.57333	7.8568	1.957	1.80223	2.14765	1.43293	0.974894	2.93016	0.815415	1.4945	1.07492	2.8588
2017-08-19 20:50:00	7.59578	6.6742	7.092	7.74996	7.8223	7.42666	7.70486	7.83978	8.67028	7.93994	1.96873	1.8152	2.15921	1.44431	0.986507	2.94297	0.824715	1.50479	1.0885	2.87725
2017-08-19 21:20:00	7.25588	6.29853	6.72667	7.37699	7.41163	7.00019	7.27439	7.36971	8.18555	7.52424	1.91081	1.75126	2.10203	1.38831	0.929793	2.87949	0.77925	1.45404	1.02229	2.78618
2017-08-19 21:50:00	7.15391	6.18583	6.61707	7.2651	7.28843	6.87225	7.14525	7.22869	8.04013	7.39953	1.89377	1.73252	2.08517	1.37194	0.913424	2.86071	0.766105	1.43915	1.00322	2.75942
2017-08-19 22:20:00	7.76573	6.86203	7.27467	7.93644	8.02763	7.63989	7.92009	8.07481	8.91265	8.14779	1.99834	1.84804	2.18838	1.47315	1.01615	2.97523	0.848434	1.53083	1.12319	2.92389
2017-08-19 22:50:00	8.41154	7.5758	7.9688	8.64508	8.8079	8.45018	8.73798	8.96794	9.83364	8.93762	2.11498	1.97834	2.30288	1.58808	1.13714	3.1011	0.944953	1.63396	1.26543	3.10814
2017-08-19 23:20:00	8.00366	7.125	7.5304	8.19752	8.3151	7.93842	8.22142	8.40386	9.25196	8.43878	2.04054	1.89502	2.22989	1.51449	1.05915	3.021	0.882789	1.56805	1.17363	2.99046
2017-08-19 23:50:00	8.64947	7.83877	8.22453	8.90616	9.09537	8.74871	9.03931	9.29699	10.173	9.22861	2.15964	2.02863	2.34656	1.63265	1.18526	3.1488	0.983217	1.67368	1.32225	3.17891
2017-08-20 00:20:00	8.95538	8.17687	8.55333	9.24183	9.46497	9.13253	9.42673	9.72005	10.6092	9.60274	2.21846	2.09517	2.40394	1.6918	1.25013	3.21121	1.0347	1.72617	1.39909	3.27227
2017-08-20 00:50:00	8.71745	7.9139	8.2976	8.98075	9.1775	8.834	9.1254	9.391	10.2699	9.31175	2.17258	2.04323	2.35919	1.64561	1.19937	3.16256	0.994431	1.6852	1.33896	3.19942
2017-08-20 01:20:00	8.34356	7.50067	7.89573	8.57049	8.72577	8.36489	8.65189	8.87393	9.73669	8.85448	2.10238	1.9642	2.29055	1.57557	1.12375	3.0876	0.934296	1.62278	1.24964	3.08821
2017-08-20 01:50:00	8.2076	7.3504	7.7496	8.4213	8.5615	8.1943	8.4797	8.6859	9.5428	8.6882	2.07743	1.93623	2.26609	1.55085	1.09745	3.06079	0.913342	1.60066	1.21867	3.04873
2017-08-20 02:20:00	8.00366	7.125	7.5304	8.19752	8.3151	7.93842	8.22142	8.40386	9.25196	8.43878	2.04054	1.89502	2.22989	1.51449	1.05915	3.021	0.882789	1.56805	1.17363	2.99046
2017-08-20 02:50:00	7.76573	6.86203	7.27467	7.93644	8.02763	7.63989	7.92009	8.07481	8.91265	8.14779	1.99834	1.84804	2.18838	1.47315	1.01615	2.97523	0.848434	1.53083	1.12319	2.92389
2017-08-20 03:20:00	7.66376	6.74933	7.16507	7.82455	7.90443	7.51195	7.79095	7.93379	8.76723	8.02308	1.98052	1.82827	2.17083	1.45577	0.998258	2.95583	0.834122	1.51516	1.10224	2.89581
2017-08-20 03:50:00	8.07164	7.20013	7.60347	8.27211	8.39723	8.02371	8.30751	8.49787	9.34891	8.52192	2.05276	1.90866	2.24189	1.52651	1.07176	3.0342	0.892858	1.57884	1.18846	3.00976
2017-08-20 04:20:00	7.83371	6.93717	7.34773	8.01104	8.10977	7.72519	8.00619	8.16883	9.00959	8.23093	2.0103	1.86134	2.20016	1.48484	1.02825	2.98824	0.858111	1.54138	1.13738	2.94276
2017-08-20 04:50:00	7.83371	6.93717	7.34773	8.01104	8.10977	7.72519	8.00619	8.16883	9.00959	8.23093	2.0103	1.86134	2.20016	1.48484	1.02825	2.98824	0.858111	1.54138	1.13738	2.94276
2017-08-20 05:20:00	7.73174	6.82447	7.23813	7.89915	7.98657	7.59725	7.87705	8.02781	8.86417	8.10622	1.99238	1.84143	2.18252	1.46733	1.01015	2.96875	0.843636	1.52559	1.11617	2.9145
2017-08-20 05:50:00	7.62977	6.71177	7.12853	7.78726	7.86337	7.46931	7.74791	7.88679	8.71875	7.98151	1.97461	1.82172	2.16501	1.45003	0.992365	2.94939	0.829405	1.50997	1.09535	2.88651
2017-08-20 06:20:00	7.73174	6.82447	7.23813	7.89915	7.98657	7.59725	7.87705	8.02781	8.86417	8.10622	1.99238	1.84143	2.18252	1.46733	1.01015	2.96875	0.843636	1.52559	1.11617	2.9145
2017-08-20 06:50:00	7.93568	7.04987	7.45733	8.12293	8.23297	7.85313	8.13533	8.30985	9.15501	8.35564	2.02839	1.88147	2.21795	1.50256	1.04668	3.00785	0.872834	1.55732	1.15899	2.97129
2017-08-20 07:20:00	8.34356	7.50067	7.89573	8.57049	8.72577	8.36489	8.65189	8.87393	9.73669	8.85448	2.10238	1.9642	2.29055	1.57557	1.12375	3.0876	0.934296	1.62278	1.24964	3.08821
2017-08-20 07:50:00	8.61548	7.8012	8.188	8.86886	9.0543	8.70606	8.99626	9.24998	10.1245	9.18704	2.15321	2.02137	2.34027	1.62621	1.17826	3.14194	0.977657	1.66795	1.31398	3.1687
2017-08-20 08:20:00	9.02336	8.252	8.6264	9.31642	9.5471	9.21782	9.51282	9.81406	10.7062	9.68588	2.23175	2.11025	2.41688	1.70523	1.26502	3.22524	1.0465	1.73806	1.41676	3.29339
2017-08-20 08:50:00	9.46523	8.74037	9.10133	9.80128	10.081	9.77223	10.0724	10.4251	11.3363	10.2263	2.32008	2.21095	2.5027	1.79517	1.36623	3.31798	1.12656	1.81734	1.53718	3.43401
2017-08-20 09:20:00	9.49922	8.77793	9.13787	9.83857	10.122	9.81487	10.1155	10.4722	11.3848	10.2679	2.32702	2.21889	2.50943	1.80228	1.37435	3.32523	1.13297	1.82359	1.54686	3.44507
2017-08-20 09:50:00	9.63518	8.9282	9.284	9.98776	10.2863	9.98546	10.2877	10.6602	11.5787	10.4341	2.35497	2.25095	2.53651	1.83102	1.40728	3.35436	1.15896	1.84879	1.58618	3.48968
2017-08-20 10:20:00	10.0091	9.34143	9.68587	10.398	10.738	10.4546	10.7612	11.1773	12.1119	10.8914	2.4336	2.34151	2.61252	1.91241	1.50199	3.4358	1.23356	1.9199	1.69954	3.61535
2017-08-20 10:50:00	10.5189	9.90493	10.2339	10.9575	11.354	11.0943	11.4069	11.8824	12.839	11.515	2.54507	2.47091	2.71985	2.02927	1.64148	3.55004	1.34308	2.0213	1.8673	3.79404
2017-08-20 11:20:00	11.3347	10.8065	11.1107	11.8526	12.3396	12.1178	12.44	13.0105	14.0023	12.5126	2.73414	2.69298	2.90083	2.23127	1.89212	3.74078	1.53889	2.1948	2.17082	4.09851
2017-08-20 11:50:00	11.1647	10.6187	10.928	11.6661	12.1343	11.9046	12.2248	12.7755	13.76	12.3048	2.69362	2.64512	2.86216	2.18759	1.83693	3.70022	1.49587	2.15747	2.10377	4.03313
2017-08-20 12:20:00	11.7086	11.2198	11.5125	12.2629	12.7914	12.5869	12.9135	13.5276	14.5356	12.9699	2.82543	2.80133	2.98776	2.33046	2.01946	3.8316	1.63793	2.27922	2.32597	4.24611
2017-08-20 12:50:00	11.6746	11.1822	11.476	12.2256	12.7503	12.5443	12.8705	13.4806	14.4871	12.9283	2.817	2.7913	2.97975	2.32126	2.00753	3.82326	1.62867	2.27141	2.31142	4.23247
2017-08-20 13:20:00	12.6603	12.2716	12.5355	13.3072	13.9412	13.781	14.1188	14.8438	15.8928	14.1339	3.07179	3.0972	3.22096	2.6033	2.38359	4.07285	1.91979	2.50906	2.77279	4.64624
2017-08-20 13:50:00	12.6263	12.2341	12.4989	13.2699	13.9002	13.7384	14.0758	14.7968	15.8443	14.0923	3.06263	3.08611	3.21232	2.59302	2.36952	4.06398	1.90893	2.50046	2.75544	4.63132
2017-08-20 14:20:00	12.5583	12.1589	12.4259	13.1953	13.818	13.6531	13.9897	14.7028	15.7474	14.0092	3.0444	3.06406	3.19513	2.5726	2.34163	4.04629	1.88741	2.48336	2.72107	4.60162
2017-08-20 14:50:00	12.2184	11.7833	12.0605	12.8223	13.4074	13.2266	13.5592	14.2327	15.2627	13.5935	2.95484	2.95613	3.1105	2.47286	2.20701	3.95901	1.78336	2.3996	2.55556	4.45598
2017-08-20 15:20:00	12.3204	11.896	12.1701	12.9342	13.5306	13.3545	13.6883	14.3737	15.4081	13.7182	2.98143	2.9881	3.13565	2.50237	2.24656	3.98499	1.81395	2.42443	2.60413	4.49918
2017-08-20 15:50:00	13.2721	12.9478	13.1931	13.9785	14.6804	14.5487	14.8937	15.6899	16.7653	14.8821	3.24139	3.30371	3.3804	2.79533	2.65165	4.2359	2.1261	2.66891	3.10438	4.92316
2017-08-20 16:20:00	13.0342	12.6849	12.9373	13.7174	14.393	14.2501	14.5923	15.3608	16.426	14.5911	3.17435	3.22181	3.31748	2.71902	2.544	4.17173	2.04336	2.60557	2.97096	4.81356
2017-08-20 16:50:00	12.1844	11.7457	12.024	12.785	13.3663	13.184	13.5162	14.1857	15.2142	13.5519	2.94603	2.94555	3.10217	2.4631	2.19398	3.95038	1.77327	2.39138	2.53957	4.44167
2017-08-20 17:20:00	12.0825	11.633	11.9144	12.6731	13.2431	13.056	13.387	14.0447	15.0688	13.4272	2.91976	2.91403	3.07729	2.43406	2.15536	3.92462	1.74336	2.36689	2.49221	4.39902
2017-08-20 17:50:00	11.8785	11.4076	11.6952	12.4493	12.9967	12.8001	13.1287	13.7626	14.7779	13.1778	2.86792	2.85201	3.02813	2.37699	2.08013	3.87361	1.68504	2.31866	2.40011	4.31494
2017-08-20 18:20:00	11.2327	10.6938	11.0011	11.7407	12.2164	11.9899	12.3109	12.8695	13.8569	12.3879	2.70976	2.66416	2.87757	2.20496	1.85881	3.71639	1.51293	2.17232	2.13034	4.05915
2017-08-20 18:50:00	10.5869	9.98007	10.3069	11.0321	11.4362	11.1796	11.493	11.9764	12.9359	11.5981	2.56032	2.48869	2.73449	2.04538	1.66104	3.56556	1.35839	2.03522	1.89088	3.81853
2017-08-20 19:20:00	10.213	9.56683	9.90507	10.6218	10.9844	10.7105	11.0195	11.4593	12.4027	11.1408	2.47759	2.39244	2.65494	1.95832	1.5563	3.48104	1.27625	1.95983	1.76476	3.68579
2017-08-20 19:50:00	9.94109	9.2663	9.6128	10.3234	10.6559	10.3693	10.6751	11.0832	12.0149	10.8083	2.41911	2.32478	2.59854	1.89735	1.48431	3.42084	1.21965	1.90677	1.67835	3.59217
2017-08-20 20:20:00	9.46523	8.74037	9.10133	9.80128	10.081	9.77223	10.0724	10.4251	11.3363	10.2263	2.32008	2.21095	2.5027	1.79517	1.36623	3.31798	1.12656	1.81734	1.53718	3.43401
2017-08-20 20:50:00	9.39725	8.66523	9.02827	9.72668	9.99883	9.68693	9.98633	10.3311	11.2394	10.1432	2.30627	2.19515	2.4893	1.78103	1.35015	3.30354	1.11386	1.80491	1.51801	3.41199
2017-08-20 21:20:00	9.26129	8.51497	8.88213	9.5775	9.83457	9.51635	9.81415	10.1431	11.0455	9.97687	2.27889	2.16389	2.46272	1.75308	1.31855	3.27485	1.08888	1.78031	1.48038	3.36838
2017-08-20 21:50:00	9.09134	8.32713	8.69947	9.39101	9.62923	9.30311	9.59891	9.90807	10.8031	9.76902	2.24512	2.12544	2.42989	1.71877	1.28009	3.23934	1.05844	1.75002	1.43465	3.31464
2017-08-20 22:20:00	9.05735	8.28957	8.66293	9.35372	9.58817	9.26047	9.55587	9.86107	10.7546	9.72745	2.23843	2.11783	2.42337	1.71198	1.27253	3.23228	1.05245	1.74403	1.42567	3.304
2017-08-20 22:50:00	8.61548	7.8012	8.188	8.86886	9.0543	8.70606	8.99626	9.24998	10.1245	9.18704	2.15321	2.02137	2.34027	1.62621	1.17826	3.14194	0.977657	1.66795	1.31398	3.1687
2017-08-20 23:20:00	8.13962	7.27527	7.67653	8.34671	8.47937	8.10901	8.39361	8.59189	9.44585	8.60506	2.06506	1.92239	2.25396	1.53863	1.08453	3.04747	0.903042	1.58972	1.20347	3.02919
2017-08-20 23:50:00	8.51351	7.6885	8.0784	8.75697	8.9311	8.57812	8.86712	9.10896	9.97906	9.06233	2.13401	1.99974	2.3215	1.60703	1.15752	3.12145	0.961166	1.65086	1.28948	3.13827
2017-08-21 00:20:00	8.13962	7.27527	7.67653	8.34671	8.47937	8.10901	8.39361	8.59189	9.44585	8.60506	2.06506	1.92239	2.25396	1.53863	1.08453	3.04747	0.903042	1.58972	1.20347	3.02919
2017-08-21 00:50:00	8.07164	7.20013	7.60347	8.27211	8.39723	8.02371	8.30751	8.49787	9.34891	8.52192	2.05276	1.90866	2.24189	1.52651	1.07176	3.0342	0.892858	1.57884	1.18846	3.00976
2017-08-21 01:20:00	7.79972	6.8996	7.3112	7.97374	8.0687	7.68254	7.96314	8.12182	8.96112	8.18936	2.00431	1.85468	2.19427	1.47898	1.02218	2.98173	0.853258	1.5361	1.13026	2.93331
2017-08-21 01:50:00	7.90169	7.0123	7.4208	8.08563	8.1919	7.81048	8.09228	8.26284	9.10654	8.31407	2.02235	1.87474	2.21201	1.49663	1.0405	3.0013	0.867898	1.55199	1.15174	2.96175
2017-08-21 02:20:00	7.69775	6.7869	7.2016	7.86185	7.9455	7.5546	7.834	7.9808	8.8157	8.06465	1.98644	1.83483	2.17667	1.46154	1.00419	2.96229	0.838866	1.52036	1.10918	2.90514
2017-08-21 02:50:00	7.93568	7.04987	7.45733	8.12293	8.23297	7.85313	8.13533	8.30985	9.15501	8.35564	2.02839	1.88147	2.21795	1.50256	1.04668	3.00785	0.872834	1.55732	1.15899	2.97129
2017-08-21 03:20:00	8.2076	7.3504	7.7496	8.4213	8.5615	8.1943	8.4797	8.6859	9.5428	8.6882	2.07743	1.93623	2.26609	1.55085	1.09745	3.06079	0.913342	1.60066	1.21867	3.04873
2017-08-21 03:50:00	8.07164	7.20013	7.60347	8.27211	8.39723	8.02371	8.30751	8.49787	9.34891	8.52192	2.05276	1.90866	2.24189	1.52651	1.07176	3.0342	0.892858	1.57884	1.18846	3.00976
2017-08-21 04:20:00	7.62977	6.71177	7.12853	7.78726	7.86337	7.46931	7.74791	7.88679	8.71875	7.98151	1.97461	1.82172	2.16501	1.45003	0.992365	2.94939	0.829405	1.50997	1.09535	2.88651
2017-08-21 04:50:00	6.94997	5.96043	6.39787	7.04132	7.04203	6.61637	6.88697	6.94665	7.74929	7.15011	1.86015	1.69565	2.05186	1.33978	0.881544	2.82352	0.740478	1.40982	0.966147	2.70668
2017-08-21 05:20:00	6.848	5.84773	6.28827	6.92943	6.91883	6.48843	6.75783	6.80563	7.60387	7.0254	1.84356	1.6775	2.0354	1.32398	0.866024	2.80511	0.727987	1.39538	0.948128	2.68069
2017-08-21 05:50:00	6.81401	5.81017	6.25173	6.89214	6.87777	6.44579	6.71479	6.75863	7.55539	6.98383	1.83807	1.6715	2.02994	1.31875	0.860912	2.799	0.723871	1.3906	0.942197	2.67209
2017-08-21 06:20:00	7.28987	6.3361	6.7632	7.41429	7.4527	7.04284	7.31744	7.41672	8.23402	7.56581	1.91653	1.75755	2.10768	1.39381	0.935315	2.88577	0.783681	1.45904	1.02872	2.79515
2017-08-21 06:50:00	7.39184	6.4488	6.8728	7.52618	7.5759	7.17078	7.44658	7.55774	8.37944	7.69052	1.93377	1.77656	2.12472	1.41045	0.952076	2.90471	0.797127	1.47413	1.04827	2.82225
2017-08-21 07:20:00	8.03765	7.16257	7.56693	8.23482	8.35617	7.98107	8.26447	8.45087	9.30043	8.48035	2.04664	1.90182	2.23588	1.52049	1.06544	3.02759	0.88781	1.57344	1.18102	3.0001
2017-08-21 07:50:00	8.58149	7.76363	8.15147	8.83156	9.01323	8.66341	8.95321	9.20297	10.076	9.14547	2.14679	2.01413	2.334	1.61979	1.1713	3.13509	0.972129	1.66223	1.30576	3.15853
2017-08-21 08:20:00	9.09134	8.32713	8.69947	9.39101	9.62923	9.30311	9.59891	9.90807	10.8031	9.76902	2.24512	2.12544	2.42989	1.71877	1.28009	3.23934	1.05844	1.75002	1.43465	3.31464
2017-08-21 08:50:00	9.77114	9.07847	9.43013	10.1369	10.4506	10.156	10.4598	10.8482	11.7726	10.6004	2.38327	2.28347	2.56389	1.86021	1.44101	3.38375	1.18555	1.87434	1.6265	3.53486
2017-08-21 09:20:00	9.73715	9.0409	9.3936	10.0997	10.4095	10.1134	10.4168	10.8012	11.7241	10.5588	2.37616	2.27529	2.55702	1.85286	1.4325	3.37638	1.17885	1.86792	1.61633	3.52351
2017-08-21 09:50:00	10.213	9.56683	9.90507	10.6218	10.9844	10.7105	11.0195	11.4593	12.4027	11.1408	2.47759	2.39244	2.65494	1.95832	1.5563	3.48104	1.27625	1.95983	1.76476	3.68579
2017-08-21 10:20:00	11.1987	10.6563	10.9645	11.7034	12.1754	11.9472	12.2678	12.8225	13.8085	12.3464	2.70168	2.65463	2.86985	2.19626	1.84784	3.7083	1.50437	2.16488	2.11701	4.04612
2017-08-21 10:50:00	11.4706	10.9568	11.2568	12.0018	12.5039	12.2884	12.6122	13.1985	14.1962	12.6789	2.76699	2.73188	2.93214	2.26684	1.93747	3.77356	1.57419	2.22513	2.22601	4.15158
2017-08-21 11:20:00	12.0485	11.5954	11.8779	12.6358	13.202	13.0134	13.344	13.9977	15.0203	13.3856	2.91106	2.9036	3.06904	2.42445	2.14263	3.91607	1.7335	2.35878	2.47662	4.38489
2017-08-21 11:50:00	12.6263	12.2341	12.4989	13.2699	13.9002	13.7384	14.0758	14.7968	15.8443	14.0923	3.06263	3.08611	3.21232	2.59302	2.36952	4.06398	1.90893	2.50046	2.75544	4.63132
2017-08-21 12:20:00	12.7963	12.4219	12.6816	13.4564	14.1055	13.9516	14.291	15.0318	16.0867	14.3002	3.10869	3.14195	3.25573	2.6448	2.44072	4.10853	1.96383	2.54373	2.84327	4.7064
2017-08-21 12:50:00	12.8982	12.5346	12.7912	13.5682	14.2287	14.0795	14.4201	15.1728	16.2321	14.4249	3.13666	3.17593	3.28205	2.67636	2.48446	4.1355	1.99753	2.57005	2.89731	4.75203
2017-08-21 13:20:00	13.3741	13.0605	13.3027	14.0904	14.8036	14.6766	15.0228	15.8309	16.9107	15.0068	3.27056	3.33944	3.40773	2.82869	2.69917	4.2637	2.16258	2.69652	3.16338	4.97089
2017-08-21 13:50:00	13.51	13.2108	13.4488	14.2396	14.9679	14.8472	15.195	16.0189	17.1046	15.1731	3.30985	3.38768	3.44451	2.87378	2.76386	4.30105	2.21219	2.73379	3.24379	5.03526
2017-08-21 14:20:00	13.612	13.3235	13.5584	14.3515	15.0911	14.9751	15.3241	16.16	17.2501	15.2978	3.33963	3.42432	3.47236	2.90807	2.81339	4.32928	2.25015	2.76207	3.30544	5.08408
2017-08-21 14:50:00	13.4081	13.0981	13.3392	14.1277	14.8447	14.7192	15.0658	15.8779	16.9592	15.0484	3.28034	3.35144	3.41689	2.83989	2.7152	4.27301	2.17487	2.70579	3.18329	4.98691
2017-08-21 15:20:00	13.68	13.3986	13.6315	14.4261	15.1732	15.0604	15.4102	16.254	17.347	15.381	3.35963	3.44897	3.49105	2.93116	2.84691	4.3482	2.27581	2.78109	3.34719	5.11688
2017-08-21 15:50:00	13.748	13.4738	13.7045	14.5007	15.2554	15.1457	15.4963	16.348	17.444	15.4641	3.37975	3.4738	3.50984	2.95443	2.88082	4.36721	2.30177	2.80024	3.38946	5.14991
2017-08-21 16:20:00	13.714	13.4362	13.668	14.4634	15.2143	15.1031	15.4533	16.301	17.3955	15.4225	3.36968	3.46136	3.50043	2.94277	2.86381	4.3577	2.28875	2.79065	3.36826	5.13337
2017-08-21 16:50:00	13.4761	13.1732	13.4123	14.2023	14.9268	14.8045	15.1519	15.9719	17.0562	15.1315	3.29998	3.37556	3.43528	2.86244	2.74755	4.29168	2.19968	2.72442	3.2235	5.01909
2017-08-21 17:20:00	13.1701	12.8351	13.0835	13.8666	14.5572	14.4207	14.7645	15.5489	16.6199	14.7574	3.21249	3.26836	3.35329	2.76237	2.60497	4.20827	2.09023	2.64158	3.04648	4.87589
2017-08-21 17:50:00	12.8642	12.497	12.7547	13.5309	14.1876	14.0369	14.3771	15.1258	16.1836	14.3833	3.12731	3.16456	3.27325	2.66579	2.46979	4.12649	1.98623	2.56125	2.87918	4.73677
2017-08-21 18:20:00	12.4224	12.0087	12.2797	13.0461	13.6538	13.4825	13.8175	14.5147	15.5535	13.8429	3.00825	3.02042	3.161	2.53223	2.28682	4.01115	1.84508	2.44951	2.65362	4.5428
2017-08-21 18:50:00	12.2184	11.7833	12.0605	12.8223	13.4074	13.2266	13.5592	14.2327	15.2627	13.5935	2.95484	2.95613	3.1105	2.47286	2.20701	3.95901	1.78336	2.3996	2.55556	4.45598
2017-08-21 19:20:00	11.5046	10.9944	11.2933	12.0391	12.545	12.331	12.6552	13.2455	14.2447	12.7205	2.77526	2.7417	2.94003	2.27582	1.94897	3.7818	1.58314	2.23278	2.24002	4.16495
2017-08-21 19:50:00	11.6066	11.1071	11.4029	12.151	12.6682	12.459	12.7844	13.3866	14.3901	12.8452	2.80023	2.77135	2.9638	2.30298	1.9839	3.80662	1.61031	2.25588	2.28259	4.20533
2017-08-21 20:20:00	11.4367	10.9192	11.2203	11.9645	12.4628	12.2457	12.5691	13.1515	14.1478	12.6373	2.75874	2.7221	2.92428	2.2579	1.92603	3.76534	1.56529	2.21751	2.21208	4.13825
2017-08-21 20:50:00	11.2667	10.7314	11.0376	11.778	12.2575	12.0325	12.3539	12.9165	13.9054	12.4295	2.71786	2.67373	2.8853	2.2137	1.86985	3.7245	1.52153	2.17979	2.14375	4.07223
2017-08-21 21:20:00	11.0968	10.5436	10.8549	11.5915	12.0522	11.8193	12.1387	12.6815	13.663	12.2217	2.67759	2.62622	2.84684	2.17036	1.81531	3.68412	1.479	2.14271	2.07753	4.00727
2017-08-21 21:50:00	10.8588	10.2806	10.5992	11.3304	11.7647	11.5207	11.8373	12.3524	13.3237	11.9307	2.62221	2.56112	2.79385	2.11111	1.74161	3.62831	1.42144	2.09186	1.98824	3.91805
2017-08-21 22:20:00	10.6889	10.0928	10.4165	11.144	11.5594	11.3075	11.6221	12.1174	13.0814	11.7228	2.58335	2.51561	2.7566	2.06979	1.69081	3.58896	1.3817	2.05628	1.92682	3.85555
2017-08-21 22:50:00	10.4509	9.8298	10.1608	10.8829	11.2719	11.009	11.3208	11.7883	12.742	11.4318	2.52992	2.45325	2.70529	2.01328	1.62216	3.53459	1.32793	2.00748	1.84401	3.76972
2017-08-21 23:20:00	10.383	9.75467	10.0877	10.8083	11.1898	10.9237	11.2347	11.6943	12.6451	11.3487	2.51486	2.43572	2.69081	1.99743	1.60307	3.51921	1.31295	1.99375	1.82101	3.74555
2017-08-21 23:50:00	10.111	9.45413	9.79547	10.5099	10.8612	10.5825	10.8903	11.3183	12.2573	11.0161	2.4555	2.36684	2.63364	1.93523	1.52891	3.45835	1.25472	1.93976	1.73184	3.6504
2017-08-22 00:20:00	9.19331	8.43983	8.80907	9.5029	9.75243	9.43105	9.72805	10.0491	10.9485	9.89373	2.26532	2.14842	2.44953	1.73928	1.30303	3.2606	1.0766	1.76813	1.46192	3.34678
2017-08-22 00:50:00	8.98937	8.21443	8.58987	9.27912	9.50603	9.17517	9.46977	9.76705	10.6577	9.64431	2.2251	2.10269	2.4104	1.6985	1.25755	3.21822	1.04058	1.7321	1.40789	3.28281
2017-08-22 01:20:00	8.85341	8.06417	8.44373	9.12994	9.34177	9.00459	9.29759	9.57903	10.4638	9.47803	2.19868	2.07275	2.38466	1.67185	1.22812	3.19027	1.01725	1.70849	1.37299	3.24085
2017-08-22 01:50:00	8.92139	8.1393	8.5168	9.20453	9.4239	9.08988	9.38368	9.67304	10.5607	9.56117	2.21185	2.08767	2.39749	1.68512	1.24275	3.20421	1.02885	1.72026	1.39033	3.26176
2017-08-22 02:20:00	8.47952	7.65093	8.04187	8.71967	8.89003	8.53547	8.82407	9.06195	9.93059	9.02076	2.12764	1.99258	2.31528	1.60069	1.15068	3.11465	0.955731	1.64521	1.28141	3.1282
2017-08-22 02:50:00	8.34356	7.50067	7.89573	8.57049	8.72577	8.36489	8.65189	8.87393	9.73669	8.85448	2.10238	1.9642	2.29055	1.57557	1.12375	3.0876	0.934296	1.62278	1.24964	3.08821
2017-08-22 03:20:00	8.30957	7.4631	7.8592	8.53319	8.6847	8.32224	8.60884	8.82692	9.68822	8.81291	2.09612	1.95717	2.28441	1.56935	1.11712	3.08088	0.929013	1.61723	1.24183	3.07829
2017-08-22 03:50:00	8.00366	7.125	7.5304	8.19752	8.3151	7.93842	8.22142	8.40386	9.25196	8.43878	2.04054	1.89502	2.22989	1.51449	1.05915	3.021	0.882789	1.56805	1.17363	2.99046
2017-08-22 04:20:00	7.66376	6.74933	7.16507	7.82455	7.90443	7.51195	7.79095	7.93379	8.76723	8.02308	1.98052	1.82827	2.17083	1.45577	0.998258	2.95583	0.834122	1.51516	1.10224	2.89581
2017-08-22 04:50:00	7.69775	6.7869	7.2016	7.86185	7.9455	7.5546	7.834	7.9808	8.8157	8.06465	1.98644	1.83483	2.17667	1.46154	1.00419	2.96229	0.838866	1.52036	1.10918	2.90514
2017-08-22 05:20:00	7.79972	6.8996	7.3112	7.97374	8.0687	7.68254	7.96314	8.12182	8.96112	8.18936	2.00431	1.85468	2.19427	1.47898	1.02218	2.98173	0.853258	1.5361	1.13026	2.93331
2017-08-22 05:50:00	7.83371	6.93717	7.34773	8.01104	8.10977	7.72519	8.00619	8.16883	9.00959	8.23093	2.0103	1.86134	2.20016	1.48484	1.02825	2.98824	0.858111	1.54138	1.13738	2.94276
2017-08-22 06:20:00	7.79972	6.8996	7.3112	7.97374	8.0687	7.68254	7.96314	8.12182	8.96112	8.18936	2.00431	1.85468	2.19427	1.47898	1.02218	2.98173	0.853258	1.5361	1.13026	2.93331
2017-08-22 06:50:00	7.76573	6.86203	7.27467	7.93644	8.02763	7.63989	7.92009	8.07481	8.91265	8.14779	1.99834	1.84804	2.18838	1.47315	1.01615	2.97523	0.848434	1.53083	1.12319	2.92389
2017-08-22 07:20:00	8.00366	7.125	7.5304	8.19752	8.3151	7.93842	8.22142	8.40386	9.25196	8.43878	2.04054	1.89502	2.22989	1.51449	1.05915	3.021	0.882789	1.56805	1.17363	2.99046
2017-08-22 07:50:00	8.51351	7.6885	8.0784	8.75697	8.9311	8.57812	8.86712	9.10896	9.97906	9.06233	2.13401	1.99974	2.3215	1.60703	1.15752	3.12145	0.961166	1.65086	1.28948	3.13827
2017-08-22 08:20:00	9.12533	8.3647	8.736	9.42831	9.6703	9.34576	9.64196	9.95508	10.8516	9.81059	2.25183	2.13307	2.43642	1.72558	1.28769	3.24641	1.06446	1.75604	1.44368	3.32532
2017-08-22 08:50:00	8.85341	8.06417	8.44373	9.12994	9.34177	9.00459	9.29759	9.57903	10.4638	9.47803	2.19868	2.07275	2.38466	1.67185	1.22812	3.19027	1.01725	1.70849	1.37299	3.24085
2017-08-22 09:20:00	8.71745	7.9139	8.2976	8.98075	9.1775	8.834	9.1254	9.391	10.2699	9.31175	2.17258	2.04323	2.35919	1.64561	1.19937	3.16256	0.994431	1.6852	1.33896	3.19942
2017-08-22 09:50:00	9.26129	8.51497	8.88213	9.5775	9.83457	9.51635	9.81415	10.1431	11.0455	9.97687	2.27889	2.16389	2.46272	1.75308	1.31855	3.27485	1.08888	1.78031	1.48038	3.36838
2017-08-22 10:20:00	10.145	9.4917	9.832	10.5472	10.9023	10.6252	10.9334	11.3653	12.3058	11.0577	2.46284	2.37534	2.64072	1.9429	1.53798	3.4659	1.26186	1.94643	1.74275	3.66216
2017-08-22 10:50:00	10.9268	10.3557	10.6723	11.405	11.8468	11.606	11.9234	12.4464	13.4207	12.0138	2.63791	2.57955	2.80889	2.12787	1.76235	3.64416	1.43765	2.10626	2.01335	3.94334
2017-08-22 11:20:00	11.2327	10.6938	11.0011	11.7407	12.2164	11.9899	12.3109	12.8695	13.8569	12.3879	2.70976	2.66416	2.87757	2.20496	1.85881	3.71639	1.51293	2.17232	2.13034	4.05915
2017-08-22 11:50:00	11.9125	11.4452	11.7317	12.4866	13.0378	12.8428	13.1718	13.8096	14.8264	13.2193	2.8765	2.86225	3.03626	2.38641	2.09249	3.88206	1.69462	2.32663	2.41522	4.32884
2017-08-22 12:20:00	12.3884	11.9711	12.2432	13.0088	13.6127	13.4398	13.7744	14.4677	15.505	13.8013	2.99929	3.00961	3.15253	2.52224	2.27333	4.00241	1.83464	2.44112	2.63702	4.52821
2017-08-22 12:50:00	12.8302	12.4595	12.7181	13.4936	14.1466	13.9942	14.334	15.0788	16.1352	14.3417	3.11799	3.15323	3.26448	2.65527	2.45521	4.1175	1.975	2.55248	2.86117	4.72156
2017-08-22 13:20:00	12.9322	12.5722	12.8277	13.6055	14.2698	14.1222	14.4632	15.2198	16.2806	14.4664	3.14604	3.18734	3.29087	2.68696	2.49921	4.14452	2.00889	2.57889	2.91555	4.76734
2017-08-22 13:50:00	13.3061	12.9854	13.2296	14.0158	14.7215	14.5913	14.9367	15.7369	16.8138	14.9237	3.25108	3.31557	3.38948	2.8064	2.6674	4.24514	2.13819	2.67808	3.12392	4.93902
2017-08-22 14:20:00	13.4081	13.0981	13.3392	14.1277	14.8447	14.7192	15.0658	15.8779	16.9592	15.0484	3.28034	3.35144	3.41689	2.83989	2.7152	4.27301	2.17487	2.70579	3.18329	4.98691
2017-08-22 14:50:00	13.714	13.4362	13.668	14.4634	15.2143	15.1031	15.4533	16.301	17.3955	15.4225	3.36968	3.46136	3.50043	2.94277	2.86381	4.3577	2.28875	2.79065	3.36826	5.13337
2017-08-22 15:20:00	13.612	13.3235	13.5584	14.3515	15.0911	14.9751	15.3241	16.16	17.2501	15.2978	3.33963	3.42432	3.47236	2.90807	2.81339	4.32928	2.25015	2.76207	3.30544	5.08408
2017-08-22 15:50:00	13.782	13.5113	13.7411	14.538	15.2964	15.1884	15.5394	16.395	17.4924	15.5057	3.38986	3.48627	3.51928	2.96614	2.89793	4.37674	2.31486	2.80987	3.4108	5.1665
2017-08-22 16:20:00	13.68	13.3986	13.6315	14.4261	15.1732	15.0604	15.4102	16.254	17.347	15.381	3.35963	3.44897	3.49105	2.93116	2.84691	4.3482	2.27581	2.78109	3.34719	5.11688
2017-08-22 16:50:00	13.9179	13.6616	13.8872	14.6871	15.4607	15.3589	15.7115	16.583	17.6863	15.672	3.43059	3.53664	3.55726	3.01342	2.96738	4.41509	2.36797	2.8487	3.4975	5.23339
2017-08-22 17:20:00	13.3741	13.0605	13.3027	14.0904	14.8036	14.6766	15.0228	15.8309	16.9107	15.0068	3.27056	3.33944	3.40773	2.82869	2.69917	4.2637	2.16258	2.69652	3.16338	4.97089
2017-08-22 17:50:00	12.6603	12.2716	12.5355	13.3072	13.9412	13.781	14.1188	14.8438	15.8928	14.1339	3.07179	3.0972	3.22096	2.6033	2.38359	4.07285	1.91979	2.50906	2.77279	4.64624
2017-08-22 18:20:00	12.2864	11.8584	12.1336	12.8969	13.4895	13.3119	13.6453	14.3267	15.3596	13.6766	2.97254	2.97741	3.12725	2.49249	2.2333	3.97631	1.8037	2.41612	2.58784	4.48473
2017-08-22 18:50:00	11.3007	10.769	11.0741	11.8153	12.2986	12.0751	12.3969	12.9635	13.9539	12.4711	2.72599	2.68334	2.89306	2.22247	1.88095	3.73264	1.53018	2.18728	2.15724	4.08535
2017-08-22 19:20:00	10.7569	10.1679	10.4896	11.2186	11.6415	11.3928	11.7082	12.2114	13.1783	11.806	2.59882	2.53372	2.77144	2.08622	1.71095	3.60465	1.39746	2.07044	1.95116	3.88043
2017-08-22 19:50:00	10.4169	9.79223	10.1243	10.8456	11.2308	10.9663	11.2777	11.7413	12.6936	11.3902	2.52238	2.44447	2.69804	2.00534	1.61259	3.52689	1.32042	2.0006	1.83247	3.75761
2017-08-22 20:20:00	10.213	9.56683	9.90507	10.6218	10.9844	10.7105	11.0195	11.4593	12.4027	11.1408	2.47759	2.39244	2.65494	1.95832	1.5563	3.48104	1.27625	1.95983	1.76476	3.68579
2017-08-22 20:50:00	10.111	9.45413	9.79547	10.5099	10.8612	10.5825	10.8903	11.3183	12.2573	11.0161	2.4555	2.36684	2.63364	1.93523	1.52891	3.45835	1.25472	1.93976	1.73184	3.6504
2017-08-22 21:20:00	10.0091	9.34143	9.68587	10.398	10.738	10.4546	10.7612	11.1773	12.1119	10.8914	2.4336	2.34151	2.61252	1.91241	1.50199	3.4358	1.23356	1.9199	1.69954	3.61535
2017-08-22 21:50:00	9.77114	9.07847	9.43013	10.1369	10.4506	10.156	10.4598	10.8482	11.7726	10.6004	2.38327	2.28347	2.56389	1.86021	1.44101	3.38375	1.18555	1.87434	1.6265	3.53486
2017-08-22 22:20:00	9.83912	9.1536	9.5032	10.2115	10.5327	10.2413	10.5459	10.9422	11.8695	10.6836	2.39754	2.2999	2.5777	1.87497	1.45817	3.39854	1.19907	1.88724	1.64704	3.55767
2017-08-22 22:50:00	9.77114	9.07847	9.43013	10.1369	10.4506	10.156	10.4598	10.8482	11.7726	10.6004	2.38327	2.28347	2.56389	1.86021	1.44101	3.38375	1.18555	1.87434	1.6265	3.53486
2017-08-22 23:20:00	9.9071	9.22873	9.57627	10.2861	10.6148	10.3266	10.632	11.0362	11.9665	10.7667	2.4119	2.31646	2.59157	1.88986	1.47554	3.41339	1.21275	1.90024	1.66785	3.58063
2017-08-22 23:50:00	9.97508	9.30387	9.64933	10.3607	10.697	10.4119	10.7181	11.1302	12.0634	10.8498	2.42635	2.33313	2.60552	1.90486	1.49312	3.42831	1.22658	1.91332	1.68891	3.60374
2017-08-23 00:20:00	9.97508	9.30387	9.64933	10.3607	10.697	10.4119	10.7181	11.1302	12.0634	10.8498	2.42635	2.33313	2.60552	1.90486	1.49312	3.42831	1.22658	1.91332	1.68891	3.60374
2017-08-23 00:50:00	10.4849	9.86737	10.1973	10.9202	11.313	11.0516	11.3638	11.8353	12.7905	11.4734	2.53748	2.46206	2.71256	2.02126	1.63179	3.54231	1.33548	2.01438	1.85562	3.78186
2017-08-23 01:20:00	10.4169	9.79223	10.1243	10.8456	11.2308	10.9663	11.2777	11.7413	12.6936	11.3902	2.52238	2.44447	2.69804	2.00534	1.61259	3.52689	1.32042	2.0006	1.83247	3.75761
2017-08-23 01:50:00	10.281	9.64197	9.97813	10.6964	11.0666	10.7957	11.1055	11.5533	12.4997	11.224	2.49243	2.40966	2.66923	1.97387	1.57484	3.49626	1.29081	1.97333	1.78705	3.70958
2017-08-23 02:20:00	10.4509	9.8298	10.1608	10.8829	11.2719	11.009	11.3208	11.7883	12.742	11.4318	2.52992	2.45325	2.70529	2.01328	1.62216	3.53459	1.32793	2.00748	1.84401	3.76972
2017-08-23 02:50:00	9.9071	9.22873	9.57627	10.2861	10.6148	10.3266	10.632	11.0362	11.9665	10.7667	2.4119	2.31646	2.59157	1.88986	1.47554	3.41339	1.21275	1.90024	1.66785	3.58063
2017-08-23 03:20:00	10.145	9.4917	9.832	10.5472	10.9023	10.6252	10.9334	11.3653	12.3058	11.0577	2.46284	2.37534	2.64072	1.9429	1.53798	3.4659	1.26186	1.94643	1.74275	3.66216
2017-08-23 03:50:00	9.9071	9.22873	9.57627	10.2861	10.6148	10.3266	10.632	11.0362	11.9665	10.7667	2.4119	2.31646	2.59157	1.88986	1.47554	3.41339	1.21275	1.90024	1.66785	3.58063
2017-08-23 04:20:00	9.77114	9.07847	9.43013	10.1369	10.4506	10.156	10.4598	10.8482	11.7726	10.6004	2.38327	2.28347	2.56389	1.86021	1.44101	3.38375	1.18555	1.87434	1.6265	3.53486
2017-08-23 04:50:00	10.349	9.7171	10.0512	10.771	11.1487	10.881	11.1916	11.6473	12.5966	11.3071	2.50736	2.427	2.6836	1.98954	1.5936	3.51154	1.30553	1.98692	1.80962	3.73352
2017-08-23 05:20:00	10.4169	9.79223	10.1243	10.8456	11.2308	10.9663	11.2777	11.7413	12.6936	11.3902	2.52238	2.44447	2.69804	2.00534	1.61259	3.52689	1.32042	2.0006	1.83247	3.75761
2017-08-23 05:50:00	10.7908	10.2055	10.5261	11.2558	11.6826	11.4354	11.7512	12.2584	13.2268	11.8475	2.60659	2.54282	2.77889	2.09448	1.72111	3.61252	1.40541	2.07755	1.96344	3.89293
2017-08-23 06:20:00	10.4849	9.86737	10.1973	10.9202	11.313	11.0516	11.3638	11.8353	12.7905	11.4734	2.53748	2.46206	2.71256	2.02126	1.63179	3.54231	1.33548	2.01438	1.85562	3.78186
2017-08-23 06:50:00	10.8588	10.2806	10.5992	11.3304	11.7647	11.5207	11.8373	12.3524	13.3237	11.9307	2.62221	2.56112	2.79385	2.11111	1.74161	3.62831	1.42144	2.09186	1.98824	3.91805
2017-08-23 07:20:00	12.0145	11.5579	11.8413	12.5985	13.161	12.9707	13.3009	13.9506	14.9718	13.344	2.90238	2.89321	3.06081	2.41489	2.12999	3.90754	1.7237	2.3507	2.46112	4.37081
2017-08-23 07:50:00	12.0485	11.5954	11.8779	12.6358	13.202	13.0134	13.344	13.9977	15.0203	13.3856	2.91106	2.9036	3.06904	2.42445	2.14263	3.91607	1.7335	2.35878	2.47662	4.38489
2017-08-23 08:20:00	13.544	13.2484	13.4853	14.2769	15.009	14.8898	15.238	16.0659	17.1531	15.2147	3.31975	3.39985	3.45377	2.88517	2.78028	4.31044	2.22477	2.74318	3.26421	5.05148
2017-08-23 08:50:00	14.0539	13.8119	14.0333	14.8363	15.625	15.5295	15.8837	16.771	17.8802	15.8382	3.47181	3.58774	3.59566	3.06146	3.03849	4.45377	2.42229	2.88807	3.58641	5.30116
2017-08-23 09:20:00	14.9036	14.751	14.9467	15.7687	16.6516	16.5957	16.9599	17.9462	19.092	16.8775	3.74087	3.92423	3.84522	3.37955	3.52324	4.70332	2.79123	3.14674	4.19561	5.74501
2017-08-23 09:50:00	15.3115	15.2018	15.3851	16.2163	17.1444	17.1075	17.4765	18.5103	19.6737	17.3763	3.87733	4.09678	3.97109	3.54377	3.78267	4.82802	2.98778	3.27901	4.52377	5.97107
2017-08-23 10:20:00	15.0056	14.8637	15.0563	15.8806	16.7748	16.7236	17.089	18.0872	19.2375	17.0022	3.77453	3.96667	3.87631	3.41988	3.58638	4.73419	2.83912	3.1793	4.27535	5.80071
2017-08-23 10:50:00	15.3795	15.277	15.4581	16.2909	17.2266	17.1927	17.5625	18.6043	19.7707	17.4595	3.90055	4.12626	3.99247	3.57191	3.82773	4.84912	3.02185	3.30159	4.58091	6.00961
2017-08-23 11:20:00	15.7534	15.6902	15.86	16.7012	17.6783	17.6619	18.0361	19.1214	20.3039	17.9167	4.03079	4.29228	4.1121	3.73069	4.08532	4.96685	3.21635	3.42859	4.9083	6.22603
2017-08-23 11:50:00	15.9233	15.878	16.0427	16.8876	17.8836	17.8751	18.2513	19.3564	20.5462	18.1246	4.09141	4.36993	4.16766	3.80518	4.20807	5.0213	3.30885	3.48792	5.06476	6.32696
2017-08-23 12:20:00	15.9913	15.9532	16.1157	16.9622	17.9658	17.9604	18.3374	19.4504	20.6432	18.2077	4.11592	4.40138	4.1901	3.83539	4.2582	5.04325	3.34659	3.51193	5.12873	6.36779
2017-08-23 12:50:00	15.9573	15.9156	16.0792	16.9249	17.9247	17.9177	18.2943	19.4034	20.5947	18.1662	4.10364	4.38563	4.17886	3.82026	4.23306	5.03226	3.32767	3.4999	5.09664	6.34734
2017-08-23 13:20:00	16.1273	16.1034	16.2619	17.1114	18.13	18.131	18.5096	19.6385	20.8371	18.374	4.16537	4.46497	4.23533	3.89653	4.36025	5.08743	3.42337	3.56047	5.2591	6.45024
2017-08-23 13:50:00	16.7051	16.7421	16.8829	17.7455	18.8282	18.856	19.2414	20.4376	21.6611	19.0807	4.38225	4.74562	4.43306	4.16746	4.82197	5.27957	3.76982	3.77433	5.85118	6.81274
2017-08-23 14:20:00	16.3652	16.3664	16.5176	17.3725	18.4175	18.4295	18.8109	19.9675	21.1764	18.665	4.25334	4.57846	4.31566	4.00589	4.54476	5.16568	3.56199	3.64702	5.49527	6.59711
2017-08-23 14:50:00	16.3652	16.3664	16.5176	17.3725	18.4175	18.4295	18.8109	19.9675	21.1764	18.665	4.25334	4.57846	4.31566	4.00589	4.54476	5.16568	3.56199	3.64702	5.49527	6.59711
2017-08-23 15:20:00	16.4332	16.4415	16.5907	17.4471	18.4996	18.5148	18.897	20.0615	21.2733	18.7481	4.27881	4.61142	4.33889	4.03769	4.59889	5.18826	3.60262	3.67213	5.56468	6.63968
2017-08-23 15:50:00	16.7731	16.8172	16.956	17.8201	18.9103	18.9413	19.3275	20.5316	21.7581	19.1638	4.40849	4.77978	4.45692	4.20054	4.8794	5.30265	3.81282	3.80032	5.92508	6.8567
2017-08-23 16:20:00	16.943	17.005	17.1387	18.0065	19.1156	19.1545	19.5427	20.7666	22.0004	19.3717	4.4748	4.86625	4.51714	4.28441	5.02601	5.36078	3.92247	3.86608	6.11395	6.96786
2017-08-23 16:50:00	16.3312	16.3288	16.4811	17.3352	18.3764	18.3869	18.7679	19.9205	21.1279	18.6234	4.24066	4.56208	4.30409	3.99008	4.51793	5.15443	3.54185	3.63453	5.46089	6.57592
2017-08-23 17:20:00	16.2632	16.2537	16.408	17.2606	18.2943	18.3016	18.6818	19.8265	21.031	18.5403	4.21541	4.52947	4.28104	3.95865	4.46474	5.132	3.50191	3.60967	5.39278	6.53376
2017-08-23 17:50:00	15.7534	15.6902	15.86	16.7012	17.6783	17.6619	18.0361	19.1214	20.3039	17.9167	4.03079	4.29228	4.1121	3.73069	4.08532	4.96685	3.21635	3.42859	4.9083	6.22603
2017-08-23 18:20:00	14.9716	14.8262	15.0197	15.8433	16.7338	16.681	17.046	18.0402	19.189	16.9606	3.76327	3.95247	3.86592	3.40638	3.56521	4.72387	2.82306	3.16841	4.2486	5.78208
2017-08-23 18:50:00	14.1219	13.887	14.1064	14.9109	15.7071	15.6148	15.9698	16.8651	17.9772	15.9214	3.4926	3.61356	3.61502	3.08577	3.07469	4.47324	2.44992	2.90795	3.6317	5.33537
2017-08-23 19:20:00	13.612	13.3235	13.5584	14.3515	15.0911	14.9751	15.3241	16.16	17.2501	15.2978	3.33963	3.42432	3.47236	2.90807	2.81339	4.32928	2.25015	2.76207	3.30544	5.08408
2017-08-23 19:50:00	13.3401	13.023	13.2661	14.0531	14.7626	14.6339	14.9797	15.7839	16.8623	14.9653	3.26081	3.32749	3.39859	2.81752	2.68324	4.25441	2.15035	2.68729	3.14359	4.95493
2017-08-23 20:20:00	13.3741	13.0605	13.3027	14.0904	14.8036	14.6766	15.0228	15.8309	16.9107	15.0068	3.27056	3.33944	3.40773	2.82869	2.69917	4.2637	2.16258	2.69652	3.16338	4.97089
2017-08-23 20:50:00	13.782	13.5113	13.7411	14.538	15.2964	15.1884	15.5394	16.395	17.4924	15.5057	3.38986	3.48627	3.51928	2.96614	2.89793	4.37674	2.31486	2.80987	3.4108	5.1665
2017-08-23 21:20:00	12.9322	12.5722	12.8277	13.6055	14.2698	14.1222	14.4632	15.2198	16.2806	14.4664	3.14604	3.18734	3.29087	2.68696	2.49921	4.14452	2.00889	2.57889	2.91555	4.76734
2017-08-23 21:50:00	12.4564	12.0462	12.3163	13.0834	13.6948	13.5251	13.8605	14.5617	15.602	13.8844	3.01725	3.03127	3.1695	2.54226	2.3004	4.0199	1.85557	2.45793	2.67032	4.55744
2017-08-23 22:20:00	12.5243	12.1214	12.3893	13.158	13.777	13.6104	13.9466	14.6557	15.6989	13.9676	3.03532	3.05309	3.18656	2.56245	2.32781	4.03748	1.87673	2.47486	2.70405	4.58685
2017-08-23 22:50:00	12.3544	11.9335	12.2067	12.9715	13.5716	13.3972	13.7314	14.4207	15.4565	13.7597	2.99034	2.99884	3.14408	2.51228	2.25991	3.99369	1.82427	2.43276	2.62052	4.51367
2017-08-23 23:20:00	12.2184	11.7833	12.0605	12.8223	13.4074	13.2266	13.5592	14.2327	15.2627	13.5935	2.95484	2.95613	3.1105	2.47286	2.20701	3.95901	1.78336	2.3996	2.55556	4.45598
2017-08-23 23:50:00	13.0002	12.6473	12.9008	13.6801	14.3519	14.2075	14.5493	15.3138	16.3775	14.5496	3.16489	3.21028	3.30858	2.70829	2.52898	4.16264	2.0318	2.59664	2.95237	4.7981
2017-08-24 00:20:00	13.0682	12.7224	12.9739	13.7547	14.434	14.2928	14.6354	15.4079	16.4745	14.6327	3.18384	3.23338	3.32639	2.72979	2.55911	4.18083	2.05498	2.61452	2.98966	4.82907
2017-08-24 00:50:00	13.1022	12.76	13.0104	13.792	14.4751	14.3354	14.6784	15.4549	16.523	14.6743	3.19336	3.245	3.33533	2.74061	2.57431	4.18996	2.06666	2.62351	3.00848	4.84462
2017-08-24 01:20:00	13.3061	12.9854	13.2296	14.0158	14.7215	14.5913	14.9367	15.7369	16.8138	14.9237	3.25108	3.31557	3.38948	2.8064	2.6674	4.24514	2.13819	2.67808	3.12392	4.93902
2017-08-24 01:50:00	13.0002	12.6473	12.9008	13.6801	14.3519	14.2075	14.5493	15.3138	16.3775	14.5496	3.16489	3.21028	3.30858	2.70829	2.52898	4.16264	2.0318	2.59664	2.95237	4.7981
2017-08-24 02:20:00	12.1504	11.7081	11.9875	12.7477	13.3252	13.1413	13.4731	14.1387	15.1657	13.5103	2.93725	2.93501	3.09385	2.45338	2.18103	3.94178	1.76324	2.38319	2.52368	4.4274
2017-08-24 02:50:00	12.0825	11.633	11.9144	12.6731	13.2431	13.056	13.387	14.0447	15.0688	13.4272	2.91976	2.91403	3.07729	2.43406	2.15536	3.92462	1.74336	2.36689	2.49221	4.39902
2017-08-24 03:20:00	12.8642	12.497	12.7547	13.5309	14.1876	14.0369	14.3771	15.1258	16.1836	14.3833	3.12731	3.16456	3.27325	2.66579	2.46979	4.12649	1.98623	2.56125	2.87918	4.73677
2017-08-24 03:50:00	12.8982	12.5346	12.7912	13.5682	14.2287	14.0795	14.4201	15.1728	16.2321	14.4249	3.13666	3.17593	3.28205	2.67636	2.48446	4.1355	1.99753	2.57005	2.89731	4.75203
2017-08-24 04:20:00	13.0682	12.7224	12.9739	13.7547	14.434	14.2928	14.6354	15.4079	16.4745	14.6327	3.18384	3.23338	3.32639	2.72979	2.55911	4.18083	2.05498	2.61452	2.98966	4.82907
2017-08-24 04:50:00	12.4564	12.0462	12.3163	13.0834	13.6948	13.5251	13.8605	14.5617	15.602	13.8844	3.01725	3.03127	3.1695	2.54226	2.3004	4.0199	1.85557	2.45793	2.67032	4.55744
2017-08-24 05:20:00	13.4081	13.0981	13.3392	14.1277	14.8447	14.7192	15.0658	15.8779	16.9592	15.0484	3.28034	3.35144	3.41689	2.83989	2.7152	4.27301	2.17487	2.70579	3.18329	4.98691
2017-08-24 05:50:00	13.578	13.2859	13.5219	14.3142	15.05	14.9325	15.2811	16.113	17.2016	15.2563	3.32967	3.41207	3.46305	2.8966	2.79679	4.31985	2.23742	2.75261	3.28476	5.06775
2017-08-24 06:20:00	13.4081	13.0981	13.3392	14.1277	14.8447	14.7192	15.0658	15.8779	16.9592	15.0484	3.28034	3.35144	3.41689	2.83989	2.7152	4.27301	2.17487	2.70579	3.18329	4.98691
2017-08-24 06:50:00	14.5297	14.3378	14.5448	15.3585	16.1999	16.1266	16.4864	17.4291	18.5588	16.4202	3.62	3.77245	3.73335	3.23571	3.30109	4.59184	2.62244	3.03019	3.91576	5.54531
2017-08-24 07:20:00	15.1416	15.014	15.2024	16.0298	16.9391	16.8942	17.2612	18.2753	19.4314	17.1685	3.81988	4.02398	3.91815	3.4744	3.67233	4.77566	2.90425	3.22324	4.38403	5.87582
2017-08-24 07:50:00	15.4815	15.3897	15.5677	16.4028	17.3498	17.3207	17.6917	18.7453	19.9161	17.5842	3.93565	4.17089	4.02475	3.61453	3.89633	4.88095	3.0737	3.33575	4.66797	6.06787
2017-08-24 08:20:00	16.7391	16.7796	16.9195	17.7828	18.8692	18.8986	19.2844	20.4846	21.7096	19.1223	4.39535	4.76267	4.44498	4.18397	4.8506	5.2911	3.79126	3.7873	5.88802	6.83468
2017-08-24 08:50:00	16.943	17.005	17.1387	18.0065	19.1156	19.1545	19.5427	20.7666	22.0004	19.3717	4.4748	4.86625	4.51714	4.28441	5.02601	5.36078	3.92247	3.86608	6.11395	6.96786
2017-08-24 09:20:00	17.4869	17.6061	17.7232	18.6033	19.7727	19.8368	20.2314	21.5187	22.776	20.0368	4.69376	5.15362	4.71536	4.56422	5.52542	5.55112	4.29501	4.08426	6.75972	7.33581
2017-08-24 09:50:00	18.1667	18.3574	18.4539	19.3492	20.594	20.6898	21.0924	22.4589	23.7455	20.8682	4.98258	5.5368	4.97541	4.93982	6.22003	5.79859	4.81082	4.37438	7.66368	7.8232
2017-08-24 10:20:00	18.6765	18.9209	19.0019	19.9087	21.21	21.3295	21.7381	23.164	24.4726	21.4918	5.2108	5.84278	5.17982	5.24166	6.79771	5.9914	5.23793	4.60541	8.42013	8.20987
2017-08-24 10:50:00	19.0844	19.3717	19.4403	20.3562	21.7028	21.8412	22.2546	23.728	25.0543	21.9906	5.40088	6.09969	5.34938	5.49636	7.29826	6.15025	5.60677	4.799	9.07871	8.53293
2017-08-24 11:20:00	19.5603	19.8977	19.9517	20.8784	22.2778	22.4383	22.8573	24.3861	25.7329	22.5726	5.63143	6.41372	5.55422	5.8092	7.929	6.34091	6.07004	5.03515	9.91243	8.92593
2017-08-24 11:50:00	19.8662	20.2358	20.2805	21.2141	22.6474	22.8221	23.2447	24.8092	26.1692	22.9467	5.7848	6.62409	5.69003	6.01965	8.36297	6.46659	6.38787	5.19307	10.4884	9.18808
2017-08-24 12:20:00	19.8322	20.1982	20.244	21.1768	22.6063	22.7795	23.2017	24.7622	26.1207	22.9051	5.76756	6.60038	5.67477	5.99589	8.3136	6.4525	6.35175	5.17528	10.4228	9.15858
2017-08-24 12:50:00	19.9002	20.2733	20.3171	21.2514	22.6884	22.8648	23.2878	24.8562	26.2176	22.9883	5.8021	6.64789	5.70532	6.0435	8.41263	6.48071	6.4242	5.21092	10.5544	9.21768
2017-08-24 13:20:00	19.8662	20.2358	20.2805	21.2141	22.6474	22.8221	23.2447	24.8092	26.1692	22.9467	5.7848	6.62409	5.69003	6.01965	8.36297	6.46659	6.38787	5.19307	10.4884	9.18808
2017-08-24 13:50:00	19.8322	20.1982	20.244	21.1768	22.6063	22.7795	23.2017	24.7622	26.1207	22.9051	5.76756	6.60038	5.67477	5.99589	8.3136	6.4525	6.35175	5.17528	10.4228	9.15858
2017-08-24 14:20:00	19.7982	20.1606	20.2075	21.1395	22.5652	22.7368	23.1586	24.7152	26.0722	22.8636	5.75036	6.57676	5.65956	5.97223	8.26452	6.43845	6.31583	5.15756	10.3576	9.12917
2017-08-24 14:50:00	19.9002	20.2733	20.3171	21.2514	22.6884	22.8648	23.2878	24.8562	26.2176	22.9883	5.8021	6.64789	5.70532	6.0435	8.41263	6.48071	6.4242	5.21092	10.5544	9.21768
[truncated: 15,522 more rows]

## Sheet: site B
data/time	Temperatre for each collar-site B										Soil respiration for each collar- site B
	b1-T	b11	b15	b17	b2	b3	b4	b5	b6	b9	b1-SR	b11	b15	b17	b2	b3	b4	b5	b6	b9
42930	10.8083	10.4724	10.6471	11.4795	10.6695	10.4166	10.3496	10.6147	10.4364	10.3393	4.62828	3.52864	3.78498	4.87724	5.23576	4.97014	4.886	5.76889	4.67163	4.11173
42930	11.1515	10.8289	11.0181	11.8525	11.0346	10.7767	10.7057	10.9718	10.7973	10.6953	4.68584	3.62444	3.88413	4.98296	5.29734	5.09419	4.98207	5.87005	4.80217	4.19028
42930.1	10.9799	10.6507	10.8326	11.666	10.852	10.5967	10.5277	10.7933	10.6168	10.5173	4.65697	3.57622	3.83423	4.92982	5.26646	5.03178	4.9338	5.81925	4.73645	4.15082
42930.1	11.0829	10.7576	10.9439	11.7779	10.9616	10.7047	10.6345	10.9004	10.7251	10.6241	4.67427	3.60507	3.86409	4.96163	5.28496	5.06913	4.96271	5.84968	4.77578	4.17445
42930.1	11.1172	10.7932	10.981	11.8152	10.9981	10.7407	10.6701	10.9361	10.7612	10.6597	4.68006	3.61474	3.8741	4.97228	5.29115	5.08164	4.97238	5.85985	4.78896	4.18236
42930.1	11.2202	10.9002	11.0923	11.9271	11.1077	10.8487	10.777	11.0433	10.8694	10.7665	4.69744	3.64391	3.90427	5.00437	5.30974	5.11937	5.00151	5.89049	4.82872	4.20617
42930.1	11.0829	10.7576	10.9439	11.7779	10.9616	10.7047	10.6345	10.9004	10.7251	10.6241	4.67427	3.60507	3.86409	4.96163	5.28496	5.06913	4.96271	5.84968	4.77578	4.17445
42930.2	10.8083	10.4724	10.6471	11.4795	10.6695	10.4166	10.3496	10.6147	10.4364	10.3393	4.62828	3.52864	3.78498	4.87724	5.23576	4.97014	4.886	5.76889	4.67163	4.11173
42930.2	10.6024	10.2585	10.4245	11.2557	10.4504	10.2006	10.1359	10.4004	10.2199	10.1257	4.59408	3.47237	3.72671	4.81489	5.19916	4.89716	4.82925	5.70904	4.59502	4.06531
42930.2	10.0532	9.6882	9.831	10.659	9.8661	9.6244	9.566	9.829	9.6425	9.556	4.50411	3.32669	3.57566	4.6525	5.1028	4.70775	4.68112	5.55244	4.3968	3.94406
42930.2	10.4994	10.1516	10.3133	11.1439	10.3408	10.0925	10.029	10.2933	10.1116	10.0188	4.57707	3.44458	3.69791	4.78402	5.18096	4.86108	4.80113	5.67934	4.55718	4.04229
42930.2	10.9113	10.5794	10.7584	11.5914	10.779	10.5247	10.4564	10.7218	10.5447	10.4461	4.64547	3.55711	3.81445	4.90872	5.25416	5.00703	4.91463	5.79906	4.71042	4.13514
42930.3	11.0143	10.6863	10.8697	11.7033	10.8886	10.6327	10.5633	10.829	10.6529	10.5529	4.66273	3.58581	3.84416	4.9404	5.27262	5.0442	4.94342	5.82938	4.74953	4.15868
42930.3	10.3964	10.0447	10.202	11.032	10.2313	9.9845	9.92217	10.1861	10.0034	9.91203	4.56013	3.41701	3.66933	4.75334	5.16281	4.82526	4.77316	5.6498	4.51966	4.01941
42930.3	10.8083	10.4724	10.6471	11.4795	10.6695	10.4166	10.3496	10.6147	10.4364	10.3393	4.62828	3.52864	3.78498	4.87724	5.23576	4.97014	4.886	5.76889	4.67163	4.11173
42930.3	11.0486	10.722	10.9068	11.7406	10.9251	10.6687	10.5989	10.8647	10.689	10.5885	4.6685	3.59543	3.85411	4.951	5.27879	5.05665	4.95305	5.83952	4.76263	4.16656
42930.3	12.1469	11.8626	12.0939	12.9341	12.0936	11.821	11.7386	12.0075	11.8438	11.7278	4.85686	3.91723	4.1866	5.30267	5.48003	5.47172	5.27149	6.17355	5.20174	4.42668
42930.4	12.9707	12.7182	12.9842	13.8292	12.97	12.6853	12.5934	12.8646	12.7099	12.5823	5.00311	4.17734	4.45466	5.58271	5.63598	5.80523	5.52367	6.43655	5.55743	4.63237
42930.4	12.902	12.6469	12.91	13.7546	12.897	12.6132	12.5222	12.7932	12.6377	12.5111	4.99076	4.15502	4.43168	5.55882	5.62281	5.77668	5.5022	6.41421	5.52689	4.61487
42930.4	12.9707	12.7182	12.9842	13.8292	12.97	12.6853	12.5934	12.8646	12.7099	12.5823	5.00311	4.17734	4.45466	5.58271	5.63598	5.80523	5.52367	6.43655	5.55743	4.63237
42930.4	13.5542	13.3242	13.6149	14.4633	13.5908	13.2974	13.1989	13.4718	13.3233	13.1875	5.10935	4.37198	4.65485	5.78998	5.74912	6.0537	5.70957	6.62959	5.82401	4.78382
42930.5	13.1423	12.8964	13.1697	14.0157	13.1526	12.8653	12.7715	13.0432	12.8903	12.7603	5.03413	4.23367	4.51263	5.64289	5.66902	5.87724	5.57771	6.49273	5.63454	4.67641
42930.5	12.3185	12.0409	12.2794	13.1206	12.2762	12.0011	11.9167	12.1861	12.0242	11.9058	4.88697	3.97005	4.24108	5.35983	5.51216	5.53959	5.32306	6.22744	5.27391	4.46876
42930.5	12.8677	12.6112	12.8729	13.7173	12.8605	12.5772	12.4866	12.7575	12.6016	12.4755	4.98459	4.14391	4.42024	5.54691	5.61624	5.76246	5.4915	6.40307	5.51167	4.60614
42930.5	13.8631	13.645	13.9487	14.7989	13.9194	13.6215	13.5194	13.7932	13.6481	13.508	5.16651	4.47866	4.76446	5.9028	5.80993	6.18952	5.81051	6.73412	5.97027	4.866
42930.5	13.2453	13.0033	13.281	14.1276	13.2621	12.9733	12.8783	13.1503	12.9986	12.8671	5.05283	4.26783	4.54777	5.67931	5.68894	5.92086	5.61039	6.52668	5.68132	4.70303
42930.6	14.069	13.8589	14.1713	15.0227	14.1385	13.8376	13.7331	14.0075	13.8646	13.7216	5.20497	4.55123	4.83896	5.97924	5.85083	6.28175	5.87879	6.80472	6.06981	4.92156
42930.6	14.4123	14.2153	14.5423	15.3957	14.5037	14.1977	14.0893	14.3646	14.2255	14.0776	5.26971	4.6748	4.96572	6.10884	5.91964	6.43854	5.99438	6.92404	6.23942	5.01559
42930.6	14.9614	14.7857	15.1358	15.9924	15.088	14.7738	14.6592	14.936	14.8029	14.6473	5.37497	4.87952	5.17548	6.32207	6.03142	6.69758	6.18407	7.11932	6.52071	5.16978
42930.6	14.1034	13.8945	14.2084	15.06	14.1751	13.8736	13.7688	14.0432	13.9007	13.7572	5.21141	4.56344	4.85148	5.99208	5.85768	6.29726	5.89025	6.81656	6.08657	4.93089
42930.6	12.9364	12.6825	12.9471	13.7919	12.9335	12.6492	12.5578	12.8289	12.6738	12.5467	4.99693	4.16617	4.44316	5.57075	5.62939	5.79094	5.51293	6.42537	5.54214	4.62361
42930.7	13.005	12.7538	13.0213	13.8665	13.0065	12.7213	12.629	12.9003	12.746	12.6179	5.0093	4.18855	4.46619	5.59469	5.64257	5.81956	5.53444	6.44774	5.57277	4.64114
42930.7	13.3482	13.1103	13.3923	14.2395	13.3717	13.0814	12.9852	13.2575	13.1068	12.9739	5.0716	4.30227	4.58319	5.71596	5.70893	5.96482	5.64326	6.5608	5.72849	4.72981
42930.7	14.2406	14.0371	14.3568	15.2092	14.3211	14.0176	13.9112	14.186	14.0451	13.8996	5.23724	4.6126	4.90193	6.04369	5.88514	6.35966	5.9363	6.86412	6.15404	4.96835
42930.7	13.5199	13.2885	13.5778	14.426	13.5543	13.2614	13.1633	13.436	13.2873	13.1519	5.10304	4.36028	4.64283	5.77757	5.7424	6.0388	5.69847	6.61807	5.80798	4.77478
42930.7	13.7258	13.5024	13.8003	14.6497	13.7734	13.4775	13.377	13.6503	13.5038	13.3656	5.14103	4.43093	4.71543	5.85239	5.78283	6.12878	5.76543	6.68746	5.90482	4.8293
42930.8	13.2453	13.0033	13.281	14.1276	13.2621	12.9733	12.8783	13.1503	12.9986	12.8671	5.05283	4.26783	4.54777	5.67931	5.68894	5.92086	5.61039	6.52668	5.68132	4.70303
42930.8	12.1469	11.8626	12.0939	12.9341	12.0936	11.821	11.7386	12.0075	11.8438	11.7278	4.85686	3.91723	4.1866	5.30267	5.48003	5.47172	5.27149	6.17355	5.20174	4.42668
42930.8	11.4605	11.1497	11.352	12.1882	11.3633	11.1008	11.0263	11.2932	11.1221	11.0157	4.73826	3.71288	3.97558	5.08006	5.35337	5.20848	5.07015	5.96261	4.92278	4.26226
42930.8	11.5291	11.221	11.4262	12.2628	11.4363	11.1728	11.0975	11.3647	11.1942	11.0869	4.74999	3.73283	3.9962	5.10189	5.3659	5.23422	5.08993	5.98337	4.94999	4.27843
42930.8	11.4261	11.1141	11.3149	12.1509	11.3268	11.0648	10.9907	11.2575	11.086	10.9801	4.73241	3.70295	3.96532	5.06918	5.34712	5.19565	5.06028	5.95225	4.90923	4.25421
42930.9	11.3232	11.0071	11.2036	12.039	11.2172	10.9568	10.8838	11.1504	10.9777	10.8733	4.71489	3.67331	3.93468	5.03667	5.32839	5.15737	5.03081	5.92129	4.86881	4.23012
42930.9	11.0829	10.7576	10.9439	11.7779	10.9616	10.7047	10.6345	10.9004	10.7251	10.6241	4.67427	3.60507	3.86409	4.96163	5.28496	5.06913	4.96271	5.84968	4.77578	4.17445
42930.9	10.7053	10.3655	10.5358	11.3676	10.5599	10.3086	10.2427	10.5076	10.3281	10.2325	4.61115	3.50039	3.75573	4.84597	5.21743	4.93351	4.85754	5.73889	4.63317	4.08845
42930.9	9.95023	9.58126	9.71971	10.5471	9.75655	9.51637	9.45915	9.72186	9.53424	9.44919	4.48744	3.30006	3.54803	4.62266	5.08494	4.67306	4.65386	5.52356	4.3606	3.92173
42931	10.4651	10.116	10.2762	11.1066	10.3043	10.0565	9.9934	10.2576	10.0755	9.98324	4.57142	3.43537	3.68836	4.77377	5.1749	4.84911	4.79179	5.66948	4.54464	4.03465
42931	10.3964	10.0447	10.202	11.032	10.2313	9.9845	9.92217	10.1861	10.0034	9.91203	4.56013	3.41701	3.66933	4.75334	5.16281	4.82526	4.77316	5.6498	4.51966	4.01941
42931	10.0875	9.72385	9.8681	10.6963	9.90262	9.66041	9.60162	9.86471	9.67859	9.5916	4.50968	3.33561	3.58492	4.66248	5.10877	4.71937	4.69024	5.5621	4.40893	3.95153
42931	9.88158	9.50997	9.64552	10.4725	9.68352	9.44435	9.38792	9.65043	9.46207	9.37798	4.47636	3.28243	3.52973	4.60288	5.07306	4.65008	4.63577	5.50439	4.33663	3.90692
42931	9.16079	8.76139	8.86649	9.68929	8.91667	8.68814	8.63997	8.90045	8.70425	8.63031	4.36166	3.10287	3.34316	4.4002	4.95002	4.41547	4.45004	5.30709	4.09277	3.7547
42931.1	9.26376	8.86833	8.97778	9.80118	9.02622	8.79617	8.74682	9.00759	8.81251	8.73712	4.37786	3.12791	3.3692	4.4286	4.96741	4.44824	4.47611	5.33483	4.12675	3.77607
42931.1	9.74429	9.36738	9.49713	10.3233	9.53745	9.30031	9.24545	9.50758	9.31772	9.23557	4.45428	3.24745	3.49341	4.56357	5.04939	4.60445	4.5998	5.46625	4.28908	3.87745
42931.1	9.40106	9.01091	9.12616	9.95036	9.17228	8.94021	8.88928	9.15045	8.95685	8.87954	4.39956	3.16161	3.40423	4.46675	4.9907	4.49233	4.51111	5.37206	4.17249	3.80476
42931.1	9.0235	8.6188	8.7181	9.5401	8.7706	8.5441	8.4975	8.7576	8.5599	8.4879	4.34015	3.0698	3.30876	4.36262	4.92692	4.37214	4.41551	5.27031	4.0479	3.72638
42931.1	9.16079	8.76139	8.86649	9.68929	8.91667	8.68814	8.63997	8.90045	8.70425	8.63031	4.36166	3.10287	3.34316	4.4002	4.95002	4.41547	4.45004	5.30709	4.09277	3.7547
42931.2	9.12647	8.72574	8.82939	9.65199	8.88015	8.65213	8.60435	8.86474	8.66816	8.59471	4.35627	3.09457	3.33453	4.39078	4.94423	4.40459	4.44138	5.29787	4.0815	3.7476
42931.2	8.26839	7.83457	7.90197	8.71957	7.96723	7.75188	7.71393	7.97191	7.76599	7.70463	4.22371	2.89412	3.12578	4.16159	4.80181	4.14133	4.23036	5.07257	3.80976	3.57442
42931.2	8.30271	7.87022	7.93907	8.75687	8.00375	7.78789	7.74955	8.00762	7.80208	7.74023	4.22893	2.90188	3.13388	4.17053	4.80743	4.15155	4.23861	5.08139	3.82027	3.58119
42931.2	8.02812	7.58505	7.6423	8.4585	7.71162	7.49981	7.46462	7.72191	7.51339	7.4554	4.18732	2.84035	3.06971	4.09959	4.76267	4.07047	4.17309	5.01122	3.73696	3.52738
42931.2	8.88621	8.47621	8.56971	9.39091	8.62453	8.40006	8.35503	8.61475	8.41555	8.34549	4.31874	3.03709	3.27471	4.32536	4.90393	4.32924	4.38126	5.23379	4.00352	3.69828
42931.3	9.0235	8.6188	8.7181	9.5401	8.7706	8.5441	8.4975	8.7576	8.5599	8.4879	4.34015	3.0698	3.30876	4.36262	4.92692	4.37214	4.41551	5.27031	4.0479	3.72638
42931.3	9.4697	9.08221	9.20036	10.025	9.24532	9.01223	8.96052	9.22187	9.02903	8.95074	4.41045	3.17859	3.42188	4.48595	5.00238	4.51453	4.52871	5.39077	4.19555	3.81919
42931.3	9.43538	9.04656	9.16326	9.98766	9.2088	8.97622	8.9249	9.18616	8.99294	8.91514	4.405	3.17009	3.41304	4.47634	4.99654	4.50341	4.5199	5.3814	4.18401	3.81197
42931.3	10.0875	9.72385	9.8681	10.6963	9.90262	9.66041	9.60162	9.86471	9.67859	9.5916	4.50968	3.33561	3.58492	4.66248	5.10877	4.71937	4.69024	5.5621	4.40893	3.95153
42931.3	10.6367	10.2942	10.4616	11.293	10.4869	10.2366	10.1715	10.4361	10.256	10.1613	4.59976	3.48169	3.73636	4.82523	5.20524	4.90925	4.83866	5.71897	4.6077	4.07301
42931.4	10.8083	10.4724	10.6471	11.4795	10.6695	10.4166	10.3496	10.6147	10.4364	10.3393	4.62828	3.52864	3.78498	4.87724	5.23576	4.97014	4.886	5.76889	4.67163	4.11173
42931.4	10.7053	10.3655	10.5358	11.3676	10.5599	10.3086	10.2427	10.5076	10.3281	10.2325	4.61115	3.50039	3.75573	4.84597	5.21743	4.93351	4.85754	5.73889	4.63317	4.08845
42931.4	11.3575	11.0428	11.2407	12.0763	11.2537	10.9928	10.9194	11.1861	11.0138	10.9089	4.72073	3.68316	3.94486	5.04748	5.33463	5.1701	5.04062	5.93159	4.88224	4.23813
42931.4	11.735	11.4349	11.6487	12.4865	11.6554	11.3889	11.3112	11.579	11.4107	11.3006	4.78535	3.79331	4.05868	5.16796	5.40368	5.31222	5.14974	6.0461	5.03252	4.32728
42931.5	11.8723	11.5775	11.7971	12.6357	11.8015	11.5329	11.4537	11.7218	11.5551	11.443	4.80907	3.83417	4.10088	5.21248	5.42901	5.36486	5.19001	6.08829	5.0883	4.36017
42931.5	12.2499	11.9696	12.2052	13.046	12.2032	11.929	11.8455	12.1147	11.952	11.8346	4.87491	3.94884	4.21921	5.33689	5.49928	5.51234	5.30237	6.20582	5.24492	4.45188
42931.5	12.5245	12.2548	12.502	13.3444	12.4953	12.2171	12.1304	12.4004	12.2407	12.1194	4.92335	4.03437	4.3074	5.42923	5.55096	5.62213	5.38561	6.29273	5.36185	4.51979
42931.5	12.9707	12.7182	12.9842	13.8292	12.97	12.6853	12.5934	12.8646	12.7099	12.5823	5.00311	4.17734	4.45466	5.58271	5.63598	5.80523	5.52367	6.43655	5.55743	4.63237
42931.5	13.5542	13.3242	13.6149	14.4633	13.5908	13.2974	13.1989	13.4718	13.3233	13.1875	5.10935	4.37198	4.65485	5.78998	5.74912	6.0537	5.70957	6.62959	5.82401	4.78382
42931.6	13.2109	12.9677	13.2439	14.0903	13.2256	12.9373	12.8427	13.1146	12.9625	12.8315	5.04659	4.25642	4.53603	5.66714	5.68229	5.90629	5.59948	6.51534	5.66569	4.69414
42931.6	13.1423	12.8964	13.1697	14.0157	13.1526	12.8653	12.7715	13.0432	12.8903	12.7603	5.03413	4.23367	4.51263	5.64289	5.66902	5.87724	5.57771	6.49273	5.63454	4.67641
42931.6	13.3482	13.1103	13.3923	14.2395	13.3717	13.0814	12.9852	13.2575	13.1068	12.9739	5.0716	4.30227	4.58319	5.71596	5.70893	5.96482	5.64326	6.5608	5.72849	4.72981
42931.6	13.2453	13.0033	13.281	14.1276	13.2621	12.9733	12.8783	13.1503	12.9986	12.8671	5.05283	4.26783	4.54777	5.67931	5.68894	5.92086	5.61039	6.52668	5.68132	4.70303
42931.6	13.8631	13.645	13.9487	14.7989	13.9194	13.6215	13.5195	13.7932	13.6481	13.508	5.16651	4.47866	4.76446	5.9028	5.80993	6.18952	5.81051	6.73412	5.97027	4.866
42931.7	13.7944	13.5737	13.8745	14.7243	13.8464	13.5495	13.4482	13.7218	13.5759	13.4368	5.15376	4.45473	4.73988	5.87754	5.79636	6.15908	5.78793	6.71075	5.93745	4.84761
42931.7	13.108	12.8608	13.1326	13.9784	13.1161	12.8293	12.7359	13.0075	12.8542	12.7247	5.02791	4.22235	4.50098	5.6308	5.6624	5.86276	5.56686	6.48146	5.61904	4.66757
42931.7	12.8334	12.5756	12.8358	13.68	12.8239	12.5412	12.4509	12.7218	12.5655	12.4399	4.97843	4.13282	4.40882	5.53503	5.60968	5.74827	5.48082	6.39195	5.4965	4.59743
42931.7	12.7647	12.5043	12.7616	13.6054	12.7509	12.4692	12.3797	12.6504	12.4933	12.3687	4.96614	4.11074	4.38608	5.51134	5.59658	5.72	5.45952	6.36976	5.46629	4.58007
42931.7	12.5588	12.2904	12.5391	13.3817	12.5318	12.2531	12.166	12.4361	12.2768	12.155	4.92944	4.0452	4.31855	5.44089	5.55746	5.63601	5.39611	6.30367	5.37664	4.52836
42931.8	12.1126	11.827	12.0568	12.8968	12.0571	11.785	11.703	11.9718	11.8077	11.6922	4.85086	3.90675	4.17579	5.29131	5.47362	5.45825	5.26123	6.16282	5.18742	4.41831
42931.8	11.6664	11.3636	11.5745	12.4119	11.5824	11.3169	11.24	11.5075	11.3386	11.2294	4.77354	3.77304	4.03775	5.14584	5.39106	5.28609	5.12973	6.02512	5.00486	4.31094
42931.8	10.9456	10.615	10.7955	11.6287	10.8155	10.5607	10.492	10.7575	10.5808	10.4817	4.65122	3.56665	3.82433	4.91926	5.2603	5.01939	4.92421	5.80915	4.72342	4.14297
42931.8	10.0532	9.6882	9.831	10.659	9.8661	9.6244	9.566	9.829	9.6425	9.556	4.50411	3.32669	3.57566	4.6525	5.1028	4.70775	4.68112	5.55244	4.3968	3.94406
42931.8	9.50403	9.11785	9.23745	10.0623	9.28183	9.04824	8.99613	9.25759	9.06511	8.98635	4.41591	3.18712	3.43074	4.49558	5.00823	4.52567	4.53753	5.40014	4.20713	3.82643
42931.9	9.4697	9.08221	9.20036	10.025	9.24532	9.01223	8.96052	9.22187	9.02903	8.95074	4.41045	3.17859	3.42188	4.48595	5.00238	4.51453	4.52871	5.39077	4.19555	3.81919
42931.9	9.16079	8.76139	8.86649	9.68929	8.91667	8.68814	8.63997	8.90045	8.70425	8.63031	4.36166	3.10287	3.34316	4.4002	4.95002	4.41547	4.45004	5.30709	4.09277	3.7547
42931.9	9.0235	8.6188	8.7181	9.5401	8.7706	8.5441	8.4975	8.7576	8.5599	8.4879	4.34015	3.0698	3.30876	4.36262	4.92692	4.37214	4.41551	5.27031	4.0479	3.72638
42931.9	8.95485	8.54751	8.64391	9.46551	8.69757	8.47208	8.42627	8.68617	8.48773	8.41669	4.32943	3.0534	3.29169	4.34395	4.91542	4.35064	4.39835	5.25202	4.02565	3.7123
42932	8.54297	8.11975	8.19875	9.01795	8.25937	8.03996	7.99887	8.25761	8.05469	7.98945	4.26568	2.95681	3.19112	4.2336	4.84693	4.22381	4.29677	5.1436	3.89469	3.62895
42932	8.33703	7.90587	7.97617	8.79417	8.04027	7.8239	7.78517	8.04333	7.83817	7.77583	4.23416	2.90966	3.14199	4.17948	4.81305	4.1618	4.24687	5.09024	3.83081	3.58798
42932	8.23406	7.79893	7.86488	8.68228	7.93072	7.71587	7.67832	7.93619	7.72991	7.66902	4.21849	2.88637	3.11771	4.15268	4.7962	4.13113	4.22213	5.06376	3.79927	3.56766
42932	7.95948	7.51375	7.5681	8.3839	7.63858	7.42779	7.39338	7.65049	7.44121	7.3842	4.17698	2.82518	3.05388	4.08205	4.75155	4.05045	4.15687	4.99383	3.71642	3.51406
42932	7.82218	7.37117	7.41972	8.23472	7.49252	7.28375	7.25092	7.50763	7.29687	7.24178	4.15638	2.79507	3.02245	4.04718	4.72938	4.01071	4.12462	4.95923	3.67568	3.48756
42932.1	7.58192	7.12164	7.16004	7.97364	7.2369	7.03168	7.0016	7.25764	7.04426	6.99256	4.12057	2.74314	2.96823	3.98689	4.69083	3.94209	4.06879	4.89925	3.60545	3.44166
42932.1	7.47895	7.0147	7.04875	7.86175	7.12735	6.92365	6.89475	7.1505	6.936	6.88575	4.10532	2.72119	2.9453	3.96132	4.6744	3.91304	4.04509	4.87377	3.57576	3.42218
42932.1	7.47895	7.0147	7.04875	7.86175	7.12735	6.92365	6.89475	7.1505	6.936	6.88575	4.10532	2.72119	2.9453	3.96132	4.6744	3.91304	4.04509	4.87377	3.57576	3.42218
42932.1	7.37598	6.90776	6.93746	7.74986	7.0178	6.81562	6.7879	7.04336	6.82774	6.77894	4.09012	2.6994	2.92254	3.93592	4.65804	3.88421	4.02153	4.84842	3.54632	3.40281
42932.1	7.03275	6.55129	6.56649	7.37689	6.65263	6.45552	6.43173	6.68623	6.46687	6.42291	4.03988	2.62805	2.84793	3.85242	4.60389	3.78962	3.94398	4.76487	3.44992	3.33901
42932.2	6.86113	6.37306	6.38101	7.19041	6.47005	6.27547	6.25365	6.50766	6.28644	6.24489	4.01498	2.59309	2.81135	3.81133	4.57706	3.7432	3.90577	4.72363	3.4027	3.30757
42932.2	6.79248	6.30177	6.30682	7.11582	6.39702	6.20345	6.18242	6.43623	6.21427	6.17368	4.00507	2.57923	2.79684	3.79502	4.56637	3.72478	3.89059	4.70724	3.384	3.29507
42932.2	6.79248	6.30177	6.30682	7.11582	6.39702	6.20345	6.18242	6.43623	6.21427	6.17368	4.00507	2.57923	2.79684	3.79502	4.56637	3.72478	3.89059	4.70724	3.384	3.29507
42932.2	6.75816	6.26612	6.26972	7.07852	6.3605	6.16744	6.1468	6.40052	6.17818	6.13808	4.00012	2.57233	2.78962	3.78689	4.56103	3.71561	3.88302	4.69906	3.37468	3.28884
42932.2	6.79248	6.30177	6.30682	7.11582	6.39702	6.20345	6.18242	6.43623	6.21427	6.17368	4.00507	2.57923	2.79684	3.79502	4.56637	3.72478	3.89059	4.70724	3.384	3.29507
42932.3	7.30733	6.83647	6.86327	7.67527	6.94477	6.7436	6.71667	6.97193	6.75557	6.70773	4.08002	2.68498	2.90746	3.91908	4.64716	3.8651	4.0059	4.83159	3.52682	3.38995
42932.3	7.78786	7.33552	7.38262	8.19742	7.456	7.24774	7.2153	7.47192	7.26078	7.20618	4.15124	2.78759	3.01465	4.03851	4.72385	4.00083	4.1166	4.95061	3.66556	3.48096
42932.3	8.19974	7.76328	7.82778	8.64498	7.8942	7.67986	7.6427	7.90048	7.69382	7.63342	4.21328	2.87865	3.10966	4.14378	4.79059	4.12096	4.21392	5.05497	3.78882	3.56092
42932.3	8.64594	8.22669	8.31004	9.12984	8.36892	8.14799	8.10572	8.36475	8.16295	8.09626	4.28153	2.98067	3.21597	4.26092	4.86396	4.25517	4.32195	5.1705	3.92702	3.64961
42932.3	9.19512	8.79703	8.90358	9.72658	8.95318	8.72415	8.67558	8.93617	8.74033	8.66592	4.36705	3.1112	3.35182	4.40965	4.95581	4.42637	4.45871	5.31632	4.10406	3.76181
42932.4	9.64132	9.26044	9.38584	10.2114	9.4279	9.19228	9.1386	9.40044	9.20946	9.12876	4.43779	3.22145	3.46641	4.53431	5.03171	4.57052	4.57301	5.43782	4.25377	3.8555
42932.4	10.3964	10.0447	10.202	11.032	10.2313	9.9845	9.92217	10.1861	10.0034	9.91203	4.56013	3.41701	3.66933	4.75334	5.16281	4.82526	4.77316	5.6498	4.51966	4.01941
42932.4	10.7053	10.3655	10.5358	11.3676	10.5599	10.3086	10.2427	10.5076	10.3281	10.2325	4.61115	3.50039	3.75573	4.84597	5.21743	4.93351	4.85754	5.73889	4.63317	4.08845
42932.4	11.1172	10.7932	10.981	11.8152	10.9981	10.7407	10.6701	10.9361	10.7612	10.6597	4.68006	3.61474	3.8741	4.97228	5.29115	5.08164	4.97238	5.85985	4.78896	4.18236
42932.5	11.7694	11.4705	11.6858	12.5238	11.6919	11.4249	11.3468	11.6147	11.4468	11.3362	4.79127	3.80348	4.06919	5.17905	5.41	5.32533	5.15978	6.05662	5.04641	4.33548
42932.5	12.0096	11.7201	11.9455	12.7849	11.9475	11.677	11.5962	11.8647	11.6994	11.5854	4.83291	3.87548	4.14352	5.25738	5.45446	5.41803	5.23059	6.13077	5.14471	4.3933
42932.5	12.4902	12.2191	12.4649	13.3071	12.4588	12.1811	12.0948	12.3646	12.2047	12.0838	4.91727	4.02358	4.29627	5.4176	5.54447	5.60829	5.37513	6.2818	5.34709	4.51125
42932.5	13.3139	13.0746	13.3552	14.2022	13.3352	13.0454	12.9496	13.2218	13.0707	12.9383	5.06534	4.29076	4.57135	5.70371	5.70226	5.95013	5.63228	6.54941	5.71273	4.72087
42932.5	13.8974	13.6806	13.9858	14.8362	13.956	13.6575	13.5551	13.8289	13.6842	13.5436	5.1729	4.49068	4.77679	5.91547	5.81673	6.2048	5.82183	6.74584	5.98675	4.87521
42932.6	14.069	13.8589	14.1713	15.0227	14.1385	13.8376	13.7332	14.0075	13.8646	13.7216	5.20497	4.55123	4.83896	5.97924	5.85083	6.28175	5.87879	6.80472	6.06981	4.92156
42932.6	14.6525	14.4649	14.802	15.6568	14.7593	14.4497	14.3386	14.6146	14.4781	14.3268	5.31551	4.76328	5.05642	6.20123	5.96829	6.55062	6.07664	7.00881	6.36096	5.08247
42932.6	15.1674	14.9996	15.3584	16.2162	15.3071	14.9899	14.8729	15.1503	15.0194	14.8609	5.41498	4.95858	5.2564	6.40394	6.07388	6.79739	6.25674	7.19396	6.62944	5.22881
42932.6	15.6479	15.4986	15.8778	16.7384	15.8183	15.494	15.3715	15.6503	15.5246	15.3593	5.50951	5.14807	5.45018	6.5991	6.17412	7.03609	6.42964	7.37118	6.89022	5.3692
42932.6	15.8882	15.7481	16.1374	16.9994	16.0739	15.7461	15.6208	15.9003	15.7772	15.6086	5.55739	5.24552	5.54974	6.69891	6.22486	7.15856	6.51788	7.46142	7.02444	5.4408
42932.7	16.3687	16.2472	16.6568	17.5216	16.5852	16.2502	16.1195	16.4003	16.2824	16.107	5.6544	5.44598	5.75433	6.90306	6.32759	7.40995	6.69799	7.64523	7.30077	5.58687
42932.7	16.7462	16.6393	17.0648	17.9318	16.9869	16.6464	16.5113	16.7931	16.6794	16.4987	5.73181	5.60884	5.92036	7.06783	6.40949	7.61364	6.843	7.79282	7.52549	5.70439
42932.7	16.506	16.3898	16.8052	17.6708	16.7312	16.3943	16.2619	16.5431	16.4268	16.2494	5.68242	5.50464	5.81416	6.96253	6.35725	7.48338	6.75037	7.69857	7.3817	5.62932
42932.7	16.403	16.2828	16.6939	17.5589	16.6217	16.2863	16.1551	16.436	16.3185	16.1426	5.66139	5.46058	5.76923	6.91788	6.33499	7.42824	6.71105	7.65853	7.32092	5.59746
42932.7	16.8149	16.7106	17.139	18.0064	17.0599	16.7184	16.5825	16.8645	16.7516	16.5699	5.74599	5.63897	5.95106	7.0982	6.4245	7.65127	6.8697	7.81996	7.56708	5.72602
42932.8	16.5746	16.4611	16.8794	17.7454	16.8043	16.4663	16.3332	16.6145	16.499	16.3206	5.69649	5.53422	5.84431	6.99245	6.37213	7.52037	6.7767	7.72538	7.4225	5.65067
42932.8	15.5793	15.4273	15.8036	16.6638	15.7453	15.422	15.3003	15.5788	15.4525	15.2881	5.4959	5.12056	5.42207	6.57086	6.1597	7.00148	6.40465	7.3456	6.85235	5.34891
42932.8	14.4466	14.251	14.5794	15.433	14.5402	14.2337	14.1249	14.4003	14.2616	14.1132	5.27623	4.68733	4.97857	6.12195	5.92657	6.45443	6.00606	6.93609	6.25664	5.02509
42932.8	13.1766	12.932	13.2068	14.053	13.1891	12.9013	12.8071	13.0789	12.9264	12.7959	5.04035	4.24503	4.52431	5.655	5.67565	5.89174	5.58858	6.50403	5.65009	4.68527
42932.8	12.0783	11.7914	12.0197	12.8595	12.0206	11.749	11.6674	11.9361	11.7716	11.6566	4.84487	3.8963	4.16501	5.27997	5.46723	5.44481	5.251	6.15212	5.17314	4.40996
42932.9	11.8037	11.5062	11.7229	12.5611	11.7284	11.4609	11.3824	11.6504	11.4829	11.3718	4.7972	3.81369	4.07973	5.19017	5.41633	5.33848	5.16984	6.06716	5.06033	4.34369
42932.9	11.6664	11.3636	11.5745	12.4119	11.5824	11.3169	11.24	11.5075	11.3386	11.2294	4.77354	3.77304	4.03775	5.14584	5.39106	5.28609	5.12973	6.02512	5.00486	4.31094
42932.9	11.0829	10.7576	10.9439	11.7779	10.9616	10.7047	10.6345	10.9004	10.7251	10.6241	4.67427	3.60507	3.86409	4.96163	5.28496	5.06913	4.96271	5.84968	4.77578	4.17445
42932.9	10.2591	9.90208	10.0536	10.8828	10.0852	9.84046	9.7797	10.0433	9.85902	9.76962	4.53764	3.38059	3.63157	4.71274	5.13873	4.77791	4.73613	5.61066	4.47011	3.9891
42933	9.70997	9.33173	9.46003	10.286	9.50093	9.2643	9.20983	9.47187	9.28163	9.19997	4.44878	3.23876	3.48439	4.55379	5.04349	4.59311	4.59086	5.45676	4.27728	3.87012
42933	10.2248	9.86643	10.0165	10.8455	10.0487	9.80445	9.74408	10.0076	9.82293	9.73402	4.53204	3.37155	3.62219	4.70265	5.13272	4.76614	4.72692	5.60091	4.45781	3.98156
42933	10.671	10.3298	10.4987	11.3303	10.5234	10.2726	10.2071	10.4718	10.2921	10.1969	4.60545	3.49103	3.74603	4.83559	5.21133	4.92137	4.8481	5.72892	4.62042	4.08072
42933	10.5337	10.1873	10.3504	11.1812	10.3773	10.1285	10.0646	10.329	10.1477	10.0544	4.58274	3.45382	3.70748	4.79429	5.18702	4.87307	4.81048	5.68923	4.56976	4.04995
42933	9.88158	9.50997	9.64552	10.4725	9.68352	9.44435	9.38792	9.65043	9.46207	9.37798	4.47636	3.28243	3.52973	4.60288	5.07306	4.65008	4.63577	5.50439	4.33663	3.90692
42933.1	9.16079	8.76139	8.86649	9.68929	8.91667	8.68814	8.63997	8.90045	8.70425	8.63031	4.36166	3.10287	3.34316	4.4002	4.95002	4.41547	4.45004	5.30709	4.09277	3.7547
42933.1	8.74891	8.33363	8.42133	9.24173	8.47847	8.25602	8.21257	8.47189	8.27121	8.20307	4.29744	3.00472	3.24102	4.28842	4.88105	4.28676	4.34727	5.19753	3.95963	3.67039
42933.1	8.37136	7.94151	8.01326	8.83146	8.07678	7.85991	7.82078	8.07905	7.87425	7.81144	4.2394	2.91747	3.15013	4.18845	4.81868	4.17207	4.25514	5.09909	3.84139	3.59477
42933.1	8.26839	7.83457	7.90197	8.71957	7.96723	7.75188	7.71393	7.97191	7.76599	7.70463	4.22371	2.89412	3.12578	4.16159	4.80181	4.14133	4.23036	5.07257	3.80976	3.57442
42933.1	8.19974	7.76328	7.82778	8.64498	7.8942	7.67986	7.6427	7.90048	7.69382	7.63342	4.21328	2.87865	3.10966	4.14378	4.79059	4.12096	4.21392	5.05497	3.78882	3.56092
42933.2	8.26839	7.83457	7.90197	8.71957	7.96723	7.75188	7.71393	7.97191	7.76599	7.70463	4.22371	2.89412	3.12578	4.16159	4.80181	4.14133	4.23036	5.07257	3.80976	3.57442
42933.2	8.71459	8.29798	8.38423	9.20443	8.44195	8.22001	8.17695	8.43618	8.23512	8.16747	4.29213	2.99668	3.23265	4.27924	4.87535	4.2762	4.33881	5.1885	3.94873	3.66345
42933.2	7.89083	7.44246	7.49391	8.30931	7.56555	7.35577	7.32215	7.57906	7.36904	7.31299	4.16667	2.81008	3.03812	4.06458	4.74045	4.03053	4.14072	4.9765	3.69599	3.50078
42933.2	7.85651	7.40681	7.45681	8.27201	7.52903	7.31976	7.28653	7.54335	7.33295	7.27739	4.16152	2.80256	3.03028	4.05587	4.73491	4.02061	4.13266	4.96785	3.68582	3.49416
42933.2	7.78786	7.33552	7.38262	8.19742	7.456	7.24774	7.2153	7.47192	7.26078	7.20618	4.15124	2.78759	3.01465	4.03851	4.72385	4.00083	4.1166	4.95061	3.66556	3.48096
42933.3	7.92515	7.47811	7.53101	8.34661	7.60207	7.39178	7.35777	7.61477	7.40513	7.34859	4.17182	2.81762	3.04599	4.0733	4.74599	4.04048	4.14879	4.98516	3.70619	3.50741
42933.3	9.16079	8.76139	8.86649	9.68929	8.91667	8.68814	8.63997	8.90045	8.70425	8.63031	4.36166	3.10287	3.34316	4.4002	4.95002	4.41547	4.45004	5.30709	4.09277	3.7547
42933.3	10.568	10.2229	10.3874	11.2185	10.4138	10.1646	10.1003	10.3647	10.1838	10.09	4.5884	3.46308	3.71708	4.80458	5.19308	4.8851	4.81986	5.69912	4.58237	4.05762
42933.3	10.1562	9.79514	9.94229	10.7709	9.97565	9.73243	9.67285	9.93614	9.75076	9.66281	4.52085	3.35353	3.60351	4.68252	5.12073	4.7427	4.70855	5.58147	4.4333	3.96651
42933.3	10.3964	10.0447	10.202	11.032	10.2313	9.9845	9.92217	10.1861	10.0034	9.91203	4.56013	3.41701	3.66933	4.75334	5.16281	4.82526	4.77316	5.6498	4.51966	4.01941
42933.4	11.0143	10.6863	10.8697	11.7033	10.8886	10.6327	10.5633	10.829	10.6529	10.5529	4.66273	3.58581	3.84416	4.9404	5.27262	5.0442	4.94342	5.82938	4.74953	4.15868
42933.4	11.7007	11.3992	11.6116	12.4492	11.6189	11.3529	11.2756	11.5432	11.3747	11.265	4.77944	3.78316	4.0482	5.15689	5.39736	5.29914	5.13972	6.0356	5.01867	4.3191
42933.4	12.5245	12.2548	12.502	13.3444	12.4953	12.2171	12.1304	12.4004	12.2407	12.1194	4.92335	4.03437	4.3074	5.42923	5.55096	5.62213	5.38561	6.29273	5.36185	4.51979
42933.4	13.1423	12.8964	13.1697	14.0157	13.1526	12.8653	12.7715	13.0432	12.8903	12.7603	5.03413	4.23367	4.51263	5.64289	5.66902	5.87724	5.57771	6.49273	5.63454	4.67641
42933.5	13.6915	13.4667	13.7632	14.6124	13.7369	13.4415	13.3414	13.6146	13.4677	13.33	5.13468	4.41908	4.70325	5.83985	5.77607	6.11369	5.75422	6.67585	5.88856	4.82017
42933.5	14.6525	14.4649	14.802	15.6568	14.7593	14.4497	14.3386	14.6146	14.4781	14.3268	5.31551	4.76328	5.05642	6.20123	5.96829	6.55062	6.07664	7.00881	6.36096	5.08247
42933.5	15.2017	15.0352	15.3955	16.2535	15.3436	15.0259	14.9085	15.186	15.0555	14.8965	5.42168	4.97188	5.27001	6.41768	6.08099	6.81416	6.26893	7.20648	6.64773	5.23872
42933.5	15.7166	15.5699	15.9519	16.813	15.8913	15.5661	15.4428	15.7217	15.5968	15.4306	5.52315	5.17573	5.47844	6.62747	6.18858	7.07086	6.45473	7.39685	6.92831	5.38956
42933.5	16.1284	15.9977	16.3971	17.2605	16.3296	15.9982	15.8702	16.1503	16.0298	15.8578	5.60568	5.34481	5.65111	6.80022	6.27601	7.28317	6.60732	7.55277	7.16127	5.51335
42933.6	16.4717	16.3541	16.7681	17.6335	16.6947	16.3583	16.2263	16.5074	16.3907	16.2138	5.6754	5.48992	5.79915	6.94761	6.34982	7.46495	6.73723	7.6852	7.36138	5.61868
42933.6	16.9522	16.8532	17.2874	18.1556	17.2059	16.8624	16.7249	17.0074	16.8959	16.7123	5.77447	5.69972	6.01294	7.15935	6.45462	7.72709	6.92342	7.87452	7.65096	5.76953
42933.6	17.5014	17.4235	17.881	18.7524	17.7902	17.4386	17.2948	17.5788	17.4733	17.2819	5.88982	5.94932	6.26693	7.40925	6.5765	8.03798	7.1425	8.09661	7.99589	5.9469
42933.6	17.5014	17.4235	17.881	18.7524	17.7902	17.4386	17.2948	17.5788	17.4733	17.2819	5.88982	5.94932	6.26693	7.40925	6.5765	8.03798	7.1425	8.09661	7.99589	5.9469
42933.6	17.1581	17.0671	17.51	18.3794	17.425	17.0785	16.9386	17.2217	17.1124	16.9259	5.81746	5.79207	6.10696	7.25206	6.50005	7.84224	7.00477	7.95708	7.77853	5.83542
42933.7	17.1581	17.0671	17.51	18.3794	17.4251	17.0785	16.9387	17.2217	17.1124	16.9259	5.81746	5.79207	6.10696	7.25206	6.50005	7.84224	7.00477	7.95708	7.77853	5.83542
42933.7	17.0552	16.9601	17.3987	18.2675	17.3155	16.9704	16.8318	17.1145	17.0042	16.8191	5.79593	5.74571	6.05976	7.20555	6.4773	7.78446	6.96398	7.91569	7.71448	5.80238
42933.7	16.8835	16.7819	17.2132	18.081	17.1329	16.7904	16.6537	16.936	16.8237	16.6411	5.76022	5.66926	5.98192	7.12871	6.43954	7.68909	6.89651	7.84719	7.60891	5.74774
42933.7	16.4373	16.3185	16.731	17.5962	16.6582	16.3223	16.1907	16.4717	16.3546	16.1782	5.66839	5.47523	5.78417	6.93273	6.3424	7.44657	6.72413	7.67185	7.34112	5.60806
42933.7	15.7166	15.5699	15.9519	16.813	15.8913	15.5661	15.4428	15.7217	15.5968	15.4306	5.52315	5.17573	5.47844	6.62747	6.18858	7.07086	6.45473	7.39685	6.92831	5.38956
42933.8	15.4076	15.2491	15.6181	16.4773	15.5627	15.242	15.1222	15.4003	15.272	15.1101	5.46204	5.05244	5.35242	6.50079	6.1238	6.91571	6.3426	7.28203	6.75857	5.29854
42933.8	14.5496	14.3579	14.6907	15.5449	14.6498	14.3417	14.2318	14.5074	14.3699	14.22	5.29583	4.72516	5.01735	6.16146	5.94739	6.50235	6.04125	6.97235	6.30859	5.0537
42933.8	14.0004	13.7876	14.0971	14.9481	14.0655	13.7656	13.6619	13.936	13.7925	13.6504	5.19212	4.52691	4.81399	5.95365	5.83717	6.25086	5.85594	6.78111	6.03645	4.90297
42933.8	13.7944	13.5737	13.8745	14.7243	13.8464	13.5495	13.4482	13.7218	13.5759	13.4368	5.15376	4.45473	4.73988	5.87754	5.79636	6.15908	5.78793	6.71075	5.93745	4.84761
42933.8	13.5199	13.2885	13.5778	14.426	13.5543	13.2614	13.1633	13.436	13.2873	13.1519	5.10304	4.36028	4.64283	5.77757	5.7424	6.0388	5.69847	6.61807	5.80798	4.77478
42933.9	12.902	12.6469	12.91	13.7546	12.897	12.6132	12.5222	12.7932	12.6377	12.5111	4.99076	4.15502	4.43168	5.55882	5.62281	5.77668	5.5022	6.41421	5.52689	4.61487
42933.9	12.3185	12.0409	12.2794	13.1206	12.2762	12.0011	11.9167	12.1861	12.0242	11.9058	4.88697	3.97005	4.24108	5.35983	5.51216	5.53959	5.32306	6.22744	5.27391	4.46876
42933.9	12.4558	12.1835	12.4278	13.2698	12.4223	12.1451	12.0592	12.3289	12.1686	12.0482	4.9112	4.01282	4.28518	5.406	5.538	5.59448	5.36468	6.27089	5.33237	4.50272
42933.9	12.5245	12.2548	12.502	13.3444	12.4953	12.2171	12.1304	12.4004	12.2407	12.1194	4.92335	4.03437	4.3074	5.42923	5.55096	5.62213	5.38561	6.29273	5.36185	4.51979
42934	12.4902	12.2191	12.4649	13.3071	12.4588	12.1811	12.0948	12.3646	12.2047	12.0838	4.91727	4.02358	4.29627	5.4176	5.54447	5.60829	5.37513	6.2818	5.34709	4.51125
42934	12.0783	11.7914	12.0197	12.8595	12.0206	11.749	11.6674	11.9361	11.7716	11.6566	4.84487	3.8963	4.16501	5.27997	5.46723	5.44481	5.251	6.15212	5.17314	4.40996
42934	12.1469	11.8626	12.0939	12.9341	12.0936	11.821	11.7386	12.0075	11.8438	11.7278	4.85686	3.91723	4.1866	5.30267	5.48003	5.47172	5.27149	6.17355	5.20174	4.42668
42934	11.7007	11.3992	11.6116	12.4492	11.6189	11.3529	11.2756	11.5432	11.3747	11.265	4.77944	3.78316	4.0482	5.15689	5.39736	5.29914	5.13972	6.0356	5.01867	4.3191
42934	11.735	11.4349	11.6487	12.4865	11.6554	11.3889	11.3112	11.579	11.4107	11.3006	4.78535	3.79331	4.05868	5.16796	5.40368	5.31222	5.14974	6.0461	5.03252	4.32728
42934.1	12.3872	12.1122	12.3536	13.1952	12.3492	12.0731	11.9879	12.2575	12.0964	11.977	4.89907	3.99138	4.26307	5.38286	5.52506	5.56697	5.34383	6.24912	5.30306	4.48571
42934.1	12.1126	11.827	12.0568	12.8968	12.0571	11.785	11.703	11.9718	11.8077	11.6922	4.85086	3.90675	4.17579	5.29131	5.47362	5.45825	5.26123	6.16282	5.18742	4.41831
42934.1	12.5588	12.2904	12.5391	13.3817	12.5318	12.2531	12.166	12.4361	12.2768	12.155	4.92944	4.0452	4.31855	5.44089	5.55746	5.63601	5.39611	6.30367	5.37664	4.52836
42934.1	12.7991	12.5399	12.7987	13.6427	12.7874	12.5052	12.4153	12.6861	12.5294	12.4043	4.97228	4.12177	4.39743	5.52317	5.60313	5.73412	5.47016	6.38085	5.48138	4.58874
42934.1	12.044	11.7557	11.9826	12.8222	11.9841	11.713	11.6318	11.9004	11.7355	11.621	4.83889	3.88587	4.15425	5.26866	5.46084	5.4314	5.24078	6.14143	5.15891	4.40162
42934.2	12.3185	12.0409	12.2794	13.1206	12.2762	12.0011	11.9167	12.1861	12.0242	11.9058	4.88697	3.97005	4.24108	5.35983	5.51216	5.53959	5.32306	6.22744	5.27391	4.46876
42934.2	11.9067	11.6131	11.8342	12.673	11.838	11.5689	11.4893	11.7575	11.5912	11.4786	4.81502	3.84446	4.1115	5.22366	5.43536	5.37811	5.20012	6.09888	5.10235	4.36842
42934.2	11.838	11.5418	11.76	12.5984	11.765	11.4969	11.4181	11.6861	11.519	11.4074	4.80313	3.82392	4.09029	5.20131	5.42267	5.35165	5.17991	6.07771	5.0743	4.35192
42934.2	11.9067	11.6131	11.8342	12.673	11.838	11.5689	11.4893	11.7575	11.5912	11.4786	4.81502	3.84446	4.1115	5.22366	5.43536	5.37811	5.20012	6.09888	5.10235	4.36842
42934.2	12.2156	11.9339	12.1681	13.0087	12.1666	11.893	11.8098	12.0789	11.916	11.799	4.86889	3.93827	4.20831	5.32546	5.49286	5.49877	5.29205	6.19505	5.23049	4.44346
42934.3	12.2156	11.9339	12.1681	13.0087	12.1666	11.893	11.8098	12.0789	11.916	11.799	4.86889	3.93827	4.20831	5.32546	5.49286	5.49877	5.29205	6.19505	5.23049	4.44346
42934.3	12.4902	12.2191	12.4649	13.3071	12.4588	12.1811	12.0948	12.3646	12.2047	12.0838	4.91727	4.02358	4.29627	5.4176	5.54447	5.60829	5.37513	6.2818	5.34709	4.51125
42934.3	12.9364	12.6825	12.9471	13.7919	12.9335	12.6492	12.5578	12.8289	12.6738	12.5467	4.99693	4.16617	4.44316	5.57075	5.62939	5.79094	5.51293	6.42537	5.54214	4.62361
42934.3	13.7601	13.538	13.8374	14.687	13.8099	13.5135	13.4126	13.686	13.5399	13.4012	5.14739	4.44281	4.72764	5.86495	5.78959	6.14391	5.77667	6.6991	5.92111	4.83845
42934.3	13.8974	13.6806	13.9858	14.8362	13.956	13.6575	13.5551	13.8289	13.6842	13.5436	5.1729	4.49068	4.77679	5.91547	5.81673	6.2048	5.82183	6.74584	5.98675	4.87521
42934.4	14.5152	14.3223	14.6536	15.5076	14.6133	14.3057	14.1962	14.4717	14.3338	14.1844	5.28929	4.71252	5.00439	6.14827	5.94044	6.48634	6.0295	6.96024	6.29123	5.04414
42934.4	14.7898	14.6074	14.9503	15.8059	14.9054	14.5938	14.4811	14.7574	14.6225	14.4693	5.34185	4.8146	5.10899	6.25465	5.99627	6.61553	6.12415	7.05771	6.43148	5.12109
42934.4	14.9614	14.7857	15.1358	15.9924	15.088	14.7738	14.6592	14.936	14.8029	14.6473	5.37497	4.87952	5.17548	6.32207	6.03142	6.69758	6.18407	7.11932	6.52071	5.16978
42934.4	15.4763	15.3204	15.6923	16.5519	15.6357	15.314	15.1934	15.4717	15.3442	15.1813	5.47556	5.07958	5.38017	6.52873	6.13813	6.94989	6.36735	7.30739	6.79593	5.31863
42934.5	15.7166	15.5699	15.9519	16.813	15.8913	15.5661	15.4428	15.7217	15.5968	15.4306	5.52315	5.17573	5.47844	6.62747	6.18858	7.07086	6.45473	7.39685	6.92831	5.38956
42934.5	15.7509	15.6055	15.989	16.8502	15.9279	15.6021	15.4784	15.7574	15.6329	15.4662	5.52998	5.18961	5.49263	6.64169	6.19582	7.08832	6.46731	7.40972	6.94743	5.39977
42934.5	16.403	16.2828	16.6939	17.5589	16.6217	16.2863	16.1551	16.436	16.3185	16.1426	5.66139	5.46058	5.76923	6.91788	6.33499	7.42824	6.71105	7.65853	7.32092	5.59746
42934.5	16.8149	16.7106	17.139	18.0064	17.0599	16.7184	16.5825	16.8645	16.7516	16.5699	5.74599	5.63897	5.95106	7.0982	6.4245	7.65127	6.8697	7.81996	7.56708	5.72602
42934.5	16.7462	16.6393	17.0648	17.9318	16.9869	16.6464	16.5113	16.7931	16.6794	16.4987	5.73181	5.60884	5.92036	7.06783	6.40949	7.61364	6.843	7.79282	7.52549	5.70439
42934.6	17.0552	16.9601	17.3987	18.2675	17.3155	16.9704	16.8318	17.1145	17.0042	16.8191	5.79593	5.74571	6.05976	7.20555	6.4773	7.78446	6.96398	7.91569	7.71448	5.80238
42934.6	17.3984	17.3166	17.7697	18.6405	17.6807	17.3305	17.188	17.4717	17.365	17.1751	5.86802	5.9017	6.2185	7.36174	6.55347	7.97875	7.1009	8.05449	7.93005	5.91323
42934.6	17.673	17.6018	18.0665	18.9389	17.9728	17.6186	17.4729	17.7574	17.6537	17.4599	5.92633	6.02954	6.34849	7.48911	6.61506	8.13767	7.21238	8.16728	8.10683	6.00344
42934.6	17.673	17.6018	18.0665	18.9389	17.9728	17.6186	17.4729	17.7574	17.6537	17.4599	5.92633	6.02954	6.34849	7.48911	6.61506	8.13767	7.21238	8.16728	8.10683	6.00344
42934.6	17.7416	17.6731	18.1407	19.0135	18.0458	17.6906	17.5441	17.8288	17.7259	17.5311	5.941	6.06193	6.38141	7.5213	6.63054	8.17789	7.24052	8.19573	8.15164	6.0262
42934.7	17.7073	17.6374	18.1036	18.9762	18.0093	17.6546	17.5085	17.7931	17.6898	17.4955	5.93366	6.04572	6.36492	7.50519	6.62279	8.15776	7.22644	8.18149	8.12921	6.01481
42934.7	17.8103	17.7443	18.2148	19.088	18.1189	17.7627	17.6154	17.9002	17.7981	17.6024	5.95571	6.0945	6.41449	7.55363	6.64607	8.21831	7.26877	8.22427	8.1967	6.04906
42934.7	17.8103	17.7443	18.2148	19.088	18.1189	17.7627	17.6154	17.9002	17.7981	17.6024	5.95571	6.0945	6.41449	7.55363	6.64607	8.21831	7.26877	8.22427	8.1967	6.04906
42934.7	17.467	17.3879	17.8439	18.7151	17.7537	17.4026	17.2592	17.5431	17.4372	17.2463	5.88254	5.93341	6.25075	7.39338	6.56881	8.01819	7.12861	8.08255	7.97388	5.93566
42934.7	16.7806	16.6749	17.1019	17.9691	17.0234	16.6824	16.5469	16.8288	16.7155	16.5343	5.73889	5.62388	5.93569	7.083	6.41699	7.63243	6.85634	7.80638	7.54626	5.7152
42934.8	15.9568	15.8194	16.2116	17.074	16.147	15.8181	15.6921	15.9717	15.8494	15.6798	5.57114	5.2737	5.57851	6.7277	6.23943	7.19395	6.54331	7.48741	7.06327	5.46143
42934.8	15.5449	15.3917	15.7665	16.6265	15.7088	15.386	15.2647	15.5431	15.4164	15.2525	5.48911	5.10687	5.40807	6.55679	6.1525	6.98424	6.39219	7.33284	6.83349	5.3388
42934.8	15.236	15.0708	15.4326	16.2908	15.3801	15.0619	14.9441	15.2217	15.0916	14.9321	5.42839	4.98522	5.28366	6.43146	6.0881	6.83098	6.28115	7.21902	6.66608	5.24864
42934.8	14.9614	14.7857	15.1358	15.9924	15.088	14.7738	14.6592	14.936	14.8029	14.6473	5.37497	4.87952	5.17548	6.32207	6.03142	6.69758	6.18407	7.11932	6.52071	5.16978
42934.8	14.5496	14.3579	14.6907	15.5449	14.6498	14.3417	14.2318	14.5074	14.3699	14.22	5.29583	4.72516	5.01735	6.16146	5.94739	6.50235	6.04125	6.97235	6.30859	5.0537
42934.9	14.5152	14.3223	14.6536	15.5076	14.6133	14.3057	14.1962	14.4717	14.3338	14.1844	5.28929	4.71252	5.00439	6.14827	5.94044	6.48634	6.0295	6.96024	6.29123	5.04414
42934.9	14.172	13.9658	14.2826	15.1346	14.2481	13.9456	13.84	14.1146	13.9729	13.8284	5.22431	4.58795	4.87664	6.01783	5.87139	6.32838	5.91323	6.8403	6.12021	4.94958
42934.9	13.9661	13.7519	14.06	14.9108	14.029	13.7295	13.6263	13.9003	13.7564	13.6148	5.18571	4.5148	4.80156	5.9409	5.83035	6.23547	5.84455	6.76933	6.01984	4.8937
42934.9	13.7944	13.5737	13.8745	14.7243	13.8464	13.5495	13.4482	13.7218	13.5759	13.4368	5.15376	4.45473	4.73988	5.87754	5.79636	6.15908	5.78793	6.71075	5.93745	4.84761
42935	13.4512	13.2172	13.5036	14.3514	13.4812	13.1894	13.092	13.3646	13.2151	13.0807	5.09044	4.33698	4.61888	5.75285	5.72899	6.00909	5.67632	6.59511	5.77605	4.75674
42935	13.2109	12.9677	13.2439	14.0903	13.2256	12.9373	12.8427	13.1146	12.9625	12.8315	5.04659	4.25642	4.53603	5.66714	5.68229	5.90629	5.59948	6.51534	5.66569	4.69414
42935	13.1423	12.8964	13.1697	14.0157	13.1526	12.8653	12.7715	13.0432	12.8903	12.7603	5.03413	4.23367	4.51263	5.64289	5.66902	5.87724	5.57771	6.49273	5.63454	4.67641
42935	12.902	12.6469	12.91	13.7546	12.897	12.6132	12.5222	12.7932	12.6377	12.5111	4.99076	4.15502	4.43168	5.55882	5.62281	5.77668	5.5022	6.41421	5.52689	4.61487
42935	12.5931	12.3261	12.5762	13.419	12.5683	12.2891	12.2016	12.4718	12.3129	12.1906	4.93554	4.05605	4.32973	5.45257	5.56396	5.64992	5.40662	6.31464	5.39148	4.53693
42935.1	12.4902	12.2191	12.4649	13.3071	12.4588	12.1811	12.0948	12.3646	12.2047	12.0838	4.91727	4.02358	4.29627	5.4176	5.54447	5.60829	5.37513	6.2818	5.34709	4.51125
42935.1	12.4215	12.1478	12.3907	13.2325	12.3858	12.1091	12.0236	12.2932	12.1325	12.0126	4.90513	4.00208	4.27411	5.39442	5.53153	5.58071	5.35424	6.26	5.3177	4.49421
[truncated: 17,277 more rows]

## Sheet: site C
data/time	Temperatre for each collar-site C										Soil respiration for each collar- site C
[truncated: 17,521 more rows]

[truncated: 2 more sheets: site D, site E]
